# Supplementary material for: Characterizing expression changes in noncoding RNAs during aging and heterochronic parabiosis across mouse tissues
Source: Nat Biotechnol. 2023 Apr 27;42(1):109–18. doi: 10.1038/s41587-023-01751-6 (PMC10791587; doi:10.1038/s41587-023-01751-6)
Supplement: Supplementary file 2 — Supplementary Table 1: Metadata for all analyzed samples in the TMS and Parabiosis cohort, with information on tissue, organism, strain, age, sex and cohort. Table 2: Covered sequence length analysis with information for all ncRNAs detected in the TMS cohort; calculated information: Covered read length, reference read length, longest covered region, covered percentage reference length, longest mapping read, total reads mapping and average covered read length. Table 3: Spearman correlation of common miRNAs expressed in all tissues with age, displayed in Fig. 2a. Table 4: Foldchanges and P values of parametric two-sided t-test and nonparametric two-sided Wilcoxon–Mann–Whitney test for all comparisons 3 months versus all later timepoints in all individual tissues (for all comparisons: sample size per tissue per timepoint n > 3). Table 5: miRNA–mRNA interaction pairs identified in all tissues via negative correlation (r < -0.5, P < 0.05) for global aging miRNAs positively correlated with age (miR-29a-3p, miR-155-5p, miR-184-3p, miR-1895 and miR-29c-3p). Table 6: miRNA–mRNA interaction pairs identified in all tissues via negative correlation (r < -0.5, P < 0.05) for global aging miRNAs negatively correlated with age (miR-541-3p, miR-487b-3p and miR-300-3p). Table 7: List of paralog identifiers retained for analysis and their alternative paralog identifiers not further considered in the analysis. Table 8: Spearman rank correlation values for miRNAs expressed in each tissue with P value (Spearman’s statistics, two-sided). Table 9: List of tested 3′UTR sequences including the respective NM accession number. [file 41587_2023_1751_MOESM2_ESM.xlsx]

## Sheet: Supp.Table 1 Sample Metadata
sample identifier	sample name	tissue	organism	strain	age	sex	cohort
BAT_19-m-27	BAT_19	BAT	Mus musculus	C57BL/6JN	27	m	TMS
Heart_4-m-21	Heart_04	Heart	Mus musculus	C57BL/6JN	21	m	TMS
Heart_9-f-3	Heart_09	Heart	Mus musculus	C57BL/6JN	3	f	TMS
Small_Intestine_30-m-12	Small_Intestine_30	Small_Intestine	Mus musculus	C57BL/6JN	12	m	TMS
Kidney_43-f-18	Kidney_43	Kidney	Mus musculus	C57BL/6JN	18	f	TMS
Kidney_16-f-18	Kidney_16	Kidney	Mus musculus	C57BL/6JN	18	f	TMS
Brain_1-m-21	Brain_01	Brain	Mus musculus	C57BL/6JN	21	m	TMS
Kidney_22-m-6	Kidney_22	Kidney	Mus musculus	C57BL/6JN	6	m	TMS
Liver_23-m-9	Liver_23	Liver	Mus musculus	C57BL/6JN	9	m	TMS
Liver_12-m-24	Liver_12	Liver	Mus musculus	C57BL/6JN	24	m	TMS
Brain_2-m-1	Brain_02	Brain	Mus musculus	C57BL/6JN	1	m	TMS
Lung_10-f-18	Lung_10	Lung	Mus musculus	C57BL/6JN	18	f	TMS
Heart_20-f-9	Heart_20	Heart	Mus musculus	C57BL/6JN	9	f	TMS
Kidney_18-m-9	Kidney_18	Kidney	Mus musculus	C57BL/6JN	9	m	TMS
Lung_23-m-3	Lung_23	Lung	Mus musculus	C57BL/6JN	3	m	TMS
Bone_22-m-21	Bone_22	Bone	Mus musculus	C57BL/6JN	21	m	TMS
MAT_28-f-12	MAT_28	MAT	Mus musculus	C57BL/6JN	12	f	TMS
Bone_49-m-9	Bone_49	Bone	Mus musculus	C57BL/6JN	9	m	TMS
Limb_Muscle_15-m-3	Limb_Muscle_15	Limb_Muscle	Mus musculus	C57BL/6JN	3	m	TMS
Marrow_16-m-15	Marrow_16	Marrow	Mus musculus	C57BL/6JN	15	m	TMS
Small_Intestine_15-m-24	Small_Intestine_15	Small_Intestine	Mus musculus	C57BL/6JN	24	m	TMS
Brain_24-f-9	Brain_24	Brain	Mus musculus	C57BL/6JN	9	f	TMS
Skin_24-m-21	Skin_24	Skin	Mus musculus	C57BL/6JN	21	m	TMS
SCAT_30-m-18	SCAT_30	SCAT	Mus musculus	C57BL/6JN	18	m	TMS
BAT_43-m-21	BAT_43	BAT	Mus musculus	C57BL/6JN	21	m	TMS
BAT_5-m-27	BAT_05	BAT	Mus musculus	C57BL/6JN	27	m	TMS
Bone_18-f-3	Bone_18	Bone	Mus musculus	C57BL/6JN	3	f	TMS
Skin_5-f-12	Skin_05	Skin	Mus musculus	C57BL/6JN	12	f	TMS
Spleen_3-m-24	Spleen_03	Spleen	Mus musculus	C57BL/6JN	24	m	TMS
GAT_24-f-15	GAT_24	GAT	Mus musculus	C57BL/6JN	15	f	TMS
Small_Intestine_2-f-21	Small_Intestine_02	Small_Intestine	Mus musculus	C57BL/6JN	21	f	TMS
SCAT_2-f-9	SCAT_02	SCAT	Mus musculus	C57BL/6JN	9	f	TMS
Marrow_2-f-21	Marrow_02	Marrow	Mus musculus	C57BL/6JN	21	f	TMS
Brain_53-m-9	Brain_53	Brain	Mus musculus	C57BL/6JN	9	m	TMS
Liver_17-m-21	Liver_17	Liver	Mus musculus	C57BL/6JN	21	m	TMS
Limb_Muscle_55-m-21	Limb_Muscle_55	Limb_Muscle	Mus musculus	C57BL/6JN	21	m	TMS
Kidney_46-f-1	Kidney_46	Kidney	Mus musculus	C57BL/6JN	1	f	TMS
Heart_28-m-1	Heart_28	Heart	Mus musculus	C57BL/6JN	1	m	TMS
MAT_8-m-3	MAT_08	MAT	Mus musculus	C57BL/6JN	3	m	TMS
Small_Intestine_1-m-18	Small_Intestine_01	Small_Intestine	Mus musculus	C57BL/6JN	18	m	TMS
SCAT_1-m-24	SCAT_01	SCAT	Mus musculus	C57BL/6JN	24	m	TMS
BAT_6-m-24	BAT_06	BAT	Mus musculus	C57BL/6JN	24	m	TMS
Liver_18-m-27	Liver_18	Liver	Mus musculus	C57BL/6JN	27	m	TMS
GAT_25-m-12	GAT_25	GAT	Mus musculus	C57BL/6JN	12	m	TMS
Pancreas_2-m-3	Pancreas_02	Pancreas	Mus musculus	C57BL/6JN	3	m	TMS
Spleen_1-m-3	Spleen_01	Spleen	Mus musculus	C57BL/6JN	3	m	TMS
Bone_19-m-9	Bone_19	Bone	Mus musculus	C57BL/6JN	9	m	TMS
Limb_Muscle_56-m-18	Limb_Muscle_56	Limb_Muscle	Mus musculus	C57BL/6JN	18	m	TMS
Lung_9-m-24	Lung_09	Lung	Mus musculus	C57BL/6JN	24	m	TMS
Heart_29-m-12	Heart_29	Heart	Mus musculus	C57BL/6JN	12	m	TMS
MAT_9-f-18	MAT_09	MAT	Mus musculus	C57BL/6JN	18	f	TMS
Skin_6-m-24	Skin_06	Skin	Mus musculus	C57BL/6JN	24	m	TMS
Small_Intestine_7-f-3	Small_Intestine_07	Small_Intestine	Mus musculus	C57BL/6JN	3	f	TMS
Spleen_11-f-3	Spleen_11	Spleen	Mus musculus	C57BL/6JN	3	f	TMS
Skin_14-f-18	Skin_14	Skin	Mus musculus	C57BL/6JN	18	f	TMS
BAT_8-f-1	BAT_08	BAT	Mus musculus	C57BL/6JN	1	f	TMS
Bone_6-m-12	Bone_06	Bone	Mus musculus	C57BL/6JN	12	m	TMS
Brain_3-m-1	Brain_03	Brain	Mus musculus	C57BL/6JN	1	m	TMS
GAT_8-m-1	GAT_08	GAT	Mus musculus	C57BL/6JN	1	m	TMS
Liver_29-f-6	Liver_29	Liver	Mus musculus	C57BL/6JN	6	f	TMS
Limb_Muscle_5-f-6	Limb_Muscle_05	Limb_Muscle	Mus musculus	C57BL/6JN	6	f	TMS
Marrow_1-m-27	Marrow_01	Marrow	Mus musculus	C57BL/6JN	27	m	TMS
Heart_8-m-1	Heart_08	Heart	Mus musculus	C57BL/6JN	1	m	TMS
Lung_12-m-9	Lung_12	Lung	Mus musculus	C57BL/6JN	9	m	TMS
Pancreas_22-f-9	Pancreas_22	Pancreas	Mus musculus	C57BL/6JN	9	f	TMS
MAT_5-f-3	MAT_05	MAT	Mus musculus	C57BL/6JN	3	f	TMS
SCAT_8-m-6	SCAT_08	SCAT	Mus musculus	C57BL/6JN	6	m	TMS
Marrow_8-m-6	Marrow_08	Marrow	Mus musculus	C57BL/6JN	6	m	TMS
MAT_10-m-6	MAT_10	MAT	Mus musculus	C57BL/6JN	6	m	TMS
Pancreas_21-m-15	Pancreas_21	Pancreas	Mus musculus	C57BL/6JN	15	m	TMS
BAT_9-m-9	BAT_09	BAT	Mus musculus	C57BL/6JN	9	m	TMS
Small_Intestine_8-m-15	Small_Intestine_08	Small_Intestine	Mus musculus	C57BL/6JN	15	m	TMS
Spleen_10-m-27	Spleen_10	Spleen	Mus musculus	C57BL/6JN	27	m	TMS
Bone_5-m-3	Bone_05	Bone	Mus musculus	C57BL/6JN	3	m	TMS
GAT_5-m-9	GAT_05	GAT	Mus musculus	C57BL/6JN	9	m	TMS
Brain_5-m-9	Brain_05	Brain	Mus musculus	C57BL/6JN	9	m	TMS
Heart_7-m-24	Heart_07	Heart	Mus musculus	C57BL/6JN	24	m	TMS
Liver_28-m-3	Liver_28	Liver	Mus musculus	C57BL/6JN	3	m	TMS
Skin_12-m-15	Skin_12	Skin	Mus musculus	C57BL/6JN	15	m	TMS
Kidney_37-m-24	Kidney_37	Kidney	Mus musculus	C57BL/6JN	24	m	TMS
Lung_13-m-12	Lung_13	Lung	Mus musculus	C57BL/6JN	12	m	TMS
Kidney_20-m-27	Kidney_20	Kidney	Mus musculus	C57BL/6JN	27	m	TMS
Limb_Muscle_13-m-1	Limb_Muscle_13	Limb_Muscle	Mus musculus	C57BL/6JN	1	m	TMS
Marrow_18-m-9	Marrow_18	Marrow	Mus musculus	C57BL/6JN	9	m	TMS
BAT_35-m-18	BAT_35	BAT	Mus musculus	C57BL/6JN	18	m	TMS
MAT_25-f-18	MAT_25	MAT	Mus musculus	C57BL/6JN	18	f	TMS
Pancreas_29-m-1	Pancreas_29	Pancreas	Mus musculus	C57BL/6JN	1	m	TMS
SCAT_28-m-27	SCAT_28	SCAT	Mus musculus	C57BL/6JN	27	m	TMS
Lung_21-f-1	Lung_21	Lung	Mus musculus	C57BL/6JN	1	f	TMS
Skin_27-f-15	Skin_27	Skin	Mus musculus	C57BL/6JN	15	f	TMS
MAT_45-f-21	MAT_45	MAT	Mus musculus	C57BL/6JN	21	f	TMS
Liver_14-m-3	Liver_14	Liver	Mus musculus	C57BL/6JN	3	m	TMS
Small_Intestine_13-m-1	Small_Intestine_13	Small_Intestine	Mus musculus	C57BL/6JN	1	m	TMS
Spleen_16-m-6	Spleen_16	Spleen	Mus musculus	C57BL/6JN	6	m	TMS
GAT_33-m-6	GAT_33	GAT	Mus musculus	C57BL/6JN	6	m	TMS
Heart_19-f-1	Heart_19	Heart	Mus musculus	C57BL/6JN	1	f	TMS
Kidney_19-f-15	Kidney_19	Kidney	Mus musculus	C57BL/6JN	15	f	TMS
Limb_Muscle_14-m-1	Limb_Muscle_14	Limb_Muscle	Mus musculus	C57BL/6JN	1	m	TMS
Lung_22-m-21	Lung_22	Lung	Mus musculus	C57BL/6JN	21	m	TMS
BAT_38-f-15	BAT_38	BAT	Mus musculus	C57BL/6JN	15	f	TMS
Marrow_17-m-27	Marrow_17	Marrow	Mus musculus	C57BL/6JN	27	m	TMS
MAT_26-f-9	MAT_26	MAT	Mus musculus	C57BL/6JN	9	f	TMS
Pancreas_28-f-18	Pancreas_28	Pancreas	Mus musculus	C57BL/6JN	18	f	TMS
Liver_10-m-21	Liver_10	Liver	Mus musculus	C57BL/6JN	21	m	TMS
SCAT_26-f-6	SCAT_26	SCAT	Mus musculus	C57BL/6JN	6	f	TMS
Bone_24-m-15	Bone_24	Bone	Mus musculus	C57BL/6JN	15	m	TMS
Small_Intestine_14-f-1	Small_Intestine_14	Small_Intestine	Mus musculus	C57BL/6JN	1	f	TMS
Skin_26-m-18	Skin_26	Skin	Mus musculus	C57BL/6JN	18	m	TMS
Spleen_15-m-6	Spleen_15	Spleen	Mus musculus	C57BL/6JN	6	m	TMS
Brain_26-m-27	Brain_26	Brain	Mus musculus	C57BL/6JN	27	m	TMS
Heart_18-f-18	Heart_18	Heart	Mus musculus	C57BL/6JN	18	f	TMS
MAT_29-m-9	MAT_29	MAT	Mus musculus	C57BL/6JN	9	m	TMS
Bone_37-f-21	Bone_37	Bone	Mus musculus	C57BL/6JN	21	f	TMS
Small_Intestine_16-f-15	Small_Intestine_16	Small_Intestine	Mus musculus	C57BL/6JN	15	f	TMS
Lung_24-m-27	Lung_24	Lung	Mus musculus	C57BL/6JN	27	m	TMS
Marrow_15-f-1	Marrow_15	Marrow	Mus musculus	C57BL/6JN	1	f	TMS
Pancreas_26-m-21	Pancreas_26	Pancreas	Mus musculus	C57BL/6JN	21	m	TMS
Heart_21-m-24	Heart_21	Heart	Mus musculus	C57BL/6JN	24	m	TMS
Kidney_15-m-24	Kidney_15	Kidney	Mus musculus	C57BL/6JN	24	m	TMS
Liver_9-f-15	Liver_09	Liver	Mus musculus	C57BL/6JN	15	f	TMS
BAT_45-m-18	BAT_45	BAT	Mus musculus	C57BL/6JN	18	m	TMS
Limb_Muscle_16-m-27	Limb_Muscle_16	Limb_Muscle	Mus musculus	C57BL/6JN	27	m	TMS
Spleen_14-f-6	Spleen_14	Spleen	Mus musculus	C57BL/6JN	6	f	TMS
Skin_23-m-1	Skin_23	Skin	Mus musculus	C57BL/6JN	1	m	TMS
Brain_23-m-24	Brain_23	Brain	Mus musculus	C57BL/6JN	24	m	TMS
GAT_35-m-21	GAT_35	GAT	Mus musculus	C57BL/6JN	21	m	TMS
MAT_33-m-27	MAT_33	MAT	Mus musculus	C57BL/6JN	27	m	TMS
Lung_25-m-21	Lung_25	Lung	Mus musculus	C57BL/6JN	21	m	TMS
Pancreas_25-m-3	Pancreas_25	Pancreas	Mus musculus	C57BL/6JN	3	m	TMS
SCAT_39-m-18	SCAT_39	SCAT	Mus musculus	C57BL/6JN	18	m	TMS
Skin_22-m-3	Skin_22	Skin	Mus musculus	C57BL/6JN	3	m	TMS
Bone_21-m-24	Bone_21	Bone	Mus musculus	C57BL/6JN	24	m	TMS
BAT_46-f-18	BAT_46	BAT	Mus musculus	C57BL/6JN	18	f	TMS
Brain_22-m-15	Brain_22	Brain	Mus musculus	C57BL/6JN	15	m	TMS
Kidney_14-m-27	Kidney_14	Kidney	Mus musculus	C57BL/6JN	27	m	TMS
GAT_31-m-1	GAT_31	GAT	Mus musculus	C57BL/6JN	1	m	TMS
Liver_8-f-3	Liver_08	Liver	Mus musculus	C57BL/6JN	3	f	TMS
Marrow_14-m-12	Marrow_14	Marrow	Mus musculus	C57BL/6JN	12	m	TMS
Small_Intestine_17-m-6	Small_Intestine_17	Small_Intestine	Mus musculus	C57BL/6JN	6	m	TMS
Heart_30-m-21	Heart_30	Heart	Mus musculus	C57BL/6JN	21	m	TMS
Limb_Muscle_17-m-21	Limb_Muscle_17	Limb_Muscle	Mus musculus	C57BL/6JN	21	m	TMS
Bone_20-m-18	Bone_20	Bone	Mus musculus	C57BL/6JN	18	m	TMS
Brain_11-m-21	Brain_11	Brain	Mus musculus	C57BL/6JN	21	m	TMS
Heart_11-m-18	Heart_11	Heart	Mus musculus	C57BL/6JN	18	m	TMS
GAT_13-f-6	GAT_13	GAT	Mus musculus	C57BL/6JN	6	f	TMS
Lung_8-f-9	Lung_08	Lung	Mus musculus	C57BL/6JN	9	f	TMS
Pancreas_51-m-9	Pancreas_51	Pancreas	Mus musculus	C57BL/6JN	9	m	TMS
SCAT_18-m-24	SCAT_18	SCAT	Mus musculus	C57BL/6JN	24	m	TMS
Skin_18-m-3	Skin_18	Skin	Mus musculus	C57BL/6JN	3	m	TMS
Small_Intestine_23-m-15	Small_Intestine_23	Small_Intestine	Mus musculus	C57BL/6JN	15	m	TMS
Kidney_1-f-6	Kidney_01	Kidney	Mus musculus	C57BL/6JN	6	f	TMS
Spleen_31-m-21	Spleen_31	Spleen	Mus musculus	C57BL/6JN	21	m	TMS
Marrow_41-f-15	Marrow_41	Marrow	Mus musculus	C57BL/6JN	15	f	TMS
MAT_18-m-6	MAT_18	MAT	Mus musculus	C57BL/6JN	6	m	TMS
Limb_Muscle_12-f-9	Limb_Muscle_12	Limb_Muscle	Mus musculus	C57BL/6JN	9	f	TMS
Liver_3-m-9	Liver_05	Liver	Mus musculus	C57BL/6JN	9	m	TMS
Lung_1-f-9	Lung_01	Lung	Mus musculus	C57BL/6JN	9	f	TMS
Bone_11-m-24	Bone_11	Bone	Mus musculus	C57BL/6JN	24	m	TMS
Kidney_3-m-24	Kidney_03	Kidney	Mus musculus	C57BL/6JN	24	m	TMS
GAT_17-m-3	GAT_17	GAT	Mus musculus	C57BL/6JN	3	m	TMS
Bone_15-m-15	Bone_15	Bone	Mus musculus	C57BL/6JN	15	m	TMS
Marrow_42-m-27	Marrow_42	Marrow	Mus musculus	C57BL/6JN	27	m	TMS
Pancreas_50-f-21	Pancreas_50	Pancreas	Mus musculus	C57BL/6JN	21	f	TMS
SCAT_17-m-15	SCAT_17	SCAT	Mus musculus	C57BL/6JN	15	m	TMS
Limb_Muscle_11-m-3	Limb_Muscle_11	Limb_Muscle	Mus musculus	C57BL/6JN	3	m	TMS
Small_Intestine_22-m-18	Small_Intestine_22	Small_Intestine	Mus musculus	C57BL/6JN	18	m	TMS
Skin_20-m-3	Skin_20	Skin	Mus musculus	C57BL/6JN	3	m	TMS
Spleen_32-m-18	Spleen_32	Spleen	Mus musculus	C57BL/6JN	18	m	TMS
Liver_6-f-3	Liver_06	Liver	Mus musculus	C57BL/6JN	3	f	TMS
Heart_10-m-21	Heart_10	Heart	Mus musculus	C57BL/6JN	21	m	TMS
Heart_56-m-6	Heart_56	Heart	Mus musculus	C57BL/6JN	6	m	TMS
SCAT_55-f-15	SCAT_55	SCAT	Mus musculus	C57BL/6JN	15	f	TMS
Skin_47-m-15	Skin_47	Skin	Mus musculus	C57BL/6JN	15	m	TMS
Spleen_49-f-21	Spleen_49	Spleen	Mus musculus	C57BL/6JN	21	f	TMS
Marrow_54-m-24	Marrow_54	Marrow	Mus musculus	C57BL/6JN	24	m	TMS
Lung_49-m-18	Lung_49	Lung	Mus musculus	C57BL/6JN	18	m	TMS
GAT_36-f-3	GAT_36	GAT	Mus musculus	C57BL/6JN	3	f	TMS
Brain_16-m-1	Brain_16	Brain	Mus musculus	C57BL/6JN	1	m	TMS
Bone_51-m-12	Bone_51	Bone	Mus musculus	C57BL/6JN	12	m	TMS
Kidney_32-f-3	Kidney_32	Kidney	Mus musculus	C57BL/6JN	3	f	TMS
Liver_51-m-1	Liver_51	Liver	Mus musculus	C57BL/6JN	1	m	TMS
Limb_Muscle_47-m-1	Limb_Muscle_47	Limb_Muscle	Mus musculus	C57BL/6JN	1	m	TMS
Limb_Muscle_46-m-9	Limb_Muscle_46	Limb_Muscle	Mus musculus	C57BL/6JN	9	m	TMS
Heart_55-m-12	Heart_55	Heart	Mus musculus	C57BL/6JN	12	m	TMS
Brain_17-m-3	Brain_17	Brain	Mus musculus	C57BL/6JN	3	m	TMS
BAT_30-m-27	BAT_30	BAT	Mus musculus	C57BL/6JN	27	m	TMS
Marrow_53-m-3	Marrow_53	Marrow	Mus musculus	C57BL/6JN	3	m	TMS
MAT_49-f-12	MAT_49	MAT	Mus musculus	C57BL/6JN	12	f	TMS
Liver_52-m-12	Liver_52	Liver	Mus musculus	C57BL/6JN	12	m	TMS
Small_Intestine_51-m-9	Small_Intestine_51	Small_Intestine	Mus musculus	C57BL/6JN	9	m	TMS
Pancreas_46-f-3	Pancreas_46	Pancreas	Mus musculus	C57BL/6JN	3	f	TMS
Lung_50-m-24	Lung_50	Lung	Mus musculus	C57BL/6JN	24	m	TMS
Kidney_35-f-21	Kidney_35	Kidney	Mus musculus	C57BL/6JN	21	f	TMS
GAT_49-f-3	GAT_49	GAT	Mus musculus	C57BL/6JN	3	f	TMS
Bone_53-m-3	Bone_53	Bone	Mus musculus	C57BL/6JN	3	m	TMS
Spleen_50-m-12	Spleen_50	Spleen	Mus musculus	C57BL/6JN	12	m	TMS
SCAT_53-m-9	SCAT_53	SCAT	Mus musculus	C57BL/6JN	9	m	TMS
Brain_44-m-18	Brain_44	Brain	Mus musculus	C57BL/6JN	18	m	TMS
Liver_50-m-6	Liver_50	Liver	Mus musculus	C57BL/6JN	6	m	TMS
Bone_46-m-1	Bone_46	Bone	Mus musculus	C57BL/6JN	1	m	TMS
Spleen_44-m-21	Spleen_44	Spleen	Mus musculus	C57BL/6JN	21	m	TMS
Spleen_46-m-15	Spleen_46	Spleen	Mus musculus	C57BL/6JN	15	m	TMS
Bone_42-f-3	Bone_42	Bone	Mus musculus	C57BL/6JN	3	f	TMS
Marrow_48-f-18	Marrow_48	Marrow	Mus musculus	C57BL/6JN	18	f	TMS
Small_Intestine_50-f-6	Small_Intestine_50	Small_Intestine	Mus musculus	C57BL/6JN	6	f	TMS
Lung_44-m-15	Lung_44	Lung	Mus musculus	C57BL/6JN	15	m	TMS
Heart_48-m-18	Heart_48	Heart	Mus musculus	C57BL/6JN	18	m	TMS
Bone_44-m-27	Bone_44	Bone	Mus musculus	C57BL/6JN	27	m	TMS
Heart_40-f-1	Heart_40	Heart	Mus musculus	C57BL/6JN	1	f	TMS
Brain_43-m-21	Brain_43	Brain	Mus musculus	C57BL/6JN	21	m	TMS
Pancreas_38-m-21	Pancreas_38	Pancreas	Mus musculus	C57BL/6JN	21	m	TMS
Liver_46-m-6	Liver_46	Liver	Mus musculus	C57BL/6JN	6	m	TMS
Skin_39-m-9	Skin_39	Skin	Mus musculus	C57BL/6JN	9	m	TMS
Limb_Muscle_39-m-12	Limb_Muscle_39	Limb_Muscle	Mus musculus	C57BL/6JN	12	m	TMS
Marrow_30-f-9	Marrow_30	Marrow	Mus musculus	C57BL/6JN	9	f	TMS
Bone_33-m-21	Bone_33	Bone	Mus musculus	C57BL/6JN	21	m	TMS
Small_Intestine_39-m-1	Small_Intestine_39	Small_Intestine	Mus musculus	C57BL/6JN	1	m	TMS
Lung_36-f-1	Lung_36	Lung	Mus musculus	C57BL/6JN	1	f	TMS
Spleen_34-m-27	Spleen_34	Spleen	Mus musculus	C57BL/6JN	27	m	TMS
Heart_38-f-21	Heart_38	Heart	Mus musculus	C57BL/6JN	21	f	TMS
Bone_38-f-15	Bone_38	Bone	Mus musculus	C57BL/6JN	15	f	TMS
Small_Intestine_45-m-21	Small_Intestine_45	Small_Intestine	Mus musculus	C57BL/6JN	21	m	TMS
Marrow_43-m-6	Marrow_43	Marrow	Mus musculus	C57BL/6JN	6	m	TMS
Brain_35-m-3	Brain_35	Brain	Mus musculus	C57BL/6JN	3	m	TMS
Skin_44-m-3	Skin_44	Skin	Mus musculus	C57BL/6JN	3	m	TMS
Small_Intestine_49-m-21	Small_Intestine_49	Small_Intestine	Mus musculus	C57BL/6JN	21	m	TMS
Spleen_43-f-18	Spleen_43	Spleen	Mus musculus	C57BL/6JN	18	f	TMS
Spleen_45-m-15	Spleen_45	Spleen	Mus musculus	C57BL/6JN	15	m	TMS
Bone_48-m-12	Bone_48	Bone	Mus musculus	C57BL/6JN	12	m	TMS
Spleen_47-m-18	Spleen_47	Spleen	Mus musculus	C57BL/6JN	18	m	TMS
Heart_45-f-18	Heart_45	Heart	Mus musculus	C57BL/6JN	18	f	TMS
Spleen_56-m-6	Spleen_56	Spleen	Mus musculus	C57BL/6JN	6	m	TMS
Liver_49-m-6	Liver_49	Liver	Mus musculus	C57BL/6JN	6	m	TMS
Brain_45-m-6	Brain_45	Brain	Mus musculus	C57BL/6JN	6	m	TMS
Brain_42-f-15	Brain_42	Brain	Mus musculus	C57BL/6JN	15	f	TMS
Lung_45-f-3	Lung_45	Lung	Mus musculus	C57BL/6JN	3	f	TMS
Heart_46-f-21	Heart_46	Heart	Mus musculus	C57BL/6JN	21	f	TMS
Heart_43-f-9	Heart_43	Heart	Mus musculus	C57BL/6JN	9	f	TMS
Marrow_45-m-3	Marrow_45	Marrow	Mus musculus	C57BL/6JN	3	m	TMS
Small_Intestine_48-f-6	Small_Intestine_48	Small_Intestine	Mus musculus	C57BL/6JN	6	f	TMS
Bone_55-m-15	Bone_55	Bone	Mus musculus	C57BL/6JN	15	m	TMS
Brain_21-m-15	Brain_21	Brain	Mus musculus	C57BL/6JN	15	m	TMS
BAT_34-m-27	BAT_34	BAT	Mus musculus	C57BL/6JN	27	m	TMS
GAT_56-m-15	GAT_56	GAT	Mus musculus	C57BL/6JN	15	m	TMS
SCAT_47-f-21	SCAT_47	SCAT	Mus musculus	C57BL/6JN	21	f	TMS
Kidney_55-m-12	Kidney_55	Kidney	Mus musculus	C57BL/6JN	12	m	TMS
Spleen_54-m-21	Spleen_54	Spleen	Mus musculus	C57BL/6JN	21	m	TMS
Small_Intestine_55-m-15	Small_Intestine_55	Small_Intestine	Mus musculus	C57BL/6JN	15	m	TMS
Skin_55-f-1	Skin_55	Skin	Mus musculus	C57BL/6JN	1	f	TMS
Skin_7-f-12	Skin_07	Skin	Mus musculus	C57BL/6JN	12	f	TMS
Marrow_50-m-15	Marrow_50	Marrow	Mus musculus	C57BL/6JN	15	m	TMS
MAT_53-m-27	MAT_53	MAT	Mus musculus	C57BL/6JN	27	m	TMS
Liver_56-m-6	Liver_56	Liver	Mus musculus	C57BL/6JN	6	m	TMS
Limb_Muscle_40-f-3	Limb_Muscle_40	Limb_Muscle	Mus musculus	C57BL/6JN	3	f	TMS
Heart_50-m-15	Heart_50	Heart	Mus musculus	C57BL/6JN	15	m	TMS
MAT_24-m-9	MAT_24	MAT	Mus musculus	C57BL/6JN	9	m	TMS
Spleen_55-f-9	Spleen_55	Spleen	Mus musculus	C57BL/6JN	9	f	TMS
Lung_38-f-6	Lung_38	Lung	Mus musculus	C57BL/6JN	6	f	TMS
Lung_40-m-24	Lung_40	Lung	Mus musculus	C57BL/6JN	24	m	TMS
SCAT_9-f-18	SCAT_09	SCAT	Mus musculus	C57BL/6JN	18	f	TMS
Kidney_34-m-27	Kidney_34	Kidney	Mus musculus	C57BL/6JN	27	m	TMS
Liver_22-m-18	Liver_22	Liver	Mus musculus	C57BL/6JN	18	m	TMS
Spleen_28-f-6	Spleen_28	Spleen	Mus musculus	C57BL/6JN	6	f	TMS
GAT_51-f-12	GAT_51	GAT	Mus musculus	C57BL/6JN	12	f	TMS
Liver_21-f-6	Liver_21	Liver	Mus musculus	C57BL/6JN	6	f	TMS
SCAT_35-m-6	SCAT_35	SCAT	Mus musculus	C57BL/6JN	6	m	TMS
Small_Intestine_29-m-3	Small_Intestine_29	Small_Intestine	Mus musculus	C57BL/6JN	3	m	TMS
Spleen_36-m-12	Spleen_36	Spleen	Mus musculus	C57BL/6JN	12	m	TMS
Lung_31-m-15	Lung_31	Lung	Mus musculus	C57BL/6JN	15	m	TMS
MAT_23-m-12	MAT_23	MAT	Mus musculus	C57BL/6JN	12	m	TMS
SCAT_54-m-9	SCAT_54	SCAT	Mus musculus	C57BL/6JN	9	m	TMS
MAT_15-m-18	MAT_15	MAT	Mus musculus	C57BL/6JN	18	m	TMS
MAT_22-f-6	MAT_22	MAT	Mus musculus	C57BL/6JN	6	f	TMS
Lung_54-m-27	Lung_54	Lung	Mus musculus	C57BL/6JN	27	m	TMS
Lung_43-m-15	Lung_43	Lung	Mus musculus	C57BL/6JN	15	m	TMS
Lung_56-m-9	Lung_56	Lung	Mus musculus	C57BL/6JN	9	m	TMS
Liver_3-m-15	Liver_03	Liver	Mus musculus	C57BL/6JN	15	m	TMS
Spleen_35-m-18	Spleen_35	Spleen	Mus musculus	C57BL/6JN	18	m	TMS
Spleen_26-m-27	Spleen_26	Spleen	Mus musculus	C57BL/6JN	27	m	TMS
Small_Intestine_26-m-18	Small_Intestine_26	Small_Intestine	Mus musculus	C57BL/6JN	18	m	TMS
Kidney_10-m-9	Kidney_10	Kidney	Mus musculus	C57BL/6JN	9	m	TMS
Small_Intestine_40-m-12	Small_Intestine_40	Small_Intestine	Mus musculus	C57BL/6JN	12	m	TMS
Small_Intestine_21-m-6	Small_Intestine_21	Small_Intestine	Mus musculus	C57BL/6JN	6	m	TMS
Kidney_12-m-12	Kidney_12	Kidney	Mus musculus	C57BL/6JN	12	m	TMS
SCAT_51-f-12	SCAT_51	SCAT	Mus musculus	C57BL/6JN	12	f	TMS
GAT_15-m-12	GAT_15	GAT	Mus musculus	C57BL/6JN	12	m	TMS
Kidney_36-f-1	Kidney_36	Kidney	Mus musculus	C57BL/6JN	1	f	TMS
Liver_19-m-9	Liver_19	Liver	Mus musculus	C57BL/6JN	9	m	TMS
Liver_39-m-12	Liver_39	Liver	Mus musculus	C57BL/6JN	12	m	TMS
SCAT_14-f-21	SCAT_14	SCAT	Mus musculus	C57BL/6JN	21	f	TMS
Kidney_33-m-15	Kidney_33	Kidney	Mus musculus	C57BL/6JN	15	m	TMS
Pancreas_20-m-15	Pancreas_20	Pancreas	Mus musculus	C57BL/6JN	15	m	TMS
Skin_49-m-18	Skin_49	Skin	Mus musculus	C57BL/6JN	18	m	TMS
Heart_12-m-24	Heart_12	Heart	Mus musculus	C57BL/6JN	24	m	TMS
MAT_54-m-9	MAT_54	MAT	Mus musculus	C57BL/6JN	9	m	TMS
Limb_Muscle_6-m-24	Limb_Muscle_06	Limb_Muscle	Mus musculus	C57BL/6JN	24	m	TMS
SCAT_5-m-3	SCAT_05	SCAT	Mus musculus	C57BL/6JN	3	m	TMS
MAT_7-m-24	MAT_07	MAT	Mus musculus	C57BL/6JN	24	m	TMS
MAT_2-f-9	MAT_02	MAT	Mus musculus	C57BL/6JN	9	f	TMS
Marrow_24-f-6	Marrow_24	Marrow	Mus musculus	C57BL/6JN	6	f	TMS
Liver_43-m-12	Liver_43	Liver	Mus musculus	C57BL/6JN	12	m	TMS
Kidney_29-m-21	Kidney_29	Kidney	Mus musculus	C57BL/6JN	21	m	TMS
Kidney_44-m-1	Kidney_44	Kidney	Mus musculus	C57BL/6JN	1	m	TMS
Brain_8-f-12	Brain_08	Brain	Mus musculus	C57BL/6JN	12	f	TMS
Heart_16-m-3	Heart_16	Heart	Mus musculus	C57BL/6JN	3	m	TMS
Marrow_49-m-1	Marrow_49	Marrow	Mus musculus	C57BL/6JN	1	m	TMS
MAT_55-m-6	MAT_55	MAT	Mus musculus	C57BL/6JN	6	m	TMS
Heart_41-m-27	Heart_41	Heart	Mus musculus	C57BL/6JN	27	m	TMS
Marrow_6-m-12	Marrow_06	Marrow	Mus musculus	C57BL/6JN	12	m	TMS
SCAT_50-m-21	SCAT_50	SCAT	Mus musculus	C57BL/6JN	21	m	TMS
GAT_22-m-24	GAT_22	GAT	Mus musculus	C57BL/6JN	24	m	TMS
Limb_Muscle_19-m-12	Limb_Muscle_19	Limb_Muscle	Mus musculus	C57BL/6JN	12	m	TMS
Liver_7-m-24	Liver_07	Liver	Mus musculus	C57BL/6JN	24	m	TMS
Lung_26-m-27	Lung_26	Lung	Mus musculus	C57BL/6JN	27	m	TMS
Marrow_13-f-9	Marrow_13	Marrow	Mus musculus	C57BL/6JN	9	f	TMS
Kidney_13-m-21	Kidney_13	Kidney	Mus musculus	C57BL/6JN	21	m	TMS
Heart_31-m-9	Heart_31	Heart	Mus musculus	C57BL/6JN	9	m	TMS
MAT_34-m-24	MAT_34	MAT	Mus musculus	C57BL/6JN	24	m	TMS
Pancreas_24-m-18	Pancreas_24	Pancreas	Mus musculus	C57BL/6JN	18	m	TMS
SCAT_40-m-9	SCAT_40	SCAT	Mus musculus	C57BL/6JN	9	m	TMS
Bone_25-f-18	Bone_25	Bone	Mus musculus	C57BL/6JN	18	f	TMS
Skin_21-m-6	Skin_21	Skin	Mus musculus	C57BL/6JN	6	m	TMS
Small_Intestine_18-m-24	Small_Intestine_18	Small_Intestine	Mus musculus	C57BL/6JN	24	m	TMS
Spleen_13-f-15	Spleen_13	Spleen	Mus musculus	C57BL/6JN	15	f	TMS
GAT_30-f-9	GAT_30	GAT	Mus musculus	C57BL/6JN	9	f	TMS
Limb_Muscle_21-f-1	Limb_Muscle_21	Limb_Muscle	Mus musculus	C57BL/6JN	1	f	TMS
Lung_27-m-3	Lung_27	Lung	Mus musculus	C57BL/6JN	3	m	TMS
Liver_35-m-3	Liver_35	Liver	Mus musculus	C57BL/6JN	3	m	TMS
Kidney_30-m-18	Kidney_30	Kidney	Mus musculus	C57BL/6JN	18	m	TMS
BAT_50-f-3	BAT_50	BAT	Mus musculus	C57BL/6JN	3	f	TMS
Marrow_25-m-18	Marrow_25	Marrow	Mus musculus	C57BL/6JN	18	m	TMS
MAT_35-m-1	MAT_35	MAT	Mus musculus	C57BL/6JN	1	m	TMS
Pancreas_36-m-12	Pancreas_36	Pancreas	Mus musculus	C57BL/6JN	12	m	TMS
SCAT_46-m-15	SCAT_46	SCAT	Mus musculus	C57BL/6JN	15	m	TMS
Spleen_17-m-3	Spleen_17	Spleen	Mus musculus	C57BL/6JN	3	m	TMS
Limb_Muscle_33-m-15	Limb_Muscle_33	Limb_Muscle	Mus musculus	C57BL/6JN	15	m	TMS
Small_Intestine_36-f-9	Small_Intestine_36	Small_Intestine	Mus musculus	C57BL/6JN	9	f	TMS
Skin_28-m-27	Skin_28	Skin	Mus musculus	C57BL/6JN	27	m	TMS
Brain_32-f-15	Brain_32	Brain	Mus musculus	C57BL/6JN	15	f	TMS
Heart_42-m-1	Heart_42	Heart	Mus musculus	C57BL/6JN	1	m	TMS
Limb_Muscle_22-f-15	Limb_Muscle_22	Limb_Muscle	Mus musculus	C57BL/6JN	15	f	TMS
Marrow_23-m-1	Marrow_23	Marrow	Mus musculus	C57BL/6JN	1	m	TMS
MAT_37-m-24	MAT_37	MAT	Mus musculus	C57BL/6JN	24	m	TMS
Lung_28-m-6	Lung_28	Lung	Mus musculus	C57BL/6JN	6	m	TMS
Brain_31-f-6	Brain_31	Brain	Mus musculus	C57BL/6JN	6	f	TMS
Liver_34-m-21	Liver_34	Liver	Mus musculus	C57BL/6JN	21	m	TMS
SCAT_45-m-21	SCAT_45	SCAT	Mus musculus	C57BL/6JN	21	m	TMS
Small_Intestine_35-f-15	Small_Intestine_34	Small_Intestine	Mus musculus	C57BL/6JN	3	m	TMS
Spleen_18-m-1	Spleen_18	Spleen	Mus musculus	C57BL/6JN	1	m	TMS
Liver_47-f-18	Liver_47	Liver	Mus musculus	C57BL/6JN	18	f	TMS
Liver_37-m-1	Liver_37	Liver	Mus musculus	C57BL/6JN	1	m	TMS
Skin_30-m-12	Skin_30	Skin	Mus musculus	C57BL/6JN	12	m	TMS
Pancreas_34-m-24	Pancreas_34	Pancreas	Mus musculus	C57BL/6JN	24	m	TMS
MAT_38-m-21	MAT_38	MAT	Mus musculus	C57BL/6JN	21	m	TMS
Kidney_28-m-1	Kidney_28	Kidney	Mus musculus	C57BL/6JN	1	m	TMS
Lung_29-m-3	Lung_29	Lung	Mus musculus	C57BL/6JN	3	m	TMS
SCAT_44-m-15	SCAT_44	SCAT	Mus musculus	C57BL/6JN	15	m	TMS
Small_Intestine_34-m-3	Small_Intestine_33	Small_Intestine	Mus musculus	C57BL/6JN	24	m	TMS
Spleen_19-m-24	Spleen_19	Spleen	Mus musculus	C57BL/6JN	24	m	TMS
Limb_Muscle_23-m-24	Limb_Muscle_23	Limb_Muscle	Mus musculus	C57BL/6JN	24	m	TMS
Lung_46-m-12	Lung_46	Lung	Mus musculus	C57BL/6JN	12	m	TMS
BAT_54-f-3	BAT_54	BAT	Mus musculus	C57BL/6JN	3	f	TMS
Liver_33-f-15	Liver_33	Liver	Mus musculus	C57BL/6JN	15	f	TMS
Heart_34-m-9	Heart_34	Heart	Mus musculus	C57BL/6JN	9	m	TMS
Kidney_31-m-6	Kidney_31	Kidney	Mus musculus	C57BL/6JN	6	m	TMS
Marrow_22-f-12	Marrow_22	Marrow	Mus musculus	C57BL/6JN	12	f	TMS
Brain_30-m-21	Brain_30	Brain	Mus musculus	C57BL/6JN	21	m	TMS
Kidney_27-f-12	Kidney_27	Kidney	Mus musculus	C57BL/6JN	12	f	TMS
Brain_29-m-27	Brain_29	Brain	Mus musculus	C57BL/6JN	27	m	TMS
Marrow_44-m-1	Marrow_44	Marrow	Mus musculus	C57BL/6JN	1	m	TMS
Kidney_25-m-9	Kidney_25	Kidney	Mus musculus	C57BL/6JN	9	m	TMS
MAT_40-m-24	MAT_40	MAT	Mus musculus	C57BL/6JN	24	m	TMS
SCAT_42-m-27	SCAT_42	SCAT	Mus musculus	C57BL/6JN	27	m	TMS
Marrow_21-m-3	Marrow_21	Marrow	Mus musculus	C57BL/6JN	3	m	TMS
Liver_32-m-21	Liver_32	Liver	Mus musculus	C57BL/6JN	21	m	TMS
Small_Intestine_32-m-15	Small_Intestine_32	Small_Intestine	Mus musculus	C57BL/6JN	15	m	TMS
Pancreas_44-m-24	Pancreas_44	Pancreas	Mus musculus	C57BL/6JN	24	m	TMS
Skin_32-m-6	Skin_32	Skin	Mus musculus	C57BL/6JN	6	m	TMS
Spleen_20-m-9	Spleen_20	Spleen	Mus musculus	C57BL/6JN	9	m	TMS
Pancreas_32-m-1	Pancreas_32	Pancreas	Mus musculus	C57BL/6JN	1	m	TMS
Lung_30-f-15	Lung_30	Lung	Mus musculus	C57BL/6JN	15	f	TMS
Bone_26-m-6	Bone_26	Bone	Mus musculus	C57BL/6JN	6	m	TMS
Limb_Muscle_25-m-18	Limb_Muscle_25	Limb_Muscle	Mus musculus	C57BL/6JN	18	m	TMS
Lung_32-m-1	Lung_32	Lung	Mus musculus	C57BL/6JN	1	m	TMS
Heart_33-f-3	Heart_33	Heart	Mus musculus	C57BL/6JN	3	f	TMS
Bone_27-m-21	Bone_27	Bone	Mus musculus	C57BL/6JN	21	m	TMS
MAT_46-m-21	MAT_46	MAT	Mus musculus	C57BL/6JN	21	m	TMS
Brain_28-f-1	Brain_28	Brain	Mus musculus	C57BL/6JN	1	f	TMS
Spleen_21-f-21	Spleen_21	Spleen	Mus musculus	C57BL/6JN	21	f	TMS
Marrow_20-m-24	Marrow_20	Marrow	Mus musculus	C57BL/6JN	24	m	TMS
Liver_31-f-9	Liver_31	Liver	Mus musculus	C57BL/6JN	9	f	TMS
Limb_Muscle_26-f-9	Limb_Muscle_26	Limb_Muscle	Mus musculus	C57BL/6JN	9	f	TMS
MAT_41-m-15	MAT_41	MAT	Mus musculus	C57BL/6JN	15	m	TMS
SCAT_41-m-12	SCAT_41	SCAT	Mus musculus	C57BL/6JN	12	m	TMS
Brain_46-m-24	Brain_46	Brain	Mus musculus	C57BL/6JN	24	m	TMS
Kidney_24-m-12	Kidney_24	Kidney	Mus musculus	C57BL/6JN	12	m	TMS
Pancreas_31-m-18	Pancreas_31	Pancreas	Mus musculus	C57BL/6JN	18	m	TMS
Marrow_19-m-18	Marrow_19	Marrow	Mus musculus	C57BL/6JN	18	m	TMS
Skin_34-f-18	Skin_34	Skin	Mus musculus	C57BL/6JN	18	f	TMS
Small_Intestine_19-f-18	Small_Intestine_19	Small_Intestine	Mus musculus	C57BL/6JN	18	f	TMS
Heart_32-f-15	Heart_32	Heart	Mus musculus	C57BL/6JN	15	f	TMS
Marrow_46-f-6	Marrow_46	Marrow	Mus musculus	C57BL/6JN	6	f	TMS
Pancreas_30-m-12	Pancreas_30	Pancreas	Mus musculus	C57BL/6JN	12	m	TMS
Brain_27-m-15	Brain_27	Brain	Mus musculus	C57BL/6JN	15	m	TMS
Bone_28-f-1	Bone_28	Bone	Mus musculus	C57BL/6JN	1	f	TMS
Kidney_21-m-15	Kidney_21	Kidney	Mus musculus	C57BL/6JN	15	m	TMS
Lung_33-f-3	Lung_33	Lung	Mus musculus	C57BL/6JN	3	f	TMS
Liver_20-m-3	Liver_20	Liver	Mus musculus	C57BL/6JN	3	m	TMS
Limb_Muscle_29-m-9	Limb_Muscle_29	Limb_Muscle	Mus musculus	C57BL/6JN	9	m	TMS
Spleen_22-m-9	Spleen_22	Spleen	Mus musculus	C57BL/6JN	9	m	TMS
Marrow_26-f-3	Marrow_26	Marrow	Mus musculus	C57BL/6JN	3	f	TMS
Pancreas_41-f-15	Pancreas_41	Pancreas	Mus musculus	C57BL/6JN	15	f	TMS
Skin_35-f-3	Skin_35	Skin	Mus musculus	C57BL/6JN	3	f	TMS
Limb_Muscle_36-m-15	Limb_Muscle_36	Limb_Muscle	Mus musculus	C57BL/6JN	15	m	TMS
Brain_38-f-12	Brain_38	Brain	Mus musculus	C57BL/6JN	12	f	TMS
Small_Intestine_43-m-18	Small_Intestine_43	Small_Intestine	Mus musculus	C57BL/6JN	18	m	TMS
Lung_42-m-27	Lung_42	Lung	Mus musculus	C57BL/6JN	27	m	TMS
Marrow_34-f-18	Marrow_34	Marrow	Mus musculus	C57BL/6JN	18	f	TMS
Marrow_27-m-15	Marrow_27	Marrow	Mus musculus	C57BL/6JN	15	m	TMS
Liver_44-m-18	Liver_44	Liver	Mus musculus	C57BL/6JN	18	m	TMS
Bone_29-m-6	Bone_29	Bone	Mus musculus	C57BL/6JN	6	m	TMS
Lung_48-f-15	Lung_48	Lung	Mus musculus	C57BL/6JN	15	f	TMS
Pancreas_43-m-1	Pancreas_43	Pancreas	Mus musculus	C57BL/6JN	1	m	TMS
Spleen_23-m-1	Spleen_23	Spleen	Mus musculus	C57BL/6JN	1	m	TMS
Lung_41-m-6	Lung_41	Lung	Mus musculus	C57BL/6JN	6	m	TMS
Heart_39-m-1	Heart_39	Heart	Mus musculus	C57BL/6JN	1	m	TMS
Small_Intestine_42-m-24	Small_Intestine_42	Small_Intestine	Mus musculus	C57BL/6JN	24	m	TMS
Pancreas_40-f-6	Pancreas_40	Pancreas	Mus musculus	C57BL/6JN	6	f	TMS
Marrow_28-m-6	Marrow_28	Marrow	Mus musculus	C57BL/6JN	6	m	TMS
Spleen_24-m-1	Spleen_24	Spleen	Mus musculus	C57BL/6JN	1	m	TMS
Bone_31-m-21	Bone_31	Bone	Mus musculus	C57BL/6JN	21	m	TMS
Skin_45-m-1	Skin_45	Skin	Mus musculus	C57BL/6JN	1	m	TMS
Marrow_33-m-18	Marrow_33	Marrow	Mus musculus	C57BL/6JN	18	m	TMS
Marrow_35-m-1	Marrow_35	Marrow	Mus musculus	C57BL/6JN	1	m	TMS
Lung_39-m-3	Lung_39	Lung	Mus musculus	C57BL/6JN	3	m	TMS
Brain_37-m-27	Brain_37	Brain	Mus musculus	C57BL/6JN	27	m	TMS
Heart_37-f-12	Heart_37	Heart	Mus musculus	C57BL/6JN	12	f	TMS
Liver_45-m-27	Liver_45	Liver	Mus musculus	C57BL/6JN	27	m	TMS
Limb_Muscle_37-m-27	Limb_Muscle_37	Limb_Muscle	Mus musculus	C57BL/6JN	27	m	TMS
Skin_37-m-1	Skin_37	Skin	Mus musculus	C57BL/6JN	1	m	TMS
Bone_32-m-1	Bone_32	Bone	Mus musculus	C57BL/6JN	1	m	TMS
Skin_38-m-6	Skin_38	Skin	Mus musculus	C57BL/6JN	6	m	TMS
Small_Intestine_41-m-1	Small_Intestine_41	Small_Intestine	Mus musculus	C57BL/6JN	1	m	TMS
Limb_Muscle_38-m-9	Limb_Muscle_38	Limb_Muscle	Mus musculus	C57BL/6JN	9	m	TMS
Pancreas_39-m-12	Pancreas_39	Pancreas	Mus musculus	C57BL/6JN	12	m	TMS
Marrow_36-m-12	Marrow_36	Marrow	Mus musculus	C57BL/6JN	12	m	TMS
Brain_36-m-24	Brain_36	Brain	Mus musculus	C57BL/6JN	24	m	TMS
Lung_47-m-6	Lung_47	Lung	Mus musculus	C57BL/6JN	6	m	TMS
Skin_46-m-15	Skin_46	Skin	Mus musculus	C57BL/6JN	15	m	TMS
Lung_37-f-6	Lung_37	Lung	Mus musculus	C57BL/6JN	6	f	TMS
Spleen_25-m-9	Spleen_25	Spleen	Mus musculus	C57BL/6JN	9	m	TMS
Heart_49-f-6	Heart_49	Heart	Mus musculus	C57BL/6JN	6	f	TMS
Brain_39-m-12	Brain_39	Brain	Mus musculus	C57BL/6JN	12	m	TMS
Pancreas_42-f-9	Pancreas_42	Pancreas	Mus musculus	C57BL/6JN	9	f	TMS
Marrow_29-m-21	Marrow_29	Marrow	Mus musculus	C57BL/6JN	21	m	TMS
Lung_35-m-18	Lung_35	Lung	Mus musculus	C57BL/6JN	18	m	TMS
Small_Intestine_38-m-9	Small_Intestine_38	Small_Intestine	Mus musculus	C57BL/6JN	9	m	TMS
Spleen_37-f-1	Spleen_37	Spleen	Mus musculus	C57BL/6JN	1	f	TMS
Heart_35-m-6	Heart_35	Heart	Mus musculus	C57BL/6JN	6	m	TMS
Brain_34-f-3	Brain_34	Brain	Mus musculus	C57BL/6JN	3	f	TMS
Skin_40-m-9	Skin_40	Skin	Mus musculus	C57BL/6JN	9	m	TMS
Bone_34-m-27	Bone_34	Bone	Mus musculus	C57BL/6JN	27	m	TMS
Bone_39-m-6	Bone_39	Bone	Mus musculus	C57BL/6JN	6	m	TMS
Brain_41-m-15	Brain_41	Brain	Mus musculus	C57BL/6JN	15	m	TMS
Small_Intestine_46-m-12	Small_Intestine_46	Small_Intestine	Mus musculus	C57BL/6JN	12	m	TMS
Spleen_42-m-18	Spleen_42	Spleen	Mus musculus	C57BL/6JN	18	m	TMS
Small_Intestine_44-m-21	Small_Intestine_44	Small_Intestine	Mus musculus	C57BL/6JN	21	m	TMS
Pancreas_37-f-12	Pancreas_37	Pancreas	Mus musculus	C57BL/6JN	12	f	TMS
Marrow_31-m-24	Marrow_31	Marrow	Mus musculus	C57BL/6JN	24	m	TMS
Liver_38-m-15	Liver_38	Liver	Mus musculus	C57BL/6JN	15	m	TMS
Spleen_39-m-9	Spleen_39	Spleen	Mus musculus	C57BL/6JN	9	m	TMS
Heart_36-m-12	Heart_36	Heart	Mus musculus	C57BL/6JN	12	m	TMS
Liver_40-m-15	Liver_40	Liver	Mus musculus	C57BL/6JN	15	m	TMS
Bone_41-m-27	Bone_41	Bone	Mus musculus	C57BL/6JN	27	m	TMS
Brain_40-m-6	Brain_40	Brain	Mus musculus	C57BL/6JN	6	m	TMS
Spleen_40-m-24	Spleen_40	Spleen	Mus musculus	C57BL/6JN	24	m	TMS
Small_Intestine_37-f-21	Small_Intestine_37	Small_Intestine	Mus musculus	C57BL/6JN	21	f	TMS
Skin_43-m-6	Skin_43	Skin	Mus musculus	C57BL/6JN	6	m	TMS
Marrow_32-m-12	Marrow_32	Marrow	Mus musculus	C57BL/6JN	12	m	TMS
Brain_33-f-9	Brain_33	Brain	Mus musculus	C57BL/6JN	9	f	TMS
MAT_44-f-6	MAT_44	MAT	Mus musculus	C57BL/6JN	6	f	TMS
Bone_36-f-6	Bone_36	Bone	Mus musculus	C57BL/6JN	6	f	TMS
Spleen_41-m-12	Spleen_41	Spleen	Mus musculus	C57BL/6JN	12	m	TMS
Small_Intestine_47-m-12	Small_Intestine_47	Small_Intestine	Mus musculus	C57BL/6JN	12	m	TMS
MAT_11-m-18	MAT_11	MAT	Mus musculus	C57BL/6JN	18	m	TMS
BAT_10-m-15	BAT_10	BAT	Mus musculus	C57BL/6JN	15	m	TMS
Liver_27-f-12	Liver_27	Liver	Mus musculus	C57BL/6JN	12	f	TMS
SCAT_11-m-18	SCAT_11	SCAT	Mus musculus	C57BL/6JN	18	m	TMS
Brain_6-m-9	Brain_06	Brain	Mus musculus	C57BL/6JN	9	m	TMS
Small_Intestine_9-f-12	Small_Intestine_09	Small_Intestine	Mus musculus	C57BL/6JN	12	f	TMS
Skin_11-m-18	Skin_11	Skin	Mus musculus	C57BL/6JN	18	m	TMS
Pancreas_19-m-27	Pancreas_19	Pancreas	Mus musculus	C57BL/6JN	27	m	TMS
Bone_4-f-15	Bone_04	Bone	Mus musculus	C57BL/6JN	15	f	TMS
Kidney_38-m-21	Kidney_38	Kidney	Mus musculus	C57BL/6JN	21	m	TMS
GAT_4-m-24	GAT_04	GAT	Mus musculus	C57BL/6JN	24	m	TMS
Heart_6-m-24	Heart_06	Heart	Mus musculus	C57BL/6JN	24	m	TMS
Limb_Muscle_4-f-18	Limb_Muscle_04	Limb_Muscle	Mus musculus	C57BL/6JN	18	f	TMS
Lung_14-f-21	Lung_14	Lung	Mus musculus	C57BL/6JN	21	f	TMS
Marrow_9-m-15	Marrow_09	Marrow	Mus musculus	C57BL/6JN	15	m	TMS
Brain_7-m-1	Brain_07	Brain	Mus musculus	C57BL/6JN	1	m	TMS
SCAT_13-f-18	SCAT_13	SCAT	Mus musculus	C57BL/6JN	18	f	TMS
Spleen_9-m-21	Spleen_09	Spleen	Mus musculus	C57BL/6JN	21	m	TMS
Kidney_39-m-18	Kidney_39	Kidney	Mus musculus	C57BL/6JN	18	m	TMS
Pancreas_18-f-1	Pancreas_18	Pancreas	Mus musculus	C57BL/6JN	1	f	TMS
Skin_9-m-27	Skin_09	Skin	Mus musculus	C57BL/6JN	27	m	TMS
Liver_26-m-18	Liver_26	Liver	Mus musculus	C57BL/6JN	18	m	TMS
Limb_Muscle_3-m-12	Limb_Muscle_03	Limb_Muscle	Mus musculus	C57BL/6JN	12	m	TMS
Lung_15-m-21	Lung_15	Lung	Mus musculus	C57BL/6JN	21	m	TMS
GAT_3-m-6	GAT_03	GAT	Mus musculus	C57BL/6JN	6	m	TMS
Bone_3-m-27	Bone_03	Bone	Mus musculus	C57BL/6JN	27	m	TMS
BAT_11-m-15	BAT_11	BAT	Mus musculus	C57BL/6JN	15	m	TMS
Marrow_10-f-15	Marrow_10	Marrow	Mus musculus	C57BL/6JN	15	f	TMS
MAT_12-m-3	MAT_12	MAT	Mus musculus	C57BL/6JN	3	m	TMS
Small_Intestine_11-m-3	Small_Intestine_11	Small_Intestine	Mus musculus	C57BL/6JN	3	m	TMS
Spleen_8-f-15	Spleen_08	Spleen	Mus musculus	C57BL/6JN	15	f	TMS
Skin_8-m-21	Skin_08	Skin	Mus musculus	C57BL/6JN	21	m	TMS
Pancreas_17-f-1	Pancreas_17	Pancreas	Mus musculus	C57BL/6JN	1	f	TMS
Kidney_40-f-12	Kidney_40	Kidney	Mus musculus	C57BL/6JN	12	f	TMS
BAT_13-m-6	BAT_13	BAT	Mus musculus	C57BL/6JN	6	m	TMS
Brain_10-m-18	Brain_10	Brain	Mus musculus	C57BL/6JN	18	m	TMS
Heart_5-m-18	Heart_05	Heart	Mus musculus	C57BL/6JN	18	m	TMS
MAT_14-m-9	MAT_14	MAT	Mus musculus	C57BL/6JN	9	m	TMS
Liver_25-m-18	Liver_25	Liver	Mus musculus	C57BL/6JN	18	m	TMS
Lung_16-m-9	Lung_16	Lung	Mus musculus	C57BL/6JN	9	m	TMS
Limb_Muscle_2-m-18	Limb_Muscle_02	Limb_Muscle	Mus musculus	C57BL/6JN	18	m	TMS
Bone_2-m-3	Bone_02	Bone	Mus musculus	C57BL/6JN	3	m	TMS
Marrow_11-m-3	Marrow_11	Marrow	Mus musculus	C57BL/6JN	3	m	TMS
SCAT_15-m-1	SCAT_15	SCAT	Mus musculus	C57BL/6JN	1	m	TMS
Heart_3-m-6	Heart_03	Heart	Mus musculus	C57BL/6JN	6	m	TMS
Marrow_12-m-24	Marrow_12	Marrow	Mus musculus	C57BL/6JN	24	m	TMS
Pancreas_16-m-9	Pancreas_16	Pancreas	Mus musculus	C57BL/6JN	9	m	TMS
SCAT_16-m-3	SCAT_16	SCAT	Mus musculus	C57BL/6JN	3	m	TMS
Small_Intestine_12-m-6	Small_Intestine_12	Small_Intestine	Mus musculus	C57BL/6JN	6	m	TMS
Spleen_4-m-6	Spleen_04	Spleen	Mus musculus	C57BL/6JN	6	m	TMS
Lung_17-f-12	Lung_17	Lung	Mus musculus	C57BL/6JN	12	f	TMS
Brain_9-m-27	Brain_09	Brain	Mus musculus	C57BL/6JN	27	m	TMS
Limb_Muscle_1-f-15	Limb_Muscle_01	Limb_Muscle	Mus musculus	C57BL/6JN	15	f	TMS
Kidney_41-m-24	Kidney_41	Kidney	Mus musculus	C57BL/6JN	24	m	TMS
GAT_1-f-21	GAT_01	GAT	Mus musculus	C57BL/6JN	21	f	TMS
BAT_12-m-18	BAT_12	BAT	Mus musculus	C57BL/6JN	18	m	TMS
BAT_31-m-12	BAT_31	BAT	Mus musculus	C57BL/6JN	12	m	TMS
Spleen_51-m-15	Spleen_51	Spleen	Mus musculus	C57BL/6JN	15	m	TMS
Bone_52-m-18	Bone_52	Bone	Mus musculus	C57BL/6JN	18	m	TMS
Liver_53-m-24	Liver_53	Liver	Mus musculus	C57BL/6JN	24	m	TMS
Limb_Muscle_45-m-3	Limb_Muscle_45	Limb_Muscle	Mus musculus	C57BL/6JN	3	m	TMS
Pancreas_23-m-6	Pancreas_23	Pancreas	Mus musculus	C57BL/6JN	6	m	TMS
Skin_51-m-18	Skin_51	Skin	Mus musculus	C57BL/6JN	18	m	TMS
GAT_52-m-27	GAT_52	GAT	Mus musculus	C57BL/6JN	27	m	TMS
Lung_51-m-9	Lung_51	Lung	Mus musculus	C57BL/6JN	9	m	TMS
Marrow_52-m-21	Marrow_52	Marrow	Mus musculus	C57BL/6JN	21	m	TMS
Kidney_52-f-6	Kidney_52	Kidney	Mus musculus	C57BL/6JN	6	f	TMS
MAT_50-f-15	MAT_50	MAT	Mus musculus	C57BL/6JN	15	f	TMS
Small_Intestine_52-m-3	Small_Intestine_52	Small_Intestine	Mus musculus	C57BL/6JN	3	m	TMS
Heart_54-m-21	Heart_54	Heart	Mus musculus	C57BL/6JN	21	m	TMS
Brain_18-f-6	Brain_18	Brain	Mus musculus	C57BL/6JN	6	f	TMS
Limb_Muscle_43-m-15	Limb_Muscle_43	Limb_Muscle	Mus musculus	C57BL/6JN	15	m	TMS
Heart_53-f-15	Heart_53	Heart	Mus musculus	C57BL/6JN	15	f	TMS
Brain_19-f-1	Brain_19	Brain	Mus musculus	C57BL/6JN	1	f	TMS
BAT_32-f-9	BAT_32	BAT	Mus musculus	C57BL/6JN	9	f	TMS
Liver_54-f-1	Liver_54	Liver	Mus musculus	C57BL/6JN	1	f	TMS
Bone_54-m-9	Bone_54	Bone	Mus musculus	C57BL/6JN	9	m	TMS
Skin_53-m-12	Skin_53	Skin	Mus musculus	C57BL/6JN	12	m	TMS
Small_Intestine_53-f-1	Small_Intestine_53	Small_Intestine	Mus musculus	C57BL/6JN	1	f	TMS
Pancreas_47-f-18	Pancreas_47	Pancreas	Mus musculus	C57BL/6JN	18	f	TMS
SCAT_49-m-9	SCAT_49	SCAT	Mus musculus	C57BL/6JN	9	m	TMS
Kidney_53-m-18	Kidney_53	Kidney	Mus musculus	C57BL/6JN	18	m	TMS
GAT_53-m-15	GAT_53	GAT	Mus musculus	C57BL/6JN	15	m	TMS
Lung_52-f-18	Lung_52	Lung	Mus musculus	C57BL/6JN	18	f	TMS
Spleen_52-m-27	Spleen_52	Spleen	Mus musculus	C57BL/6JN	27	m	TMS
Marrow_51-m-9	Marrow_51	Marrow	Mus musculus	C57BL/6JN	9	m	TMS
SCAT_48-m-3	SCAT_48	SCAT	Mus musculus	C57BL/6JN	3	m	TMS
Bone_56-m-9	Bone_56	Bone	Mus musculus	C57BL/6JN	9	m	TMS
BAT_33-f-12	BAT_33	BAT	Mus musculus	C57BL/6JN	12	f	TMS
GAT_55-m-6	GAT_55	GAT	Mus musculus	C57BL/6JN	6	m	TMS
Limb_Muscle_41-f-21	Limb_Muscle_41	Limb_Muscle	Mus musculus	C57BL/6JN	21	f	TMS
Kidney_56-f-9	Kidney_56	Kidney	Mus musculus	C57BL/6JN	9	f	TMS
Small_Intestine_54-m-1	Small_Intestine_54	Small_Intestine	Mus musculus	C57BL/6JN	1	m	TMS
Skin_54-f-3	Skin_54	Skin	Mus musculus	C57BL/6JN	3	f	TMS
Liver_55-f-1	Liver_55	Liver	Mus musculus	C57BL/6JN	1	f	TMS
Brain_20-f-21	Brain_20	Brain	Mus musculus	C57BL/6JN	21	f	TMS
Lung_53-m-18	Lung_53	Lung	Mus musculus	C57BL/6JN	18	m	TMS
MAT_51-f-15	MAT_51	MAT	Mus musculus	C57BL/6JN	15	f	TMS
Pancreas_48-m-21	Pancreas_48	Pancreas	Mus musculus	C57BL/6JN	21	m	TMS
Heart_52-m-9	Heart_52	Heart	Mus musculus	C57BL/6JN	9	m	TMS
Spleen_53-m-24	Spleen_53	Spleen	Mus musculus	C57BL/6JN	24	m	TMS
SCAT_56-f-1	SCAT_56	SCAT	Mus musculus	C57BL/6JN	1	f	TMS
Pancreas_56-m-18	Pancreas_56	Pancreas	Mus musculus	C57BL/6JN	18	m	TMS
MAT_52-m-15	MAT_52	MAT	Mus musculus	C57BL/6JN	15	m	TMS
Marrow_55-m-6	Marrow_55	Marrow	Mus musculus	C57BL/6JN	6	m	TMS
Spleen_12-m-15	Spleen_12	Spleen	Mus musculus	C57BL/6JN	15	m	TMS
Lung_55-m-6	Lung_55	Lung	Mus musculus	C57BL/6JN	6	m	TMS
Liver_42-m-12	Liver_42	Liver	Mus musculus	C57BL/6JN	12	m	TMS
Limb_Muscle_48-m-9	Limb_Muscle_48	Limb_Muscle	Mus musculus	C57BL/6JN	9	m	TMS
Kidney_42-f-15	Kidney_42	Kidney	Mus musculus	C57BL/6JN	15	f	TMS
Heart_23-m-15	Heart_23	Heart	Mus musculus	C57BL/6JN	15	m	TMS
GAT_28-f-21	GAT_28	GAT	Mus musculus	C57BL/6JN	21	f	TMS
Brain_48-m-12	Brain_48	Brain	Mus musculus	C57BL/6JN	12	m	TMS
Small_Intestine_56-m-21	Small_Intestine_56	Small_Intestine	Mus musculus	C57BL/6JN	21	m	TMS
Skin_50-m-15	Skin_50	Skin	Mus musculus	C57BL/6JN	15	m	TMS
Heart_24-m-27	Heart_24	Heart	Mus musculus	C57BL/6JN	27	m	TMS
Kidney_51-m-9	Kidney_51	Kidney	Mus musculus	C57BL/6JN	9	m	TMS
Limb_Muscle_49-f-3	Limb_Muscle_49	Limb_Muscle	Mus musculus	C57BL/6JN	3	f	TMS
Liver_13-m-27	Liver_13	Liver	Mus musculus	C57BL/6JN	27	m	TMS
BAT_1-m-24	BAT_01	BAT	Mus musculus	C57BL/6JN	24	m	TMS
Lung_4-m-24	Lung_04	Lung	Mus musculus	C57BL/6JN	24	m	TMS
Marrow_7-m-21	Marrow_07	Marrow	Mus musculus	C57BL/6JN	21	m	TMS
MAT_1-m-3	MAT_01	MAT	Mus musculus	C57BL/6JN	3	m	TMS
SCAT_7-m-15	SCAT_07	SCAT	Mus musculus	C57BL/6JN	15	m	TMS
Pancreas_14-m-27	Pancreas_14	Pancreas	Mus musculus	C57BL/6JN	27	m	TMS
Bone_13-m-3	Bone_13	Bone	Mus musculus	C57BL/6JN	3	m	TMS
Skin_1-f-6	Skin_01	Skin	Mus musculus	C57BL/6JN	6	f	TMS
Spleen_7-f-12	Spleen_07	Spleen	Mus musculus	C57BL/6JN	12	f	TMS
Small_Intestine_6-f-12	Small_Intestine_06	Small_Intestine	Mus musculus	C57BL/6JN	12	f	TMS
Brain_49-m-6	Brain_49	Brain	Mus musculus	C57BL/6JN	6	m	TMS
Lung_5-m-12	Lung_05	Lung	Mus musculus	C57BL/6JN	12	m	TMS
MAT_4-m-1	MAT_04	MAT	Mus musculus	C57BL/6JN	1	m	TMS
Skin_2-m-27	Skin_02	Skin	Mus musculus	C57BL/6JN	27	m	TMS
Bone_14-m-6	Bone_14	Bone	Mus musculus	C57BL/6JN	6	m	TMS
Kidney_50-m-27	Kidney_50	Kidney	Mus musculus	C57BL/6JN	27	m	TMS
Limb_Muscle_51-m-6	Limb_Muscle_51	Limb_Muscle	Mus musculus	C57BL/6JN	6	m	TMS
Marrow_5-f-12	Marrow_05	Marrow	Mus musculus	C57BL/6JN	12	f	TMS
Pancreas_13-m-6	Pancreas_13	Pancreas	Mus musculus	C57BL/6JN	6	m	TMS
Spleen_6-f-3	Spleen_06	Spleen	Mus musculus	C57BL/6JN	3	f	TMS
GAT_19-f-9	GAT_19	GAT	Mus musculus	C57BL/6JN	9	f	TMS
Small_Intestine_5-m-27	Small_Intestine_05	Small_Intestine	Mus musculus	C57BL/6JN	27	m	TMS
SCAT_6-f-9	SCAT_06	SCAT	Mus musculus	C57BL/6JN	9	f	TMS
BAT_2-f-21	BAT_02	BAT	Mus musculus	C57BL/6JN	21	f	TMS
Heart_25-f-6	Heart_25	Heart	Mus musculus	C57BL/6JN	6	f	TMS
Brain_50-f-3	Brain_50	Brain	Mus musculus	C57BL/6JN	3	f	TMS
Limb_Muscle_53-m-27	Limb_Muscle_53	Limb_Muscle	Mus musculus	C57BL/6JN	27	m	TMS
GAT_20-f-1	GAT_20	GAT	Mus musculus	C57BL/6JN	1	f	TMS
SCAT_4-m-12	SCAT_04	SCAT	Mus musculus	C57BL/6JN	12	m	TMS
Brain_51-f-18	Brain_51	Brain	Mus musculus	C57BL/6JN	18	f	TMS
Skin_3-f-15	Skin_03	Skin	Mus musculus	C57BL/6JN	15	f	TMS
Small_Intestine_4-m-27	Small_Intestine_04	Small_Intestine	Mus musculus	C57BL/6JN	27	m	TMS
Spleen_5-m-12	Spleen_05	Spleen	Mus musculus	C57BL/6JN	12	m	TMS
Kidney_48-m-21	Kidney_48	Kidney	Mus musculus	C57BL/6JN	21	m	TMS
Marrow_4-m-9	Marrow_04	Marrow	Mus musculus	C57BL/6JN	9	m	TMS
Liver_15-m-1	Liver_15	Liver	Mus musculus	C57BL/6JN	1	m	TMS
Bone_16-m-1	Bone_16	Bone	Mus musculus	C57BL/6JN	1	m	TMS
BAT_3-f-15	BAT_03	BAT	Mus musculus	C57BL/6JN	15	f	TMS
Pancreas_12-m-15	Pancreas_12	Pancreas	Mus musculus	C57BL/6JN	15	m	TMS
Lung_6-f-12	Lung_06	Lung	Mus musculus	C57BL/6JN	12	f	TMS
Heart_26-m-3	Heart_26	Heart	Mus musculus	C57BL/6JN	3	m	TMS
Skin_4-m-9	Skin_04	Skin	Mus musculus	C57BL/6JN	9	m	TMS
BAT_4-m-12	BAT_04	BAT	Mus musculus	C57BL/6JN	12	m	TMS
Liver_16-m-27	Liver_16	Liver	Mus musculus	C57BL/6JN	27	m	TMS
Heart_27-m-12	Heart_27	Heart	Mus musculus	C57BL/6JN	12	m	TMS
Lung_11-m-18	Lung_11	Lung	Mus musculus	C57BL/6JN	18	m	TMS
SCAT_3-m-18	SCAT_03	SCAT	Mus musculus	C57BL/6JN	18	m	TMS
Small_Intestine_3-m-9	Small_Intestine_03	Small_Intestine	Mus musculus	C57BL/6JN	9	m	TMS
Bone_17-m-18	Bone_17	Bone	Mus musculus	C57BL/6JN	18	m	TMS
Limb_Muscle_54-m-6	Limb_Muscle_54	Limb_Muscle	Mus musculus	C57BL/6JN	6	m	TMS
GAT_21-m-3	GAT_21	GAT	Mus musculus	C57BL/6JN	3	m	TMS
Kidney_47-m-3	Kidney_47	Kidney	Mus musculus	C57BL/6JN	3	m	TMS
Pancreas_11-m-21	Pancreas_11	Pancreas	Mus musculus	C57BL/6JN	21	m	TMS
Marrow_3-m-9	Marrow_03	Marrow	Mus musculus	C57BL/6JN	9	m	TMS
Brain_52-f-18	Brain_52	Brain	Mus musculus	C57BL/6JN	18	f	TMS
MAT_6-m-18	MAT_06	MAT	Mus musculus	C57BL/6JN	18	m	TMS
GAT_10-m-1	GAT_10	GAT	Mus musculus	C57BL/6JN	1	m	TMS
Heart_17-m-15	Heart_17	Heart	Mus musculus	C57BL/6JN	15	m	TMS
Kidney_9-m-1	Kidney_09	Kidney	Mus musculus	C57BL/6JN	1	m	TMS
Liver_1-f-18	Liver_01	Liver	Mus musculus	C57BL/6JN	18	f	TMS
Marrow_37-m-27	Marrow_37	Marrow	Mus musculus	C57BL/6JN	27	m	TMS
Pancreas_55-m-6	Pancreas_55	Pancreas	Mus musculus	C57BL/6JN	6	m	TMS
SCAT_23-f-15	SCAT_23	SCAT	Mus musculus	C57BL/6JN	15	f	TMS
Lung_20-m-15	Lung_20	Lung	Mus musculus	C57BL/6JN	15	m	TMS
MAT_21-m-1	MAT_21	MAT	Mus musculus	C57BL/6JN	1	m	TMS
Bone_7-f-1	Bone_07	Bone	Mus musculus	C57BL/6JN	1	f	TMS
Skin_15-f-9	Skin_15	Skin	Mus musculus	C57BL/6JN	9	f	TMS
Spleen_33-f-1	Spleen_33	Spleen	Mus musculus	C57BL/6JN	1	f	TMS
Small_Intestine_27-f-18	Small_Intestine_27	Small_Intestine	Mus musculus	C57BL/6JN	18	f	TMS
BAT_17-m-18	BAT_17	BAT	Mus musculus	C57BL/6JN	18	m	TMS
Brain_15-m-12	Brain_15	Brain	Mus musculus	C57BL/6JN	12	m	TMS
GAT_11-f-12	GAT_11	GAT	Mus musculus	C57BL/6JN	12	f	TMS
Heart_15-m-27	Heart_15	Heart	Mus musculus	C57BL/6JN	27	m	TMS
Kidney_11-f-3	Kidney_11	Kidney	Mus musculus	C57BL/6JN	3	f	TMS
Limb_Muscle_8-m-21	Limb_Muscle_08	Limb_Muscle	Mus musculus	C57BL/6JN	21	m	TMS
BAT_18-m-9	BAT_18	BAT	Mus musculus	C57BL/6JN	9	m	TMS
Pancreas_54-m-3	Pancreas_54	Pancreas	Mus musculus	C57BL/6JN	3	m	TMS
Skin_16-m-24	Skin_16	Skin	Mus musculus	C57BL/6JN	24	m	TMS
Lung_19-m-1	Lung_19	Lung	Mus musculus	C57BL/6JN	1	m	TMS
Marrow_38-m-18	Marrow_38	Marrow	Mus musculus	C57BL/6JN	18	m	TMS
SCAT_21-m-27	SCAT_21	SCAT	Mus musculus	C57BL/6JN	27	m	TMS
Limb_Muscle_30-m-12	Limb_Muscle_30	Limb_Muscle	Mus musculus	C57BL/6JN	12	m	TMS
MAT_20-m-15	MAT_20	MAT	Mus musculus	C57BL/6JN	15	m	TMS
Small_Intestine_28-m-27	Small_Intestine_28	Small_Intestine	Mus musculus	C57BL/6JN	27	m	TMS
Spleen_27-f-18	Spleen_27	Spleen	Mus musculus	C57BL/6JN	18	f	TMS
Brain_13-m-9	Brain_13	Brain	Mus musculus	C57BL/6JN	9	m	TMS
Heart_14-m-18	Heart_14	Heart	Mus musculus	C57BL/6JN	18	m	TMS
Kidney_7-m-15	Kidney_07	Kidney	Mus musculus	C57BL/6JN	15	m	TMS
Limb_Muscle_9-m-3	Limb_Muscle_09	Limb_Muscle	Mus musculus	C57BL/6JN	3	m	TMS
Liver_2-f-9	Liver_02	Liver	Mus musculus	C57BL/6JN	9	f	TMS
BAT_22-m-21	BAT_22	BAT	Mus musculus	C57BL/6JN	21	m	TMS
Skin_17-m-9	Skin_17	Skin	Mus musculus	C57BL/6JN	9	m	TMS
Spleen_29-m-3	Spleen_29	Spleen	Mus musculus	C57BL/6JN	3	m	TMS
Small_Intestine_25-f-9	Small_Intestine_25	Small_Intestine	Mus musculus	C57BL/6JN	9	f	TMS
Lung_18-m-1	Lung_18	Lung	Mus musculus	C57BL/6JN	1	m	TMS
MAT_19-m-21	MAT_19	MAT	Mus musculus	C57BL/6JN	21	m	TMS
Bone_10-m-12	Bone_10	Bone	Mus musculus	C57BL/6JN	12	m	TMS
Marrow_39-f-21	Marrow_39	Marrow	Mus musculus	C57BL/6JN	21	f	TMS
SCAT_20-m-12	SCAT_20	SCAT	Mus musculus	C57BL/6JN	12	m	TMS
Brain_14-m-12	Brain_14	Brain	Mus musculus	C57BL/6JN	12	m	TMS
Brain_12-f-21	Brain_12	Brain	Mus musculus	C57BL/6JN	21	f	TMS
GAT_12-m-6	GAT_12	GAT	Mus musculus	C57BL/6JN	6	m	TMS
Kidney_4-m-18	Kidney_04	Kidney	Mus musculus	C57BL/6JN	18	m	TMS
Liver_4-f-21	Liver_04	Liver	Mus musculus	C57BL/6JN	21	f	TMS
Limb_Muscle_10-m-18	Limb_Muscle_10	Limb_Muscle	Mus musculus	C57BL/6JN	18	m	TMS
MAT_17-m-3	MAT_17	MAT	Mus musculus	C57BL/6JN	3	m	TMS
BAT_23-m-24	BAT_23	BAT	Mus musculus	C57BL/6JN	24	m	TMS
Heart_13-m-15	Heart_13	Heart	Mus musculus	C57BL/6JN	15	m	TMS
Lung_2-m-21	Lung_02	Lung	Mus musculus	C57BL/6JN	21	m	TMS
Small_Intestine_24-f-3	Small_Intestine_24	Small_Intestine	Mus musculus	C57BL/6JN	3	f	TMS
Spleen_30-m-3	Spleen_30	Spleen	Mus musculus	C57BL/6JN	3	m	TMS
SCAT_19-m-24	SCAT_19	SCAT	Mus musculus	C57BL/6JN	24	m	TMS
Marrow_40-m-21	Marrow_40	Marrow	Mus musculus	C57BL/6JN	21	m	TMS
Skin_19-m-1	Skin_19	Skin	Mus musculus	C57BL/6JN	1	m	TMS
Pancreas_9-m-24	Pancreas_09	Pancreas	Mus musculus	C57BL/6JN	24	m	TMS
Skin_52-f-6	Skin_52	Skin	Mus musculus	C57BL/6JN	6	f	TMS
MAT_43-m-12	MAT_43	MAT	Mus musculus	C57BL/6JN	12	m	TMS
GAT_9-m-9	GAT_09	GAT	Mus musculus	C57BL/6JN	9	m	TMS
Kidney_17-m-1	Kidney_17	Kidney	Mus musculus	C57BL/6JN	1	m	TMS
Kidney_8-m-3	Kidney_08	Kidney	Mus musculus	C57BL/6JN	3	m	TMS
Brain_25-m-6	Brain_25	Brain	Mus musculus	C57BL/6JN	6	m	TMS
Limb_Muscle_42-m-6	Limb_Muscle_42	Limb_Muscle	Mus musculus	C57BL/6JN	6	m	TMS
MAT_30-m-12	MAT_30	MAT	Mus musculus	C57BL/6JN	12	m	TMS
BAT_7-m-15	BAT_07	BAT	Mus musculus	C57BL/6JN	15	m	TMS
Liver_36-m-9	Liver_36	Liver	Mus musculus	C57BL/6JN	9	m	TMS
Heart_47-m-9	Heart_47	Heart	Mus musculus	C57BL/6JN	9	m	TMS
Lung_7-m-1	Lung_07	Lung	Mus musculus	C57BL/6JN	1	m	TMS
Kidney_26-m-15	Kidney_26	Kidney	Mus musculus	C57BL/6JN	15	m	TMS
Pancreas_1-f-15	Pancreas_01	Pancreas	Mus musculus	C57BL/6JN	15	f	TMS
SCAT_52-m-6	SCAT_52	SCAT	Mus musculus	C57BL/6JN	6	m	TMS
Spleen_48-m-1	Spleen_48	Spleen	Mus musculus	C57BL/6JN	1	m	TMS
GAT_16-m-3	GAT_16	GAT	Mus musculus	C57BL/6JN	3	m	TMS
Spleen_38-f-12	Spleen_38	Spleen	Mus musculus	C57BL/6JN	12	f	TMS
Kidney_23-m-3	Kidney_23	Kidney	Mus musculus	C57BL/6JN	3	m	TMS
BAT_36-f-21	BAT_36	BAT	Mus musculus	C57BL/6JN	21	f	TMS
Lung_3-m-12	Lung_03	Lung	Mus musculus	C57BL/6JN	12	m	TMS
Heart_51-m-6	Heart_51	Heart	Mus musculus	C57BL/6JN	6	m	TMS
SCAT_43-m-3	SCAT_43	SCAT	Mus musculus	C57BL/6JN	3	m	TMS
Skin_25-m-27	Skin_25	Skin	Mus musculus	C57BL/6JN	27	m	TMS
MAT_56-m-18	MAT_56	MAT	Mus musculus	C57BL/6JN	18	m	TMS
GAT_14-f-6	GAT_14	GAT	Mus musculus	C57BL/6JN	6	f	TMS
GAT_23-m-15	GAT_23	GAT	Mus musculus	C57BL/6JN	15	m	TMS
Pancreas_6-m-6	Pancreas_06	Pancreas	Mus musculus	C57BL/6JN	6	m	TMS
Kidney_54-m-6	Kidney_54	Kidney	Mus musculus	C57BL/6JN	6	m	TMS
Limb_Muscle_50-f-6	Limb_Muscle_50	Limb_Muscle	Mus musculus	C57BL/6JN	6	f	TMS
Limb_Muscle_18-m-6	Limb_Muscle_18	Limb_Muscle	Mus musculus	C57BL/6JN	6	m	TMS
Limb_Muscle_28-f-21	Limb_Muscle_28	Limb_Muscle	Mus musculus	C57BL/6JN	21	f	TMS
MAT_31-m-27	MAT_31	MAT	Mus musculus	C57BL/6JN	27	m	TMS
GAT_50-m-1	GAT_50	GAT	Mus musculus	C57BL/6JN	1	m	TMS
Bone_50-f-6	Bone_50	Bone	Mus musculus	C57BL/6JN	6	f	TMS
Marrow_47-f-1	Marrow_47	Marrow	Mus musculus	C57BL/6JN	1	f	TMS
GAT_26-f-18	GAT_26	GAT	Mus musculus	C57BL/6JN	18	f	TMS
Pancreas_10-f-3	Pancreas_10	Pancreas	Mus musculus	C57BL/6JN	3	f	TMS
Bone_35-m-24	Bone_35	Bone	Mus musculus	C57BL/6JN	24	m	TMS
SCAT_31-m-21	SCAT_31	SCAT	Mus musculus	C57BL/6JN	21	m	TMS
Pancreas_8-m-9	Pancreas_08	Pancreas	Mus musculus	C57BL/6JN	9	m	TMS
Marrow_56-f-3	Marrow_56	Marrow	Mus musculus	C57BL/6JN	3	f	TMS
Limb_Muscle_52-f-12	Limb_Muscle_52	Limb_Muscle	Mus musculus	C57BL/6JN	12	f	TMS
Skin_29-f-9	Skin_29	Skin	Mus musculus	C57BL/6JN	9	f	TMS
MAT_32-f-21	MAT_32	MAT	Mus musculus	C57BL/6JN	21	f	TMS
Bone_45-m-15	Bone_45	Bone	Mus musculus	C57BL/6JN	15	m	TMS
GAT_29-m-27	GAT_29	GAT	Mus musculus	C57BL/6JN	27	m	TMS
GAT_54-m-21	GAT_54	GAT	Mus musculus	C57BL/6JN	21	m	TMS
SCAT_27-m-21	SCAT_27	SCAT	Mus musculus	C57BL/6JN	21	m	TMS
Bone_12-m-1	Bone_12	Bone	Mus musculus	C57BL/6JN	1	m	TMS
Heart_2-m-3	Heart_02	Heart	Mus musculus	C57BL/6JN	3	m	TMS
Pancreas_35-m-27	Pancreas_35	Pancreas	Mus musculus	C57BL/6JN	27	m	TMS
Liver_41-m-1	Liver_41	Liver	Mus musculus	C57BL/6JN	1	m	TMS
GAT_10A	GAT_10A	GAT	Mus musculus	C57BL/6J	4.5	m	Parabiosis
GAT_10B	GAT_10B	GAT	Mus musculus	C57BL/6J	4.5	m	Parabiosis
GAT_11A	GAT_11A	GAT	Mus musculus	C57BL/6J	19	m	Parabiosis
GAT_11B	GAT_11B	GAT	Mus musculus	C57BL/6-Tg(UBC-GFP)30Scha/J	4	m	Parabiosis
GAT_12A	GAT_12A	GAT	Mus musculus	C57BL/6J	19	m	Parabiosis
GAT_12B	GAT_12B	GAT	Mus musculus	C57BL/6-Tg(UBC-GFP)30Scha/J	4	m	Parabiosis
GAT_14A	GAT_14A	GAT	Mus musculus	C57BL/6J	19	m	Parabiosis
GAT_14B	GAT_14B	GAT	Mus musculus	C57BL/6-Tg(UBC-GFP)30Scha/J	4	m	Parabiosis
GAT_15A	GAT_15A	GAT	Mus musculus	C57BL/6J	3	m	Parabiosis
GAT_15B	GAT_15B	GAT	Mus musculus	C57BL/6J	3	m	Parabiosis
GAT_16A	GAT_16A	GAT	Mus musculus	C57BL/6J	3	m	Parabiosis
GAT_16B	GAT_16B	GAT	Mus musculus	C57BL/6J	3	m	Parabiosis
GAT_17A	GAT_17A	GAT	Mus musculus	C57BL/6J	4.5	m	Parabiosis
GAT_17B	GAT_17B	GAT	Mus musculus	C57BL/6J	4.5	m	Parabiosis
GAT_19A	GAT_19A	GAT	Mus musculus	C57BL/6JN	19	m	Parabiosis
GAT_19B	GAT_19B	GAT	Mus musculus	C57BL/6JN	19	m	Parabiosis
GAT_1A	GAT_1A	GAT	Mus musculus	C57BL/6J	19	m	Parabiosis
GAT_1B	GAT_1B	GAT	Mus musculus	C57BL/6-Tg(UBC-GFP)30Scha/J	4	m	Parabiosis
GAT_20A	GAT_20A	GAT	Mus musculus	C57BL/6JN	19	m	Parabiosis
GAT_20B	GAT_20B	GAT	Mus musculus	C57BL/6-Tg(UBC-GFP)30Scha/J	4	m	Parabiosis
GAT_2A	GAT_2A	GAT	Mus musculus	C57BL/6J	19	m	Parabiosis
GAT_2B	GAT_2B	GAT	Mus musculus	C57BL/6-Tg(UBC-GFP)30Scha/J	4	m	Parabiosis
GAT_5A	GAT_5A	GAT	Mus musculus	C57BL/6J	19	m	Parabiosis
GAT_5B	GAT_5B	GAT	Mus musculus	C57BL/6-Tg(UBC-GFP)30Scha/J	4	m	Parabiosis
GAT_6A	GAT_6A	GAT	Mus musculus	C57BL/6J	19	m	Parabiosis
GAT_6B	GAT_6B	GAT	Mus musculus	C57BL/6J	19	m	Parabiosis
GAT_7A	GAT_7A	GAT	Mus musculus	C57BL/6J	19	m	Parabiosis
GAT_7B	GAT_7B	GAT	Mus musculus	C57BL/6J	19	m	Parabiosis
GAT_9A	GAT_9A	GAT	Mus musculus	C57BL/6J	19	m	Parabiosis
GAT_9B	GAT_9B	GAT	Mus musculus	C57BL/6J	19	m	Parabiosis
H_10A	H_10A	Heart	Mus musculus	C57BL/6J	4.5	m	Parabiosis
H_10B	H_10B	Heart	Mus musculus	C57BL/6J	4.5	m	Parabiosis
H_11A	H_11A	Heart	Mus musculus	C57BL/6J	19	m	Parabiosis
H_11B	H_11B	Heart	Mus musculus	C57BL/6-Tg(UBC-GFP)30Scha/J	4	m	Parabiosis
H_12A	H_12A	Heart	Mus musculus	C57BL/6J	19	m	Parabiosis
H_12B	H_12B	Heart	Mus musculus	C57BL/6-Tg(UBC-GFP)30Scha/J	4	m	Parabiosis
H_14A	H_14A	Heart	Mus musculus	C57BL/6J	19	m	Parabiosis
H_14B	H_14B	Heart	Mus musculus	C57BL/6-Tg(UBC-GFP)30Scha/J	4	m	Parabiosis
H_15A	H_15A	Heart	Mus musculus	C57BL/6J	3	m	Parabiosis
H_15B	H_15B	Heart	Mus musculus	C57BL/6J	3	m	Parabiosis
H_16A	H_16A	Heart	Mus musculus	C57BL/6J	3	m	Parabiosis
H_16B	H_16B	Heart	Mus musculus	C57BL/6J	3	m	Parabiosis
H_17A	H_17A	Heart	Mus musculus	C57BL/6J	4.5	m	Parabiosis
H_17B	H_17B	Heart	Mus musculus	C57BL/6J	4.5	m	Parabiosis
H_19A	H_19A	Heart	Mus musculus	C57BL/6JN	19	m	Parabiosis
H_19B	H_19B	Heart	Mus musculus	C57BL/6JN	19	m	Parabiosis
H_1A	H_1A	Heart	Mus musculus	C57BL/6J	19	m	Parabiosis
H_1B	H_1B	Heart	Mus musculus	C57BL/6-Tg(UBC-GFP)30Scha/J	4	m	Parabiosis
H_20A	H_20A	Heart	Mus musculus	C57BL/6JN	19	m	Parabiosis
H_20B	H_20B	Heart	Mus musculus	C57BL/6-Tg(UBC-GFP)30Scha/J	4	m	Parabiosis
H_2A	H_2A	Heart	Mus musculus	C57BL/6J	19	m	Parabiosis
H_2B	H_2B	Heart	Mus musculus	C57BL/6-Tg(UBC-GFP)30Scha/J	4	m	Parabiosis
H_5A	H_5A	Heart	Mus musculus	C57BL/6J	19	m	Parabiosis
H_5B	H_5B	Heart	Mus musculus	C57BL/6-Tg(UBC-GFP)30Scha/J	4	m	Parabiosis
H_6A	H_6A	Heart	Mus musculus	C57BL/6J	19	m	Parabiosis
H_6B	H_6B	Heart	Mus musculus	C57BL/6J	19	m	Parabiosis
H_7A	H_7A	Heart	Mus musculus	C57BL/6J	19	m	Parabiosis
H_7B	H_7B	Heart	Mus musculus	C57BL/6J	19	m	Parabiosis
H_9A	H_9A	Heart	Mus musculus	C57BL/6J	19	m	Parabiosis
H_9B	H_9B	Heart	Mus musculus	C57BL/6J	19	m	Parabiosis
K_10A	K_10A	Kidney	Mus musculus	C57BL/6J	4.5	m	Parabiosis
K_10B	K_10B	Kidney	Mus musculus	C57BL/6J	4.5	m	Parabiosis
K_11A	K_11A	Kidney	Mus musculus	C57BL/6J	19	m	Parabiosis
K_11B	K_11B	Kidney	Mus musculus	C57BL/6-Tg(UBC-GFP)30Scha/J	4	m	Parabiosis
K_12A	K_12A	Kidney	Mus musculus	C57BL/6J	19	m	Parabiosis
K_12B	K_12B	Kidney	Mus musculus	C57BL/6-Tg(UBC-GFP)30Scha/J	4	m	Parabiosis
K_14A	K_14A	Kidney	Mus musculus	C57BL/6J	19	m	Parabiosis
K_14B	K_14B	Kidney	Mus musculus	C57BL/6-Tg(UBC-GFP)30Scha/J	4	m	Parabiosis
K_15A	K_15A	Kidney	Mus musculus	C57BL/6J	3	m	Parabiosis
K_15B	K_15B	Kidney	Mus musculus	C57BL/6J	3	m	Parabiosis
K_16A	K_16A	Kidney	Mus musculus	C57BL/6J	3	m	Parabiosis
K_16B	K_16B	Kidney	Mus musculus	C57BL/6J	3	m	Parabiosis
K_17A	K_17A	Kidney	Mus musculus	C57BL/6J	4.5	m	Parabiosis
K_17B	K_17B	Kidney	Mus musculus	C57BL/6J	4.5	m	Parabiosis
K_19A	K_19A	Kidney	Mus musculus	C57BL/6JN	19	m	Parabiosis
K_19B	K_19B	Kidney	Mus musculus	C57BL/6JN	19	m	Parabiosis
K_1A	K_1A	Kidney	Mus musculus	C57BL/6J	19	m	Parabiosis
K_1B	K_1B	Kidney	Mus musculus	C57BL/6-Tg(UBC-GFP)30Scha/J	4	m	Parabiosis
K_20A	K_20A	Kidney	Mus musculus	C57BL/6JN	19	m	Parabiosis
K_20B	K_20B	Kidney	Mus musculus	C57BL/6-Tg(UBC-GFP)30Scha/J	4	m	Parabiosis
K_2B	K_2B	Kidney	Mus musculus	C57BL/6-Tg(UBC-GFP)30Scha/J	4	m	Parabiosis
K_5A	K_5A	Kidney	Mus musculus	C57BL/6J	19	m	Parabiosis
K_5B	K_5B	Kidney	Mus musculus	C57BL/6-Tg(UBC-GFP)30Scha/J	4	m	Parabiosis
K_6A	K_6A	Kidney	Mus musculus	C57BL/6J	19	m	Parabiosis
K_6B	K_6B	Kidney	Mus musculus	C57BL/6J	19	m	Parabiosis
K_7A	K_7A	Kidney	Mus musculus	C57BL/6J	19	m	Parabiosis
K_7B	K_7B	Kidney	Mus musculus	C57BL/6J	19	m	Parabiosis
K_9A	K_9A	Kidney	Mus musculus	C57BL/6J	19	m	Parabiosis
K_9B	K_9B	Kidney	Mus musculus	C57BL/6J	19	m	Parabiosis
L_10A	L_10A	Liver	Mus musculus	C57BL/6J	4.5	m	Parabiosis
L_10B	L_10B	Liver	Mus musculus	C57BL/6J	4.5	m	Parabiosis
L_11A	L_11A	Liver	Mus musculus	C57BL/6J	19	m	Parabiosis
L_11B	L_11B	Liver	Mus musculus	C57BL/6-Tg(UBC-GFP)30Scha/J	4	m	Parabiosis
L_12A	L_12A	Liver	Mus musculus	C57BL/6J	19	m	Parabiosis
L_12B	L_12B	Liver	Mus musculus	C57BL/6-Tg(UBC-GFP)30Scha/J	4	m	Parabiosis
L_14A	L_14A	Liver	Mus musculus	C57BL/6J	19	m	Parabiosis
L_14B	L_14B	Liver	Mus musculus	C57BL/6-Tg(UBC-GFP)30Scha/J	4	m	Parabiosis
L_15A	L_15A	Liver	Mus musculus	C57BL/6J	3	m	Parabiosis
L_15B	L_15B	Liver	Mus musculus	C57BL/6J	3	m	Parabiosis
L_16A	L_16A	Liver	Mus musculus	C57BL/6J	3	m	Parabiosis
L_16B	L_16B	Liver	Mus musculus	C57BL/6J	3	m	Parabiosis
L_17A	L_17A	Liver	Mus musculus	C57BL/6J	4.5	m	Parabiosis
L_17B	L_17B	Liver	Mus musculus	C57BL/6J	4.5	m	Parabiosis
L_19A	L_19A	Liver	Mus musculus	C57BL/6JN	19	m	Parabiosis
L_19B	L_19B	Liver	Mus musculus	C57BL/6JN	19	m	Parabiosis
L_1A	L_1A	Liver	Mus musculus	C57BL/6J	19	m	Parabiosis
L_1B	L_1B	Liver	Mus musculus	C57BL/6-Tg(UBC-GFP)30Scha/J	4	m	Parabiosis
L_20A	L_20A	Liver	Mus musculus	C57BL/6JN	19	m	Parabiosis
L_20B	L_20B	Liver	Mus musculus	C57BL/6-Tg(UBC-GFP)30Scha/J	4	m	Parabiosis
L_2A	L_2A	Liver	Mus musculus	C57BL/6J	19	m	Parabiosis
L_2B	L_2B	Liver	Mus musculus	C57BL/6-Tg(UBC-GFP)30Scha/J	4	m	Parabiosis
L_5A	L_5A	Liver	Mus musculus	C57BL/6J	19	m	Parabiosis
L_5B	L_5B	Liver	Mus musculus	C57BL/6-Tg(UBC-GFP)30Scha/J	4	m	Parabiosis
L_6A	L_6A	Liver	Mus musculus	C57BL/6J	19	m	Parabiosis
L_6B	L_6B	Liver	Mus musculus	C57BL/6J	19	m	Parabiosis
L_7A	L_7A	Liver	Mus musculus	C57BL/6J	19	m	Parabiosis
L_7B	L_7B	Liver	Mus musculus	C57BL/6J	19	m	Parabiosis
L_9A	L_9A	Liver	Mus musculus	C57BL/6J	19	m	Parabiosis
L_9B	L_9B	Liver	Mus musculus	C57BL/6J	19	m	Parabiosis
MAT_10A	MAT_10A	MAT	Mus musculus	C57BL/6J	4.5	m	Parabiosis
MAT_10B	MAT_10B	MAT	Mus musculus	C57BL/6J	4.5	m	Parabiosis
MAT_11A	MAT_11A	MAT	Mus musculus	C57BL/6J	19	m	Parabiosis
MAT_11B	MAT_11B	MAT	Mus musculus	C57BL/6-Tg(UBC-GFP)30Scha/J	4	m	Parabiosis
MAT_12A	MAT_12A	MAT	Mus musculus	C57BL/6J	19	m	Parabiosis
MAT_14B	MAT_14B	MAT	Mus musculus	C57BL/6-Tg(UBC-GFP)30Scha/J	4	m	Parabiosis
MAT_15A	MAT_15A	MAT	Mus musculus	C57BL/6J	3	m	Parabiosis
MAT_15B	MAT_15B	MAT	Mus musculus	C57BL/6J	3	m	Parabiosis
MAT_16A	MAT_16A	MAT	Mus musculus	C57BL/6J	3	m	Parabiosis
MAT_16B	MAT_16B	MAT	Mus musculus	C57BL/6J	3	m	Parabiosis
MAT_17A	MAT_17A	MAT	Mus musculus	C57BL/6J	4.5	m	Parabiosis
MAT_17B	MAT_17B	MAT	Mus musculus	C57BL/6J	4.5	m	Parabiosis
MAT_19A	MAT_19A	MAT	Mus musculus	C57BL/6JN	19	m	Parabiosis
MAT_19B	MAT_19B	MAT	Mus musculus	C57BL/6JN	19	m	Parabiosis
MAT_1A	MAT_1A	MAT	Mus musculus	C57BL/6J	19	m	Parabiosis
MAT_1B	MAT_1B	MAT	Mus musculus	C57BL/6-Tg(UBC-GFP)30Scha/J	4	m	Parabiosis
MAT_20A	MAT_20A	MAT	Mus musculus	C57BL/6JN	19	m	Parabiosis
MAT_20B	MAT_20B	MAT	Mus musculus	C57BL/6-Tg(UBC-GFP)30Scha/J	4	m	Parabiosis
MAT_2A	MAT_2A	MAT	Mus musculus	C57BL/6J	19	m	Parabiosis
MAT_2B	MAT_2B	MAT	Mus musculus	C57BL/6-Tg(UBC-GFP)30Scha/J	4	m	Parabiosis
MAT_5A	MAT_5A	MAT	Mus musculus	C57BL/6J	19	m	Parabiosis
MAT_5B	MAT_5B	MAT	Mus musculus	C57BL/6-Tg(UBC-GFP)30Scha/J	4	m	Parabiosis
MAT_6A	MAT_6A	MAT	Mus musculus	C57BL/6J	19	m	Parabiosis
MAT_6B	MAT_6B	MAT	Mus musculus	C57BL/6J	19	m	Parabiosis
MAT_7A	MAT_7A	MAT	Mus musculus	C57BL/6J	19	m	Parabiosis
MAT_7B	MAT_7B	MAT	Mus musculus	C57BL/6J	19	m	Parabiosis
MAT_9A	MAT_9A	MAT	Mus musculus	C57BL/6J	19	m	Parabiosis
TA_10A	TA_10A	Limb_Muscle	Mus musculus	C57BL/6J	4.5	m	Parabiosis
TA_10B	TA_10B	Limb_Muscle	Mus musculus	C57BL/6J	4.5	m	Parabiosis
TA_11A	TA_11A	Limb_Muscle	Mus musculus	C57BL/6J	19	m	Parabiosis
TA_11B	TA_11B	Limb_Muscle	Mus musculus	C57BL/6-Tg(UBC-GFP)30Scha/J	4	m	Parabiosis
TA_12A	TA_12A	Limb_Muscle	Mus musculus	C57BL/6J	19	m	Parabiosis
TA_12B	TA_12B	Limb_Muscle	Mus musculus	C57BL/6-Tg(UBC-GFP)30Scha/J	4	m	Parabiosis
TA_14A	TA_14A	Limb_Muscle	Mus musculus	C57BL/6J	19	m	Parabiosis
TA_14B	TA_14B	Limb_Muscle	Mus musculus	C57BL/6-Tg(UBC-GFP)30Scha/J	4	m	Parabiosis
TA_15A	TA_15A	Limb_Muscle	Mus musculus	C57BL/6J	3	m	Parabiosis
TA_15B	TA_15B	Limb_Muscle	Mus musculus	C57BL/6J	3	m	Parabiosis
TA_16A	TA_16A	Limb_Muscle	Mus musculus	C57BL/6J	3	m	Parabiosis
TA_16B	TA_16B	Limb_Muscle	Mus musculus	C57BL/6J	3	m	Parabiosis
TA_17A	TA_17A	Limb_Muscle	Mus musculus	C57BL/6J	4.5	m	Parabiosis
TA_17B	TA_17B	Limb_Muscle	Mus musculus	C57BL/6J	4.5	m	Parabiosis
TA_19A	TA_19A	Limb_Muscle	Mus musculus	C57BL/6JN	19	m	Parabiosis
TA_19B	TA_19B	Limb_Muscle	Mus musculus	C57BL/6JN	19	m	Parabiosis
TA_1A	TA_1A	Limb_Muscle	Mus musculus	C57BL/6J	19	m	Parabiosis
TA_1B	TA_1B	Limb_Muscle	Mus musculus	C57BL/6-Tg(UBC-GFP)30Scha/J	4	m	Parabiosis
TA_20A	TA_20A	Limb_Muscle	Mus musculus	C57BL/6JN	19	m	Parabiosis
TA_20B	TA_20B	Limb_Muscle	Mus musculus	C57BL/6-Tg(UBC-GFP)30Scha/J	4	m	Parabiosis
TA_2A	TA_2A	Limb_Muscle	Mus musculus	C57BL/6J	19	m	Parabiosis
TA_2B	TA_2B	Limb_Muscle	Mus musculus	C57BL/6-Tg(UBC-GFP)30Scha/J	4	m	Parabiosis
TA_5A	TA_5A	Limb_Muscle	Mus musculus	C57BL/6J	19	m	Parabiosis
TA_5B	TA_5B	Limb_Muscle	Mus musculus	C57BL/6-Tg(UBC-GFP)30Scha/J	4	m	Parabiosis
TA_6A	TA_6A	Limb_Muscle	Mus musculus	C57BL/6J	19	m	Parabiosis
TA_6B	TA_6B	Limb_Muscle	Mus musculus	C57BL/6J	19	m	Parabiosis
TA_7A	TA_7A	Limb_Muscle	Mus musculus	C57BL/6J	19	m	Parabiosis
TA_7B	TA_7B	Limb_Muscle	Mus musculus	C57BL/6J	19	m	Parabiosis
TA_9A	TA_9A	Limb_Muscle	Mus musculus	C57BL/6J	19	m	Parabiosis
TA_9B	TA_9B	Limb_Muscle	Mus musculus	C57BL/6J	19	m	Parabiosis

## Sheet: Supp.Table 2 covered length ana
precursor	reference read length	covered read length	covered percentage reference length	longest covered region	longest mapping read	total reads mapping	average covered read length	class	mature reference
ENSMUST00000008011.7|Gm9946	1025	714	69.6585	125	30	558	17.7921	lncRNA	ENSMUST00000008011.7|Gm9946
ENSMUST00000013706.8|4833413E03Rik	1091	871	79.835	89	38	229	18.1266	lncRNA	ENSMUST00000013706.8|4833413E03Rik
ENSMUST00000020222.1|4930463O16Rik	2088	1437	68.8218	140	28	571	17.7898	lncRNA	ENSMUST00000020222.1|4930463O16Rik
ENSMUST00000021520.1|4930408O17Rik	621	480	77.2947	169	27	5472	17.5395	lncRNA	ENSMUST00000021520.1|4930408O17Rik
ENSMUST00000022427.8|4933413J09Rik	899	636	70.7453	119	20	204	17.4608	lncRNA	ENSMUST00000022427.8|4933413J09Rik
ENSMUST00000022711.7|4930449E01Rik	595	439	73.7815	86	50	221	17.6335	lncRNA	ENSMUST00000022711.7|4930449E01Rik
ENSMUST00000024796.6|Gm6313	2494	1922	77.065	434	50	15692	22.6925	lncRNA	ENSMUST00000024796.6|Gm6313
ENSMUST00000025428.5|4930546C10Rik	363	273	75.2066	120	23	126	17.8016	lncRNA	ENSMUST00000025428.5|4930546C10Rik
ENSMUST00000028061.8|4930562F07Rik	830	623	75.0602	161	50	269	17.7063	lncRNA	ENSMUST00000028061.8|4930562F07Rik
ENSMUST00000029642.7|1700061I17Rik	1962	1528	77.8797	227	50	2740	17.2095	lncRNA	ENSMUST00000029642.7|1700061I17Rik
ENSMUST00000030910.5|4930584F24Rik	762	598	78.4777	127	25	1042	18.0749	lncRNA	ENSMUST00000030910.5|4930584F24Rik
ENSMUST00000030975.5|D5Ertd615e	408	316	77.451	82	50	1291	18.0736	lncRNA	ENSMUST00000030975.5|D5Ertd615e
ENSMUST00000032872.10|1700010L04Rik	330	143	43.3333	49	20	29	17.3448	lncRNA	ENSMUST00000032872.10|1700010L04Rik
ENSMUST00000033651.3|D630029K05Rik	2133	2122	99.4843	1434	50	2204	22.8022	lncRNA	ENSMUST00000033651.3|D630029K05Rik
ENSMUST00000033963.12|4930555F03Rik	717	545	76.0112	138	20	279	17.4552	lncRNA	ENSMUST00000033963.12|4930555F03Rik
ENSMUST00000034550.3|4930510E17Rik	1639	1169	71.324	149	40	497	17.6419	lncRNA	ENSMUST00000034550.3|4930510E17Rik
ENSMUST00000035860.6|1700017G19Rik	2437	1699	69.7169	93	38	1431	17.529	lncRNA	ENSMUST00000035860.6|1700017G19Rik
ENSMUST00000036023.2|1700018B24Rik	593	342	57.6728	48	20	186	17.4086	lncRNA	ENSMUST00000036023.2|1700018B24Rik
ENSMUST00000036304.3|Pldi	853	626	73.388	129	30	349	17.5158	lncRNA	ENSMUST00000036304.3|Pldi
ENSMUST00000037953.6|2810032G03Rik	2063	1922	93.1653	318	50	840	19.6214	lncRNA	ENSMUST00000037953.6|2810032G03Rik
ENSMUST00000038032.4|5033430I15Rik	729	710	97.3937	460	50	1320	20.3652	lncRNA	ENSMUST00000038032.4|5033430I15Rik
ENSMUST00000038250.3|4930428N03Rik	986	655	66.43	117	22	331	17.4622	lncRNA	ENSMUST00000038250.3|4930428N03Rik
ENSMUST00000038450.1|4632404H12Rik	2791	2734	97.9577	1262	50	47879	20.7825	lncRNA	ENSMUST00000038450.1|4632404H12Rik
ENSMUST00000040608.4|3930402G23Rik	3086	2670	86.5198	241	50	14648	17.2742	lncRNA	ENSMUST00000040608.4|3930402G23Rik
ENSMUST00000041998.1|4930591A17Rik	737	471	63.9077	72	20	108	17.3333	lncRNA	ENSMUST00000041998.1|4930591A17Rik
ENSMUST00000042671.4|1700021A07Rik	309	228	73.7864	61	18	38	17.1842	lncRNA	ENSMUST00000042671.4|1700021A07Rik
ENSMUST00000043553.3|1700063H04Rik	817	588	71.9706	92	32	146	18.3356	lncRNA	ENSMUST00000043553.3|1700063H04Rik
ENSMUST00000044347.10|4933427E13Rik	381	254	66.6667	62	19	58	17.4828	lncRNA	ENSMUST00000044347.10|4933427E13Rik
ENSMUST00000044964.5|2210406O10Rik	937	774	82.6041	138	50	947	19.2429	lncRNA	ENSMUST00000044964.5|2210406O10Rik
ENSMUST00000047876.6|Gm10710	3971	2820	71.0149	123	50	2009	17.9194	lncRNA	ENSMUST00000047876.6|Gm10710
ENSMUST00000048109.6|2700046A07Rik	809	672	83.0655	114	36	240	17.8833	lncRNA	ENSMUST00000048109.6|2700046A07Rik
ENSMUST00000048606.1|4921522P10Rik	2101	1278	60.8282	137	27	294	17.6633	lncRNA	ENSMUST00000048606.1|4921522P10Rik
ENSMUST00000048921.12|4930433N12Rik	1204	986	81.8937	166	38	441	18.5306	lncRNA	ENSMUST00000048921.12|4930433N12Rik
ENSMUST00000050571.8|A730020M07Rik	990	828	83.6364	181	50	330	18.8273	lncRNA	ENSMUST00000050571.8|A730020M07Rik
ENSMUST00000050754.1|A730018C14Rik	2253	1660	73.6795	102	22	821	17.5956	lncRNA	ENSMUST00000050754.1|A730018C14Rik
ENSMUST00000051089.3|Gm42743	1511	1178	77.9616	269	50	240525	17.7675	lncRNA	ENSMUST00000051089.3|Gm42743
ENSMUST00000052189.3|B230317F23Rik	2472	2215	89.6036	668	50	3046	20.738	lncRNA	ENSMUST00000052189.3|B230317F23Rik
ENSMUST00000052806.7|9230106D20Rik	1406	978	69.559	95	29	390	17.6385	lncRNA	ENSMUST00000052806.7|9230106D20Rik
ENSMUST00000054653.8|AC169382.1	878	527	60.0228	111	20	235	17.3362	lncRNA	ENSMUST00000054653.8|AC169382.1
ENSMUST00000055369.4|BC106179	4128	3518	85.2229	504	50	445993	17.43	lncRNA	ENSMUST00000055369.4|BC106179
ENSMUST00000056145.2|Gm5546	2777	1702	61.2892	212	50	10743	19.672	lncRNA	ENSMUST00000056145.2|Gm5546
ENSMUST00000056256.2|4933415A04Rik	2009	1658	82.5286	216	50	1321843	20.3272	lncRNA	ENSMUST00000056256.2|4933415A04Rik
ENSMUST00000056401.4|9230109A22Rik	1941	1318	67.9031	114	32	957	17.5799	lncRNA	ENSMUST00000056401.4|9230109A22Rik
ENSMUST00000056774.15|2410017I17Rik	1509	1235	81.8423	223	39	1299	18.6574	lncRNA	ENSMUST00000056774.15|2410017I17Rik
ENSMUST00000056879.8|C230029F24Rik	528	452	85.6061	231	50	348807	22.4245	lncRNA	ENSMUST00000056879.8|C230029F24Rik
ENSMUST00000056994.3|4921513I03Rik	1534	1146	74.7066	115	40	485	18.6804	lncRNA	ENSMUST00000056994.3|4921513I03Rik
ENSMUST00000057134.4|Etos1	2015	1650	81.8859	345	50	46893	20.4357	lncRNA	ENSMUST00000057134.4|Etos1
ENSMUST00000057837.1|4930553M12Rik	498	408	81.9277	146	38	498	18.3815	lncRNA	ENSMUST00000057837.1|4930553M12Rik
ENSMUST00000059648.9|4933413J09Rik	3387	2731	80.6318	167	36	3225	18.502	lncRNA	ENSMUST00000059648.9|4933413J09Rik
ENSMUST00000060147.6|A530053G22Rik	1526	1479	96.9201	706	50	31217	18.4721	lncRNA	ENSMUST00000060147.6|A530053G22Rik
ENSMUST00000060246.1|1110008E08Rik	721	516	71.5673	76	20	350	17.38	lncRNA	ENSMUST00000060246.1|1110008E08Rik
ENSMUST00000060526.10|Gm5087	1921	1256	65.3826	103	50	481	17.2578	lncRNA	ENSMUST00000060526.10|Gm5087
ENSMUST00000060657.2|B530045E10Rik	2526	1710	67.696	214	50	7378	17.3946	lncRNA	ENSMUST00000060657.2|B530045E10Rik
ENSMUST00000060705.2|Gm5084	1002	754	75.2495	103	50	805	17.4273	lncRNA	ENSMUST00000060705.2|Gm5084
ENSMUST00000060825.5|4930548G14Rik	318	182	57.2327	52	18	38	17.2368	lncRNA	ENSMUST00000060825.5|4930548G14Rik
ENSMUST00000060946.3|A930002I21Rik	1512	1171	77.4471	106	50	596	17.8523	lncRNA	ENSMUST00000060946.3|A930002I21Rik
ENSMUST00000061643.3|2610303G11Rik	517	412	79.6905	113	22	605	17.7322	lncRNA	ENSMUST00000061643.3|2610303G11Rik
ENSMUST00000061823.2|4933440M02Rik	3801	2912	76.6114	194	50	10592	17.1915	lncRNA	ENSMUST00000061823.2|4933440M02Rik
ENSMUST00000061899.5|4931429P17Rik	2012	1361	67.6441	107	28	486	17.3765	lncRNA	ENSMUST00000061899.5|4931429P17Rik
ENSMUST00000062159.8|1600012P17Rik	2475	1729	69.8586	126	29	961	17.512	lncRNA	ENSMUST00000062159.8|1600012P17Rik
ENSMUST00000062249.2|Gm9796	2250	1771	78.7111	219	50	1126	18.6163	lncRNA	ENSMUST00000062249.2|Gm9796
ENSMUST00000062438.4|4930542C16Rik	1090	885	81.1927	135	28	503	18.0557	lncRNA	ENSMUST00000062438.4|4930542C16Rik
ENSMUST00000063103.4|1700048O20Rik	1642	1481	90.1949	524	50	4959	20.679	lncRNA	ENSMUST00000063103.4|1700048O20Rik
ENSMUST00000063230.5|4930544M13Rik	999	547	54.7548	115	39	499	18.976	lncRNA	ENSMUST00000063230.5|4930544M13Rik
ENSMUST00000063891.1|Gm9873	1097	830	75.6609	101	50	565	17.892	lncRNA	ENSMUST00000063891.1|Gm9873
ENSMUST00000064002.5|Gm9871	327	261	79.8165	73	22	103	17.8252	lncRNA	ENSMUST00000064002.5|Gm9871
ENSMUST00000064097.4|8030423F21Rik	2851	2203	77.2711	401	50	17753	21.8318	lncRNA	ENSMUST00000064097.4|8030423F21Rik
ENSMUST00000064349.5|A330008L17Rik	3220	2347	72.8882	196	50	1311	18.5141	lncRNA	ENSMUST00000064349.5|A330008L17Rik
ENSMUST00000064646.4|5830454E08Rik	727	716	98.4869	716	50	3274	21.7502	lncRNA	ENSMUST00000064646.4|5830454E08Rik
ENSMUST00000064809.6|Gm9889	1579	1507	95.4402	510	50	7547	18.8651	lncRNA	ENSMUST00000064809.6|Gm9889
ENSMUST00000064930.7|C130026L21Rik	2472	1950	78.8835	156	50	715	17.7455	lncRNA	ENSMUST00000064930.7|C130026L21Rik
ENSMUST00000065383.10|E330013P04Rik	2070	1669	80.628	230	50	835	18.794	lncRNA	ENSMUST00000065383.10|E330013P04Rik
ENSMUST00000065469.2|Gm9898	1161	917	78.9836	133	38	1306	17.5429	lncRNA	ENSMUST00000065469.2|Gm9898
ENSMUST00000065741.4|F730035P03Rik	917	681	74.2639	105	23	224	17.5402	lncRNA	ENSMUST00000065741.4|F730035P03Rik
ENSMUST00000065956.4|Gm5444	2468	1913	77.5122	245	42	376367	19.5809	lncRNA	ENSMUST00000065956.4|Gm5444
ENSMUST00000066005.5|A530021J07Rik	414	348	84.058	152	27	313	17.9904	lncRNA	ENSMUST00000066005.5|A530021J07Rik
ENSMUST00000066196.1|Gm9915	1383	1006	72.7404	84	23	375	17.2827	lncRNA	ENSMUST00000066196.1|Gm9915
ENSMUST00000066740.4|A730045E13Rik	854	527	61.7096	80	28	847	18.4156	lncRNA	ENSMUST00000066740.4|A730045E13Rik
ENSMUST00000066875.8|6030452D12Rik	3000	2363	78.7667	155	50	283554	19.1853	lncRNA	ENSMUST00000066875.8|6030452D12Rik
ENSMUST00000066988.1|A430110L20Rik	2415	2345	97.1014	769	50	4012	20.0227	lncRNA	ENSMUST00000066988.1|A430110L20Rik
ENSMUST00000067176.8|Gm5082	828	618	74.6377	192	25	234	17.6111	lncRNA	ENSMUST00000067176.8|Gm5082
ENSMUST00000067450.2|2700046A07Rik	2101	1535	73.0604	114	36	615	17.6959	lncRNA	ENSMUST00000067450.2|2700046A07Rik
ENSMUST00000067618.4|Gm14461	1780	1369	76.9101	182	50	27887	22.728	lncRNA	ENSMUST00000067618.4|Gm14461
ENSMUST00000067743.1|Gm9949	962	925	96.1538	557	50	1380	21.7775	lncRNA	ENSMUST00000067743.1|Gm9949
ENSMUST00000067770.3|D730045B01Rik	309	269	87.055	91	37	143	18.5175	lncRNA	ENSMUST00000067770.3|D730045B01Rik
ENSMUST00000068068.4|1700041G16Rik	458	453	98.9083	251	50	800	20.6988	lncRNA	ENSMUST00000068068.4|1700041G16Rik
ENSMUST00000068397.5|Gm9961	547	399	72.9433	104	28	107	18.1682	lncRNA	ENSMUST00000068397.5|Gm9961
ENSMUST00000068526.6|M5C1000I18Rik	1497	1171	78.2231	284	50	656	18.4131	lncRNA	ENSMUST00000068526.6|M5C1000I18Rik
ENSMUST00000068704.11|Mir99ahg	2858	2827	98.9153	1490	50	672818	24.1859	lncRNA	ENSMUST00000068704.11|Mir99ahg
ENSMUST00000068968.11|4933427D06Rik	2620	1945	74.2366	261	50	22812	18.9773	lncRNA	ENSMUST00000068968.11|4933427D06Rik
ENSMUST00000069035.5|A630091E08Rik	828	614	74.1546	94	26	230	17.5913	lncRNA	ENSMUST00000069035.5|A630091E08Rik
ENSMUST00000069457.1|Gm9979	3005	1801	59.9334	123	39	118345	19.265	lncRNA	ENSMUST00000069457.1|Gm9979
ENSMUST00000069741.3|E130018O15Rik	3776	2702	71.5572	197	50	2983	19.5984	lncRNA	ENSMUST00000069741.3|E130018O15Rik
ENSMUST00000069809.5|2810407A14Rik	1699	1456	85.6975	153	50	4615	17.5031	lncRNA	ENSMUST00000069809.5|2810407A14Rik
ENSMUST00000069992.5|Gm5468	653	468	71.6692	94	33	268	18.0821	lncRNA	ENSMUST00000069992.5|Gm5468
ENSMUST00000070048.3|Gm9991	1207	818	67.7713	107	21	220	17.4136	lncRNA	ENSMUST00000070048.3|Gm9991
ENSMUST00000070085.5|AI504432	5569	5567	99.9641	5567	50	5070	26.4241	lncRNA	ENSMUST00000070085.5|AI504432
ENSMUST00000070382.4|Gm16294	1459	891	61.0692	114	24	298	17.9128	lncRNA	ENSMUST00000070382.4|Gm16294
ENSMUST00000070425.5|D830013O20Rik	338	192	56.8047	48	20	65	17.5846	lncRNA	ENSMUST00000070425.5|D830013O20Rik
ENSMUST00000070500.2|BC043934	1651	1605	97.2138	290	50	258447	18.2941	lncRNA	ENSMUST00000070500.2|BC043934
ENSMUST00000070987.7|Gm5533	1343	1126	83.8421	312	50	30068	18.2879	lncRNA	ENSMUST00000070987.7|Gm5533
ENSMUST00000071008.5|Gm5420	2206	1777	80.553	129	50	9537	19.8719	lncRNA	ENSMUST00000071008.5|Gm5420
ENSMUST00000071101.7|Gm10010	2346	2282	97.272	599	50	1737	20.0127	lncRNA	ENSMUST00000071101.7|Gm10010
ENSMUST00000071374.5|BC002059	861	858	99.6516	858	50	9362	21.6542	lncRNA	ENSMUST00000071374.5|BC002059
ENSMUST00000071522.3|Gm10032	1887	1801	95.4425	508	50	5672	19.2451	lncRNA	ENSMUST00000071522.3|Gm10032
ENSMUST00000072100.3|Dbpht2	2995	2734	91.2855	481	50	360293	19.6714	lncRNA	ENSMUST00000072100.3|Dbpht2
ENSMUST00000072180.4|Gm10062	1470	1216	82.7211	242	50	97429687	23.8702	lncRNA	ENSMUST00000072180.4|Gm10062
ENSMUST00000072437.4|Gm10113	3150	2280	72.381	186	50	4108	17.6733	lncRNA	ENSMUST00000072437.4|Gm10113
ENSMUST00000073238.6|Gm10076	384	384	100	384	50	27847	29.6679	lncRNA	ENSMUST00000073238.6|Gm10076
ENSMUST00000074761.4|Gm10134	381	375	98.4252	375	50	90619	19.5096	lncRNA	ENSMUST00000074761.4|Gm10134
ENSMUST00000074808.2|9430002A10Rik	469	454	96.8017	310	50	373	19.3056	lncRNA	ENSMUST00000074808.2|9430002A10Rik
ENSMUST00000075081.6|1500035N22Rik	865	679	78.4971	176	50	752	18.3324	lncRNA	ENSMUST00000075081.6|1500035N22Rik
ENSMUST00000075909.5|4933411G06Rik	1022	795	77.7886	180	26	275	17.6945	lncRNA	ENSMUST00000075909.5|4933411G06Rik
ENSMUST00000076984.7|1700028I16Rik	1048	737	70.3244	112	30	702	17.8618	lncRNA	ENSMUST00000076984.7|1700028I16Rik
ENSMUST00000078844.7|Pantr1	198	173	87.3737	138	50	178	19.427	lncRNA	ENSMUST00000078844.7|Pantr1
ENSMUST00000079186.2|Gm839	1843	1208	65.5453	94	50	609	18.0443	lncRNA	ENSMUST00000079186.2|Gm839
ENSMUST00000079376.11|1700104B16Rik	570	383	67.193	51	27	63	18.127	lncRNA	ENSMUST00000079376.11|1700104B16Rik
ENSMUST00000079389.5|4930431F12Rik	429	371	86.4802	169	50	1237	24.7001	lncRNA	ENSMUST00000079389.5|4930431F12Rik
ENSMUST00000079720.5|Platr26	641	527	82.2153	193	50	149	17.9262	lncRNA	ENSMUST00000079720.5|Platr26
ENSMUST00000080911.1|C030014I23Rik	1810	1681	92.8729	391	50	1242	18.7552	lncRNA	ENSMUST00000080911.1|C030014I23Rik
ENSMUST00000081193.1|5730460C07Rik	1834	1455	79.3348	290	50	6959	19.1789	lncRNA	ENSMUST00000081193.1|5730460C07Rik
ENSMUST00000081580.2|Gm5089	2008	1437	71.5637	154	50	2176	18.0832	lncRNA	ENSMUST00000081580.2|Gm5089
ENSMUST00000082153.4|Gm5570	534	323	60.4869	81	20	1371	17.1437	lncRNA	ENSMUST00000082153.4|Gm5570
ENSMUST00000082269.2|3110018I06Rik	1005	825	82.0896	112	30	272	18.0993	lncRNA	ENSMUST00000082269.2|3110018I06Rik
ENSMUST00000082443.1|Gm24966	79	78	98.7342	78	42	254090	20.9975	snoRNA	ENSMUST00000082443.1|Gm24966
ENSMUST00000082446.1|Gm26448	203	203	100	203	50	256046	44.9791	snoRNA	ENSMUST00000082446.1|Gm26448
ENSMUST00000082448.1|Gm26447	129	129	100	129	50	190354	43.7751	snoRNA	ENSMUST00000082448.1|Gm26447
ENSMUST00000082452.1|Gm26449	104	103	99.0385	103	33	4708	18.1861	snRNA	ENSMUST00000082452.1|Gm26449
ENSMUST00000082453.1|Snora73a	205	205	100	205	50	718746	42.7369	snoRNA	ENSMUST00000082453.1|Snora73a
ENSMUST00000082455.1|Gm26446	103	69	66.9903	52	50	14	19.9286	snRNA	ENSMUST00000082455.1|Gm26446
ENSMUST00000082456.1|Rnu73b	71	71	100	71	50	22942392	49.2086	snoRNA	ENSMUST00000082456.1|Rnu73b
ENSMUST00000082457.1|Gm23625	100	71	71	71	42	44900	17.317	snRNA	ENSMUST00000082457.1|Gm23625
ENSMUST00000082458.1|Gm23626	133	133	100	133	50	19803	28.6128	snoRNA	ENSMUST00000082458.1|Gm23626
ENSMUST00000082459.1|Gm23627	107	107	100	107	50	1066973	18.4533	snRNA	ENSMUST00000082459.1|Gm23627
ENSMUST00000082460.1|Gm23622	107	104	97.1963	104	50	428652	30.6664	snRNA	ENSMUST00000082460.1|Gm23622
ENSMUST00000082461.1|Gm23623	107	107	100	107	50	7302504	47.5168	snRNA	ENSMUST00000082461.1|Gm23623
ENSMUST00000082464.1|Gm23628	173	146	84.3931	109	35	1972	21.2135	snRNA	ENSMUST00000082464.1|Gm23628
ENSMUST00000082465.1|Gm23629	107	94	87.8505	94	50	12792132	45.9325	snRNA	ENSMUST00000082465.1|Gm23629
ENSMUST00000082466.2|Gm23927	215	215	100	215	50	7584718	23.079	snoRNA	ENSMUST00000082466.2|Gm23927
ENSMUST00000082469.1|Gm23928	145	123	84.8276	123	41	472472	19.167	snRNA	ENSMUST00000082469.1|Gm23928
ENSMUST00000082471.1|Gm23925	132	132	100	132	50	96311	48.0341	snoRNA	ENSMUST00000082471.1|Gm23925
ENSMUST00000082473.1|Gm23926	90	85	94.4444	85	41	100418	19.9086	snRNA	ENSMUST00000082473.1|Gm23926
ENSMUST00000082474.1|Gm23924	108	108	100	108	50	15267146	44.9421	snRNA	ENSMUST00000082474.1|Gm23924
ENSMUST00000082475.1|n-R5s40	124	108	87.0968	108	50	3244912	20.879	rRNA	ENSMUST00000082475.1|n-R5s40
ENSMUST00000082476.1|Gm22247	131	131	100	131	50	111994	45.759	snoRNA	ENSMUST00000082476.1|Gm22247
ENSMUST00000082478.1|Gm22246	107	107	100	107	50	19507617	44.1366	snRNA	ENSMUST00000082478.1|Gm22246
ENSMUST00000082479.1|Gm22245	103	90	87.3786	90	50	81	20.0494	snRNA	ENSMUST00000082479.1|Gm22245
ENSMUST00000082480.1|n-R5s215	104	98	94.2308	98	50	2602350	19.327	rRNA	ENSMUST00000082480.1|n-R5s215
ENSMUST00000082482.1|Gm22248	150	120	80	45	39	623	18.626	snRNA	ENSMUST00000082482.1|Gm22248
ENSMUST00000082483.1|DQ267102	72	72	100	72	50	264124	48.6296	snoRNA	ENSMUST00000082483.1|DQ267102
ENSMUST00000082485.1|Gm22249	136	104	76.4706	66	50	89117	22.3239	snRNA	ENSMUST00000082485.1|Gm22249
ENSMUST00000082487.1|Gm23140	107	107	100	107	50	3972568	25.3726	snRNA	ENSMUST00000082487.1|Gm23140
ENSMUST00000082488.1|Gm22502	107	107	100	107	50	149905	19.5075	snRNA	ENSMUST00000082488.1|Gm22502
ENSMUST00000082490.1|Gm22749	107	107	100	107	50	13583770	48.0012	snRNA	ENSMUST00000082490.1|Gm22749
ENSMUST00000082493.1|Gm22748	136	136	100	136	50	481372	43.8549	snoRNA	ENSMUST00000082493.1|Gm22748
ENSMUST00000082494.1|Gm22746	107	107	100	107	50	28138	18.0732	snRNA	ENSMUST00000082494.1|Gm22746
ENSMUST00000082495.1|Gm22747	107	107	100	107	50	11827471	47.9338	snRNA	ENSMUST00000082495.1|Gm22747
ENSMUST00000082498.1|Gm25587	166	156	93.9759	97	50	797272	20.9061	snRNA	ENSMUST00000082498.1|Gm25587
ENSMUST00000082501.1|Gm25588	140	134	95.7143	102	50	26956	20.6372	snoRNA	ENSMUST00000082501.1|Gm25588
ENSMUST00000082502.1|Gm25589	166	150	90.3614	102	28	4723	18.3303	snRNA	ENSMUST00000082502.1|Gm25589
ENSMUST00000082503.1|Snord49b	72	72	100	72	50	727347	44.7535	snoRNA	ENSMUST00000082503.1|Snord49b
ENSMUST00000082506.1|Gm26224	80	80	100	80	50	99820687	48.95	snoRNA	ENSMUST00000082506.1|Gm26224
ENSMUST00000082507.1|Snord37	64	64	100	64	50	25933999	49.382	snoRNA	ENSMUST00000082507.1|Snord37
ENSMUST00000082508.1|Gm26225	135	135	100	135	50	51256	47.5811	snoRNA	ENSMUST00000082508.1|Gm26225
ENSMUST00000082509.1|Gm26226	116	114	98.2759	114	50	984456	18.25	snRNA	ENSMUST00000082509.1|Gm26226
ENSMUST00000082510.1|Gm26227	101	63	62.3762	42	26	865	17.8971	snRNA	ENSMUST00000082510.1|Gm26227
ENSMUST00000082512.1|Gm26228	107	107	100	107	50	253487	22.339	snRNA	ENSMUST00000082512.1|Gm26228
ENSMUST00000082516.1|Snord68	86	85	98.8372	85	50	1455875	38.0293	snoRNA	ENSMUST00000082516.1|Snord68
ENSMUST00000082517.1|Snora23	184	184	100	184	50	104616	42.8781	snoRNA	ENSMUST00000082517.1|Snora23
ENSMUST00000082518.1|Gm24564	75	73	97.3333	73	50	5503	48.344	snoRNA	ENSMUST00000082518.1|Gm24564
ENSMUST00000082519.1|Snord21	94	94	100	94	50	7497274	35.359	snoRNA	ENSMUST00000082519.1|Snord21
ENSMUST00000082521.1|n-R5s56	105	101	96.1905	101	50	17988347	24.0577	rRNA	ENSMUST00000082521.1|n-R5s56
ENSMUST00000082526.1|Gm25080	107	107	100	107	50	4874739	35.9652	snRNA	ENSMUST00000082526.1|Gm25080
ENSMUST00000082529.1|Gm25079	203	149	73.399	77	19	31	17.3548	snoRNA	ENSMUST00000082529.1|Gm25079
ENSMUST00000082530.1|Gm25078	107	83	77.5701	66	50	284824	18.2778	snRNA	ENSMUST00000082530.1|Gm25078
ENSMUST00000082533.1|n-R5s37	118	112	94.9153	112	25	9432	18.0833	rRNA	ENSMUST00000082533.1|n-R5s37
ENSMUST00000082534.1|Gm25081	108	100	92.5926	100	38	2349	18.4146	snRNA	ENSMUST00000082534.1|Gm25081
ENSMUST00000082537.1|Gm23406	122	122	100	122	50	25361	19.688	snoRNA	ENSMUST00000082537.1|Gm23406
ENSMUST00000082538.1|Gm23407	91	91	100	91	50	621079	25.409	snRNA	ENSMUST00000082538.1|Gm23407
ENSMUST00000082542.1|Gm23405	160	121	75.625	84	25	992	18.1159	snRNA	ENSMUST00000082542.1|Gm23405
ENSMUST00000082543.1|Gm23404	97	97	100	97	41	2614	21.3416	snoRNA	ENSMUST00000082543.1|Gm23404
ENSMUST00000082547.1|Gm23737	159	159	100	159	50	86248	20.08	snRNA	ENSMUST00000082547.1|Gm23737
ENSMUST00000082550.1|Gm24091	83	83	100	83	50	1056307	47.6422	snoRNA	ENSMUST00000082550.1|Gm24091
ENSMUST00000082551.1|Gm23735	134	116	86.5672	92	25	454	18.2555	snRNA	ENSMUST00000082551.1|Gm23735
ENSMUST00000082552.1|Gm23293	104	78	75	78	28	1036	20.1091	snRNA	ENSMUST00000082552.1|Gm23293
ENSMUST00000082553.1|Gm23736	75	75	100	75	50	12503412	48.753	snoRNA	ENSMUST00000082553.1|Gm23736
ENSMUST00000082555.1|Gm23296	107	107	100	107	50	18546257	44.9506	snRNA	ENSMUST00000082555.1|Gm23296
ENSMUST00000082556.1|Gm22283	161	144	89.441	103	31	713	18.2132	snRNA	ENSMUST00000082556.1|Gm22283
ENSMUST00000082557.1|Gm22061	107	107	100	107	50	2711629	26.9871	snRNA	ENSMUST00000082557.1|Gm22061
ENSMUST00000082558.1|Gm22060	107	107	100	107	50	1052612	18.3748	snRNA	ENSMUST00000082558.1|Gm22060
ENSMUST00000082559.1|Snora28	127	127	100	127	50	750678	48.3023	snoRNA	ENSMUST00000082559.1|Snora28
ENSMUST00000082560.1|Gm22063	107	107	100	107	50	16039863	46.3602	snRNA	ENSMUST00000082560.1|Gm22063
ENSMUST00000082561.1|Gm24313	133	133	100	133	50	111673	43.7957	snoRNA	ENSMUST00000082561.1|Gm24313
ENSMUST00000082562.1|DQ267101	73	73	100	73	50	571509	48.9224	snoRNA	ENSMUST00000082562.1|DQ267101
ENSMUST00000082563.1|Gm22062	107	107	100	107	50	113154	19.4739	snRNA	ENSMUST00000082563.1|Gm22062
ENSMUST00000082566.1|Gm25296	67	67	100	67	50	11375504	48.6996	snoRNA	ENSMUST00000082566.1|Gm25296
ENSMUST00000082570.2|Gm24311	104	104	100	104	50	111415	19.3751	snRNA	ENSMUST00000082570.2|Gm24311
ENSMUST00000082573.1|n-R5s94	119	118	99.1597	93	26	1590	18.4623	rRNA	ENSMUST00000082573.1|n-R5s94
ENSMUST00000082574.1|n-R5s96	124	122	98.3871	96	50	8631920	21.7953	rRNA	ENSMUST00000082574.1|n-R5s96
ENSMUST00000082576.1|Gm22458	107	92	85.9813	92	40	2382	18.4169	snRNA	ENSMUST00000082576.1|Gm22458
ENSMUST00000082577.1|Gm22459	108	93	86.1111	93	44	15745	19.5091	snoRNA	ENSMUST00000082577.1|Gm22459
ENSMUST00000082578.1|Gm22456	125	115	92	115	50	622489	20.9801	snRNA	ENSMUST00000082578.1|Gm22456
ENSMUST00000082579.1|Snora9	133	133	100	133	50	1523170	45.6968	snoRNA	ENSMUST00000082579.1|Snora9
ENSMUST00000082580.1|Gm22455	71	71	100	71	50	16599134	45.8108	snoRNA	ENSMUST00000082580.1|Gm22455
ENSMUST00000082581.1|n-R5s162	119	119	100	119	50	1536494	19.0203	rRNA	ENSMUST00000082581.1|n-R5s162
ENSMUST00000082583.1|Gm22454	107	104	97.1963	104	50	94140	18.4871	snRNA	ENSMUST00000082583.1|Gm22454
ENSMUST00000082585.1|n-R5s97	113	97	85.8407	97	33	9371	19.937	rRNA	ENSMUST00000082585.1|n-R5s97
ENSMUST00000082588.1|Gm26442	153	150	98.0392	88	50	38256	17.5995	snRNA	ENSMUST00000082588.1|Gm26442
ENSMUST00000082590.1|Gm26441	104	83	79.8077	83	50	107175	19.4534	snRNA	ENSMUST00000082590.1|Gm26441
ENSMUST00000082591.1|Gm26440	129	129	100	129	50	302382	44.8281	snoRNA	ENSMUST00000082591.1|Gm26440
ENSMUST00000082592.1|Gm26439	106	81	76.4151	81	23	26	17.5385	snRNA	ENSMUST00000082592.1|Gm26439
ENSMUST00000082595.1|Gm26437	105	98	93.3333	98	30	27462	17.1476	snRNA	ENSMUST00000082595.1|Gm26437
ENSMUST00000082596.1|Gm23613	87	66	75.8621	66	50	215	21.9535	snoRNA	ENSMUST00000082596.1|Gm23613
ENSMUST00000082598.1|Gm23614	107	106	99.0654	106	50	27181	17.9483	snRNA	ENSMUST00000082598.1|Gm23614
ENSMUST00000082602.1|Gm23615	65	53	81.5385	53	22	18	18.4444	snoRNA	ENSMUST00000082602.1|Gm23615
ENSMUST00000082606.1|Snord42a	65	65	100	65	50	82338103	49.5618	snoRNA	ENSMUST00000082606.1|Snord42a
ENSMUST00000082607.1|Gm22978	160	146	91.25	54	38	41964	17.4055	snRNA	ENSMUST00000082607.1|Gm22978
ENSMUST00000082608.1|Gm22980	70	70	100	70	50	16676057	48.3652	snoRNA	ENSMUST00000082608.1|Gm22980
ENSMUST00000082609.1|Gm22979	159	133	83.6478	88	23	153	17.6078	snRNA	ENSMUST00000082609.1|Gm22979
ENSMUST00000082611.1|Gm22981	75	75	100	75	50	354363	47.9712	snoRNA	ENSMUST00000082611.1|Gm22981
ENSMUST00000082612.1|Gm24538	107	107	100	107	50	225724	22.8555	snRNA	ENSMUST00000082612.1|Gm24538
ENSMUST00000082614.1|n-R5s65	117	112	95.7265	112	50	2321547	20.2024	rRNA	ENSMUST00000082614.1|n-R5s65
ENSMUST00000082615.1|Gm22977	107	86	80.3738	86	50	149734	19.5108	snRNA	ENSMUST00000082615.1|Gm22977
ENSMUST00000082616.1|Gm24623	194	135	69.5876	112	29	11900	18.9847	snRNA	ENSMUST00000082616.1|Gm24623
ENSMUST00000082617.1|Gm24624	164	158	96.3415	97	37	43093	28.5908	snRNA	ENSMUST00000082617.1|Gm24624
ENSMUST00000082619.1|Gm24622	162	152	93.8272	64	28	622	17.9325	snRNA	ENSMUST00000082619.1|Gm24622
ENSMUST00000082620.1|n-R5s173	119	119	100	119	39	340227	17.6283	rRNA	ENSMUST00000082620.1|n-R5s173
ENSMUST00000082621.1|Gm24626	161	161	100	161	27	2412	17.5303	snRNA	ENSMUST00000082621.1|Gm24626
ENSMUST00000082622.1|Gm24625	130	124	95.3846	91	32	448	18.4442	snoRNA	ENSMUST00000082622.1|Gm24625
ENSMUST00000082624.1|Gm24620	130	130	100	130	50	88357	41.9935	snoRNA	ENSMUST00000082624.1|Gm24620
ENSMUST00000082629.1|Snora7a	140	140	100	140	50	989671	45.0889	snoRNA	ENSMUST00000082629.1|Snora7a
ENSMUST00000082631.1|Gm24145	163	162	99.3865	162	50	144262	18.718	snRNA	ENSMUST00000082631.1|Gm24145
ENSMUST00000082632.1|Gm24144	111	111	100	111	50	2103796	20.4544	snRNA	ENSMUST00000082632.1|Gm24144
ENSMUST00000082633.1|Gm24143	145	145	100	145	36	3086	22.0522	snoRNA	ENSMUST00000082633.1|Gm24143
ENSMUST00000082635.1|Gm25592	131	106	80.916	41	36	118	17.8559	snoRNA	ENSMUST00000082635.1|Gm25592
ENSMUST00000082636.1|Gm25800	134	134	100	134	50	164466	19.7697	snoRNA	ENSMUST00000082636.1|Gm25800
ENSMUST00000082638.1|Gm25801	106	106	100	106	50	949562	26.0411	snRNA	ENSMUST00000082638.1|Gm25801
ENSMUST00000082639.1|Gm25802	77	64	83.1169	64	39	2243	18.6451	snoRNA	ENSMUST00000082639.1|Gm25802
ENSMUST00000082640.1|Gm25797	107	64	59.8131	64	42	19050	17.9078	snRNA	ENSMUST00000082640.1|Gm25797
ENSMUST00000082641.1|Gm25798	107	107	100	107	50	10327	18.0808	snRNA	ENSMUST00000082641.1|Gm25798
ENSMUST00000082643.1|Gm25799	107	107	100	107	50	1149887	19.4879	snRNA	ENSMUST00000082643.1|Gm25799
ENSMUST00000082645.1|Gm25796	163	131	80.3681	69	21	78	17.3974	snRNA	ENSMUST00000082645.1|Gm25796
ENSMUST00000082646.1|Gm25134	160	154	96.25	154	50	503597	20.9584	snRNA	ENSMUST00000082646.1|Gm25134
ENSMUST00000082647.1|Gm25133	130	130	100	130	50	694363	46.5546	snoRNA	ENSMUST00000082647.1|Gm25133
ENSMUST00000082648.1|Gm25135	143	130	90.9091	130	50	77316	20.1585	snRNA	ENSMUST00000082648.1|Gm25135
ENSMUST00000082650.1|Gm25130	156	138	88.4615	51	20	737	17.0868	snRNA	ENSMUST00000082650.1|Gm25130
ENSMUST00000082651.1|Gm25129	133	133	100	133	50	15845	47.6151	snoRNA	ENSMUST00000082651.1|Gm25129
ENSMUST00000082652.1|Gm25132	107	107	100	107	50	245436	20.0749	snRNA	ENSMUST00000082652.1|Gm25132
ENSMUST00000082653.1|Gm25131	151	119	78.8079	119	35	77431	21.6638	snRNA	ENSMUST00000082653.1|Gm25131
ENSMUST00000082654.1|n-R5s74	116	98	84.4828	98	36	11672	19.9824	rRNA	ENSMUST00000082654.1|n-R5s74
ENSMUST00000082656.1|Gm22301	107	104	97.1963	104	30	11639	18.0551	snRNA	ENSMUST00000082656.1|Gm22301
ENSMUST00000082657.1|Gm22302	106	84	79.2453	63	35	747	18.9652	snRNA	ENSMUST00000082657.1|Gm22302
ENSMUST00000082660.2|Gm23330	164	164	100	164	50	924809	24.9273	snRNA	ENSMUST00000082660.2|Gm23330
ENSMUST00000082661.1|Gm22300	126	109	86.5079	109	25	65	17.7846	snoRNA	ENSMUST00000082661.1|Gm22300
ENSMUST00000082662.1|Gm22298	133	122	91.7293	85	50	45143	22.2608	snoRNA	ENSMUST00000082662.1|Gm22298
ENSMUST00000082663.1|Gm22299	136	136	100	136	50	870	19.2437	snoRNA	ENSMUST00000082663.1|Gm22299
ENSMUST00000082666.1|Gm25636	133	133	100	133	50	20553	36.8171	snoRNA	ENSMUST00000082666.1|Gm25636
ENSMUST00000082667.1|Gm25634	105	102	97.1429	102	27	167	21.5689	snRNA	ENSMUST00000082667.1|Gm25634
ENSMUST00000082668.1|Snora41	132	132	100	132	50	551260	43.7165	snoRNA	ENSMUST00000082668.1|Snora41
ENSMUST00000082670.1|Snora44	129	129	100	129	50	688635	37.7917	snoRNA	ENSMUST00000082670.1|Snora44
ENSMUST00000082671.3|Gm22220	149	127	85.2349	110	50	991632	32.5441	snRNA	ENSMUST00000082671.3|Gm22220
ENSMUST00000082672.1|Gm25899	141	131	92.9078	131	50	3740625	18.9142	snRNA	ENSMUST00000082672.1|Gm25899
ENSMUST00000082675.1|Gm25635	131	131	100	131	50	60418	44.9246	snoRNA	ENSMUST00000082675.1|Gm25635
ENSMUST00000082678.2|Gm26457	78	78	100	78	50	4455817	48.4093	snoRNA	ENSMUST00000082678.2|Gm26457
ENSMUST00000082679.1|Gm24621	140	117	83.5714	76	50	115257	19.9767	snRNA	ENSMUST00000082679.1|Gm24621
ENSMUST00000082682.1|Gm26454	107	107	100	107	50	1194546	41.4284	snRNA	ENSMUST00000082682.1|Gm26454
ENSMUST00000082683.1|n-R5s176	109	105	96.3303	105	50	220666	18.3282	rRNA	ENSMUST00000082683.1|n-R5s176
ENSMUST00000082684.1|n-R5s95	118	84	71.1864	58	42	19468	18.9415	rRNA	ENSMUST00000082684.1|n-R5s95
ENSMUST00000082685.1|Gm23975	106	103	97.1698	85	31	1786	19.4059	snRNA	ENSMUST00000082685.1|Gm23975
ENSMUST00000082686.1|Gm22303	122	122	100	122	50	292986	45.338	snoRNA	ENSMUST00000082686.1|Gm22303
ENSMUST00000082687.1|Gm26922	72	72	100	72	50	981752	48.6729	snoRNA	ENSMUST00000082687.1|Gm26922
ENSMUST00000082688.1|Gm22304	129	96	74.4186	77	30	108	18.787	snoRNA	ENSMUST00000082688.1|Gm22304
ENSMUST00000082690.1|Gm22305	108	105	97.2222	105	36	220900	20.6864	snRNA	ENSMUST00000082690.1|Gm22305
ENSMUST00000082692.1|Gm22306	107	107	100	107	50	6557108	35.0191	snRNA	ENSMUST00000082692.1|Gm22306
ENSMUST00000082696.1|Gm25143	109	74	67.8899	40	22	58	18.1034	snRNA	ENSMUST00000082696.1|Gm25143
ENSMUST00000082697.1|n-R5s42	104	74	71.1538	49	25	2269	18.7435	rRNA	ENSMUST00000082697.1|n-R5s42
ENSMUST00000082698.1|Gm25142	107	107	100	107	50	191395	22.1438	snRNA	ENSMUST00000082698.1|Gm25142
ENSMUST00000082700.1|Gm22620	133	133	100	133	50	123962	45.2397	snoRNA	ENSMUST00000082700.1|Gm22620
ENSMUST00000082703.1|Snora20	128	128	100	128	50	1291829	47.9811	snoRNA	ENSMUST00000082703.1|Snora20
ENSMUST00000082708.1|Gm23299	79	70	88.6076	37	30	361	18.7867	snoRNA	ENSMUST00000082708.1|Gm23299
ENSMUST00000082710.1|Gm23302	100	56	56	39	28	678	17.7537	snRNA	ENSMUST00000082710.1|Gm23302
ENSMUST00000082712.1|Gm23300	125	123	98.4	123	50	21805	36.9847	snoRNA	ENSMUST00000082712.1|Gm23300
ENSMUST00000082713.1|Gm23301	65	65	100	65	50	47557078	49.1218	snoRNA	ENSMUST00000082713.1|Gm23301
ENSMUST00000082714.2|Gm23303	152	141	92.7632	74	40	1685	18.5157	snRNA	ENSMUST00000082714.2|Gm23303
ENSMUST00000082718.1|Gm24165	128	97	75.7812	97	37	1180	19.1678	snoRNA	ENSMUST00000082718.1|Gm24165
ENSMUST00000082719.1|Gm26129	107	107	100	107	50	9748149	46.8829	snRNA	ENSMUST00000082719.1|Gm26129
ENSMUST00000082721.1|Gm25788	131	131	100	131	50	230589	43.4034	snoRNA	ENSMUST00000082721.1|Gm25788
ENSMUST00000082724.1|Gm24166	135	135	100	135	50	43721	19.1881	snoRNA	ENSMUST00000082724.1|Gm24166
ENSMUST00000082725.1|Gm26131	110	96	87.2727	96	50	289118	24.3577	snRNA	ENSMUST00000082725.1|Gm26131
ENSMUST00000082729.1|Gm24859	107	107	100	107	50	18546257	44.9506	snRNA	ENSMUST00000082729.1|Gm24859
ENSMUST00000082730.1|Gm24459	86	86	100	86	50	29081	21.686	snRNA	ENSMUST00000082730.1|Gm24459
ENSMUST00000082731.1|Gm24460	106	106	100	106	50	10215	18.6744	snoRNA	ENSMUST00000082731.1|Gm24460
ENSMUST00000082732.1|Snora52	137	137	100	137	50	539634	48.7319	snoRNA	ENSMUST00000082732.1|Snora52
ENSMUST00000082733.1|Gm25453	107	107	100	107	50	2119847	20.7983	snRNA	ENSMUST00000082733.1|Gm25453
ENSMUST00000082735.1|Gm24461	103	100	97.0874	69	27	1159	17.5479	snRNA	ENSMUST00000082735.1|Gm24461
ENSMUST00000082736.1|Gm22808	107	100	93.4579	100	50	96536	19.3722	snRNA	ENSMUST00000082736.1|Gm22808
ENSMUST00000082737.1|Gm22807	129	127	98.4496	127	50	514903	47.1011	snoRNA	ENSMUST00000082737.1|Gm22807
ENSMUST00000082738.1|Gm22806	136	136	100	136	50	168676	41.9851	snoRNA	ENSMUST00000082738.1|Gm22806
ENSMUST00000082739.1|Gm22805	107	91	85.0467	91	50	1279025	20.3117	snRNA	ENSMUST00000082739.1|Gm22805
ENSMUST00000082741.1|Gm22810	158	104	65.8228	82	21	32	17.75	snRNA	ENSMUST00000082741.1|Gm22810
ENSMUST00000082743.1|Gm22809	156	112	71.7949	57	31	17199	17.505	snRNA	ENSMUST00000082743.1|Gm22809
ENSMUST00000082745.1|Gm25357	72	64	88.8889	64	34	15	22.2	snoRNA	ENSMUST00000082745.1|Gm25357
ENSMUST00000082748.1|Gm25813	191	191	100	191	50	25542322	35.2387	snRNA	ENSMUST00000082748.1|Gm25813
ENSMUST00000082751.1|Gm25812	103	103	100	103	50	103894	19.8649	snRNA	ENSMUST00000082751.1|Gm25812
ENSMUST00000082752.1|Gm25810	108	105	97.2222	105	50	287989	22.8226	snRNA	ENSMUST00000082752.1|Gm25810
ENSMUST00000082753.1|Gm25811	101	101	100	101	20	363	17.8595	snRNA	ENSMUST00000082753.1|Gm25811
ENSMUST00000082754.1|Gm25814	107	104	97.1963	78	29	503	19.0338	snRNA	ENSMUST00000082754.1|Gm25814
ENSMUST00000082755.1|Gm25815	107	106	99.0654	106	50	1061152	18.4409	snRNA	ENSMUST00000082755.1|Gm25815
ENSMUST00000082757.1|Gm24149	107	107	100	107	50	90961	19.8209	snRNA	ENSMUST00000082757.1|Gm24149
ENSMUST00000082758.1|Gm24151	141	141	100	141	50	15247	26.2752	snoRNA	ENSMUST00000082758.1|Gm24151
ENSMUST00000082759.1|Gm24150	104	96	92.3077	96	25	112	18.5804	snRNA	ENSMUST00000082759.1|Gm24150
ENSMUST00000082761.1|Gm22068	164	164	100	164	50	164645473	32.4928	snRNA	ENSMUST00000082761.1|Gm22068
ENSMUST00000082762.1|Gm24148	80	80	100	80	50	13167923	48.9531	snoRNA	ENSMUST00000082762.1|Gm24148
ENSMUST00000082763.1|Gm24147	144	139	96.5278	105	30	4161	20.4569	snoRNA	ENSMUST00000082763.1|Gm24147
ENSMUST00000082764.1|Gm24152	163	124	76.0736	64	27	213	17.8592	snRNA	ENSMUST00000082764.1|Gm24152
ENSMUST00000082768.1|Gm24950	191	191	100	191	50	108676895	45.798	snRNA	ENSMUST00000082768.1|Gm24950
ENSMUST00000082770.1|n-R5s180	106	104	98.1132	104	50	3186603	19.7701	rRNA	ENSMUST00000082770.1|n-R5s180
ENSMUST00000082773.1|Gm22507	160	112	70	34	31	579	20.7288	snRNA	ENSMUST00000082773.1|Gm22507
ENSMUST00000082775.1|Gm22509	107	102	95.3271	102	50	85445	18.3357	snRNA	ENSMUST00000082775.1|Gm22509
ENSMUST00000082776.2|Gm22950	107	107	100	107	50	194901	19.9377	snRNA	ENSMUST00000082776.2|Gm22950
ENSMUST00000082780.1|n-R5s62	96	88	91.6667	88	50	2971964	19.7881	rRNA	ENSMUST00000082780.1|n-R5s62
ENSMUST00000082781.1|Gm24207	108	84	77.7778	84	37	943195	18.4535	snRNA	ENSMUST00000082781.1|Gm24207
ENSMUST00000082782.1|Gm23423	106	93	87.7358	73	19	52	17.5	snRNA	ENSMUST00000082782.1|Gm23423
ENSMUST00000082783.1|Gm24208	135	135	100	135	50	616651	45.987	snoRNA	ENSMUST00000082783.1|Gm24208
ENSMUST00000082784.1|Gm25929	107	107	100	107	50	701262	25.7599	snRNA	ENSMUST00000082784.1|Gm25929
ENSMUST00000082785.1|Gm25930	107	107	100	107	50	129423	20.5232	snRNA	ENSMUST00000082785.1|Gm25930
ENSMUST00000082786.1|Gm25856	75	74	98.6667	74	50	9036	35.7808	snoRNA	ENSMUST00000082786.1|Gm25856
ENSMUST00000082787.4|Gm25855	72	72	100	72	50	88595635	48.5456	snoRNA	ENSMUST00000082787.4|Gm25855
ENSMUST00000082788.1|Gm25857	129	106	82.1705	87	38	4581	24.041	snoRNA	ENSMUST00000082788.1|Gm25857
ENSMUST00000082790.1|Gm25852	130	130	100	130	50	177916	48.6118	snoRNA	ENSMUST00000082790.1|Gm25852
ENSMUST00000082791.1|Snord96a	81	81	100	81	50	33246627	49.298	snoRNA	ENSMUST00000082791.1|Snord96a
ENSMUST00000082792.1|Gm25854	72	72	100	72	50	153538	43.4155	snoRNA	ENSMUST00000082792.1|Gm25854
ENSMUST00000082793.1|Gm25853	132	102	77.2727	60	24	35	17.8286	snoRNA	ENSMUST00000082793.1|Gm25853
ENSMUST00000082794.1|Gm25851	107	76	71.028	51	40	103961	19.3609	snRNA	ENSMUST00000082794.1|Gm25851
ENSMUST00000082795.1|Gm22005	141	140	99.2908	92	34	13997	18.504	snRNA	ENSMUST00000082795.1|Gm22005
ENSMUST00000082797.1|Snord45b	71	71	100	71	50	9970654	49.5779	snoRNA	ENSMUST00000082797.1|Snord45b
ENSMUST00000082798.1|Gm23447	163	125	76.6871	65	18	19	17.3158	snRNA	ENSMUST00000082798.1|Gm23447
ENSMUST00000082800.1|Gm23445	107	101	94.3925	101	50	410134	24.7397	snRNA	ENSMUST00000082800.1|Gm23445
ENSMUST00000082801.1|Gm23057	107	107	100	107	50	14562787	46.3268	snRNA	ENSMUST00000082801.1|Gm23057
ENSMUST00000082803.1|Gm23056	111	75	67.5676	56	34	1305	17.2736	snRNA	ENSMUST00000082803.1|Gm23056
ENSMUST00000082804.1|Gm23054	162	145	89.5062	145	30	105226	17.7107	snRNA	ENSMUST00000082804.1|Gm23054
ENSMUST00000082805.1|Gm23055	94	80	85.1064	80	37	93574	18.2668	snRNA	ENSMUST00000082805.1|Gm23055
ENSMUST00000082806.1|Gm24706	137	137	100	137	50	5800	20.6374	snoRNA	ENSMUST00000082806.1|Gm24706
ENSMUST00000082807.1|Snord14a	87	87	100	87	50	798439	47.0541	snoRNA	ENSMUST00000082807.1|Snord14a
ENSMUST00000082808.1|Gm24705	107	106	99.0654	106	50	839919	26.5408	snRNA	ENSMUST00000082808.1|Gm24705
ENSMUST00000082809.1|Gm24856	107	107	100	107	50	987971	29.4254	snRNA	ENSMUST00000082809.1|Gm24856
ENSMUST00000082810.2|n-R5s92	119	115	96.6387	115	45	443702	18.1456	rRNA	ENSMUST00000082810.2|n-R5s92
ENSMUST00000082811.1|Gm24708	103	103	100	103	37	255393	19.3063	snRNA	ENSMUST00000082811.1|Gm24708
ENSMUST00000082812.1|Gm24707	107	107	100	107	50	505787	24.4008	snRNA	ENSMUST00000082812.1|Gm24707
ENSMUST00000082814.1|n-R5s28	119	119	100	119	50	5864078	22.4978	rRNA	ENSMUST00000082814.1|n-R5s28
ENSMUST00000082817.1|Gm26330	104	104	100	104	50	62187098	49.2182	snoRNA	ENSMUST00000082817.1|Gm26330
ENSMUST00000082821.1|Gm26328	107	107	100	107	50	12259049	47.9844	snRNA	ENSMUST00000082821.1|Gm26328
ENSMUST00000082824.1|Gm26331	107	107	100	107	50	18449406	45.3554	snRNA	ENSMUST00000082824.1|Gm26331
ENSMUST00000082825.1|Gm25475	180	180	100	180	50	73832	20.1656	snRNA	ENSMUST00000082825.1|Gm25475
ENSMUST00000082827.1|Gm23514	130	121	93.0769	121	33	67	20.8209	snoRNA	ENSMUST00000082827.1|Gm23514
ENSMUST00000082828.1|Gm23738	171	127	74.269	55	38	12673	18.4089	snRNA	ENSMUST00000082828.1|Gm23738
ENSMUST00000082829.1|Gm23515	107	96	89.7196	78	50	163553	19.333	snRNA	ENSMUST00000082829.1|Gm23515
ENSMUST00000082830.1|Gm23517	192	156	81.25	139	35	47204	17.4402	snRNA	ENSMUST00000082830.1|Gm23517
ENSMUST00000082832.1|Gm26458	128	79	61.7188	37	18	14	17.2143	snoRNA	ENSMUST00000082832.1|Gm26458
ENSMUST00000082833.1|Snord35b	87	87	100	87	50	14872128	49.338	snoRNA	ENSMUST00000082833.1|Snord35b
ENSMUST00000082834.1|Snord60	78	78	100	78	50	13650505	49.0596	snoRNA	ENSMUST00000082834.1|Snord60
ENSMUST00000082835.1|Gm23518	153	133	86.9281	80	32	173673	19.2075	snRNA	ENSMUST00000082835.1|Gm23518
ENSMUST00000082836.1|n-R5s29	119	115	96.6387	115	50	153547	21.747	rRNA	ENSMUST00000082836.1|n-R5s29
ENSMUST00000082838.1|Gm25202	191	188	98.4293	188	50	15401670	29.8872	snRNA	ENSMUST00000082838.1|Gm25202
ENSMUST00000082841.1|Gm25205	103	101	98.0583	69	34	214	17.9486	snRNA	ENSMUST00000082841.1|Gm25205
ENSMUST00000082842.2|Gm25203	215	215	100	215	50	1885910	18.0622	snoRNA	ENSMUST00000082842.2|Gm25203
ENSMUST00000082843.1|Gm25204	106	96	90.566	96	48	11763	17.7122	snRNA	ENSMUST00000082843.1|Gm25204
ENSMUST00000082844.1|Snord59a	74	74	100	74	50	6306457	48.8186	snoRNA	ENSMUST00000082844.1|Snord59a
ENSMUST00000082845.1|Gm22997	107	107	100	107	50	232499	20.3756	snRNA	ENSMUST00000082845.1|Gm22997
ENSMUST00000082846.1|Snord95	68	68	100	68	50	22369039	48.6565	snoRNA	ENSMUST00000082846.1|Snord95
ENSMUST00000082847.2|Gm22686	100	74	74	74	38	2316	20.8847	snRNA	ENSMUST00000082847.2|Gm22686
ENSMUST00000082848.1|Gm22685	106	106	100	106	50	776229	24.1108	snRNA	ENSMUST00000082848.1|Gm22685
ENSMUST00000082849.1|Gm22684	132	111	84.0909	111	28	519	19.553	snoRNA	ENSMUST00000082849.1|Gm22684
ENSMUST00000082854.1|Gm22683	137	137	100	137	50	35733	17.9602	snoRNA	ENSMUST00000082854.1|Gm22683
ENSMUST00000082857.1|Snord14e	90	90	100	90	50	3947525	48.7034	snoRNA	ENSMUST00000082857.1|Snord14e
ENSMUST00000082858.1|Gm24355	122	122	100	122	50	198694	43.3922	snoRNA	ENSMUST00000082858.1|Gm24355
ENSMUST00000082859.1|Gm24356	106	106	100	106	50	250	17.66	snRNA	ENSMUST00000082859.1|Gm24356
ENSMUST00000082861.1|Gm22423	184	180	97.8261	180	50	680837	20.5088	snRNA	ENSMUST00000082861.1|Gm22423
ENSMUST00000082863.1|Gm24357	74	74	100	74	50	18235231	49.1522	snoRNA	ENSMUST00000082863.1|Gm24357
ENSMUST00000082864.1|n-R5s193	109	100	91.7431	100	50	88438335	41.4752	rRNA	ENSMUST00000082864.1|n-R5s193
ENSMUST00000082866.1|Gm24948	207	159	76.8116	94	30	55	18.2909	snoRNA	ENSMUST00000082866.1|Gm24948
ENSMUST00000082867.1|Gm24035	107	94	87.8505	74	24	22514	17.0576	snRNA	ENSMUST00000082867.1|Gm24035
ENSMUST00000082868.1|Gm24036	156	128	82.0513	82	30	110853	18.5568	snRNA	ENSMUST00000082868.1|Gm24036
ENSMUST00000082870.2|Gm22622	129	120	93.0233	102	39	5818	20.5971	snoRNA	ENSMUST00000082870.2|Gm22622
ENSMUST00000082871.1|Gm24037	180	139	77.2222	100	33	1157	18.7684	snRNA	ENSMUST00000082871.1|Gm24037
ENSMUST00000082872.2|Gm24038	159	117	73.5849	61	25	21124	17.432	snRNA	ENSMUST00000082872.2|Gm24038
ENSMUST00000082877.1|Gm22358	122	122	100	122	50	110842	43.1881	snoRNA	ENSMUST00000082877.1|Gm22358
ENSMUST00000082880.1|Gm23939	133	116	87.218	116	50	2355	22.4429	snoRNA	ENSMUST00000082880.1|Gm23939
ENSMUST00000082882.1|Gm22357	83	83	100	83	50	14874623	48.3259	snoRNA	ENSMUST00000082882.1|Gm22357
ENSMUST00000082884.1|Gm22359	108	87	80.5556	87	50	98589	23.1686	snRNA	ENSMUST00000082884.1|Gm22359
ENSMUST00000082886.1|Gm25739	107	107	100	107	50	1047238	18.7775	snRNA	ENSMUST00000082886.1|Gm25739
ENSMUST00000082888.1|Gm24292	107	107	100	107	50	1290349	20.7361	snRNA	ENSMUST00000082888.1|Gm24292
ENSMUST00000082889.1|Snord82	70	70	100	70	50	3403603	47.28	snoRNA	ENSMUST00000082889.1|Snord82
ENSMUST00000082890.1|Gm22443	107	101	94.3925	101	50	2290	24.1983	snRNA	ENSMUST00000082890.1|Gm22443
ENSMUST00000082891.1|n-R5s195	119	119	100	119	50	22943725	22.7377	rRNA	ENSMUST00000082891.1|n-R5s195
ENSMUST00000082895.3|Gm22879	74	74	100	74	50	11057701	49.4245	snoRNA	ENSMUST00000082895.3|Gm22879
ENSMUST00000082896.1|Gm25699	167	112	67.0659	60	26	695	18.646	snRNA	ENSMUST00000082896.1|Gm25699
ENSMUST00000082897.1|Gm25698	107	107	100	107	50	4881769	35.3364	snRNA	ENSMUST00000082897.1|Gm25698
ENSMUST00000082898.1|n-R5s166	121	103	85.124	103	38	1926197	19.3925	rRNA	ENSMUST00000082898.1|n-R5s166
ENSMUST00000082899.1|Gm25926	160	156	97.5	156	50	1265	18.3083	snRNA	ENSMUST00000082899.1|Gm25926
ENSMUST00000082900.1|Gm25696	105	79	75.2381	60	31	984	17.8567	snRNA	ENSMUST00000082900.1|Gm25696
ENSMUST00000082902.1|Gm25697	98	70	71.4286	48	28	39	17.5641	snoRNA	ENSMUST00000082902.1|Gm25697
ENSMUST00000082903.1|Snora75	133	133	100	133	50	946512	48.5989	snoRNA	ENSMUST00000082903.1|Snora75
ENSMUST00000082906.1|Gm26204	107	107	100	107	50	999524	27.6104	snRNA	ENSMUST00000082906.1|Gm26204
ENSMUST00000082907.1|Gm26205	134	134	100	134	50	94199	33.4389	snoRNA	ENSMUST00000082907.1|Gm26205
ENSMUST00000082908.1|Gm26206	110	109	99.0909	109	37	83522	19.7271	snRNA	ENSMUST00000082908.1|Gm26206
ENSMUST00000082909.1|Gm26207	104	95	91.3462	75	31	1771	17.8583	snRNA	ENSMUST00000082909.1|Gm26207
ENSMUST00000082910.1|Gm26202	65	65	100	65	50	35747777	47.8664	snoRNA	ENSMUST00000082910.1|Gm26202
ENSMUST00000082911.1|Gm26203	114	108	94.7368	108	50	174586	21.4959	snRNA	ENSMUST00000082911.1|Gm26203
ENSMUST00000082914.1|Gm23932	107	107	100	107	35	70156	18.0814	snRNA	ENSMUST00000082914.1|Gm23932
ENSMUST00000082916.1|Gm23443	128	110	85.9375	62	21	94	17.2553	snoRNA	ENSMUST00000082916.1|Gm23443
ENSMUST00000082917.1|Gm24525	151	151	100	151	50	282575	29.4573	snRNA	ENSMUST00000082917.1|Gm24525
ENSMUST00000082919.1|Gm23442	134	134	100	134	50	177378	41.7516	snoRNA	ENSMUST00000082919.1|Gm23442
ENSMUST00000082920.1|Gm24527	107	94	87.8505	49	24	30440	17.1193	snRNA	ENSMUST00000082920.1|Gm24527
ENSMUST00000082921.1|Gm24526	158	109	68.9873	56	26	501	19.6786	snRNA	ENSMUST00000082921.1|Gm24526
ENSMUST00000082922.1|Gm23444	191	191	100	191	50	50357562	42.4484	snRNA	ENSMUST00000082922.1|Gm23444
ENSMUST00000082923.1|n-R5s25	119	119	100	119	50	1473464	20.3	rRNA	ENSMUST00000082923.1|n-R5s25
ENSMUST00000082924.2|Snora43	127	127	100	127	50	22727	47.7544	snoRNA	ENSMUST00000082924.2|Snora43
ENSMUST00000082925.1|Gm24524	170	159	93.5294	94	30	923	18.0574	snRNA	ENSMUST00000082925.1|Gm24524
ENSMUST00000082926.1|n-R5s220	120	105	87.5	105	50	793836	18.8766	rRNA	ENSMUST00000082926.1|n-R5s220
ENSMUST00000082928.1|Gm25038	130	98	75.3846	98	35	93	18.7204	snoRNA	ENSMUST00000082928.1|Gm25038
ENSMUST00000082931.2|Gm24805	104	80	76.9231	36	21	25	17.44	snRNA	ENSMUST00000082931.2|Gm24805
ENSMUST00000082933.1|Gm25039	107	101	94.3925	101	50	944444	28.5296	snRNA	ENSMUST00000082933.1|Gm25039
ENSMUST00000082937.1|Snord58b	66	66	100	66	50	27847008	49.1009	snoRNA	ENSMUST00000082937.1|Snord58b
ENSMUST00000082938.1|Gm23376	160	136	85	81	33	236578	18.1912	snRNA	ENSMUST00000082938.1|Gm23376
ENSMUST00000082942.1|Gm23378	107	99	92.5234	99	26	30854	18.5154	snRNA	ENSMUST00000082942.1|Gm23378
ENSMUST00000082943.3|Gm23377	126	105	83.3333	105	22	102	17.8922	snoRNA	ENSMUST00000082943.3|Gm23377
ENSMUST00000082946.1|Gm24201	125	124	99.2	124	50	66904	47.6411	snoRNA	ENSMUST00000082946.1|Gm24201
ENSMUST00000082947.1|Gm22265	116	116	100	116	50	2128920	33.4476	snRNA	ENSMUST00000082947.1|Gm22265
ENSMUST00000082948.1|Gm24202	103	102	99.0291	102	50	44645	18.3572	snRNA	ENSMUST00000082948.1|Gm24202
ENSMUST00000082950.1|Gm24204	107	107	100	107	50	884407	26.8792	snRNA	ENSMUST00000082950.1|Gm24204
ENSMUST00000082953.1|Gm24205	107	107	100	107	50	19507617	44.1366	snRNA	ENSMUST00000082953.1|Gm24205
ENSMUST00000082955.1|Gm24200	157	117	74.5223	74	43	627679	21.0566	snRNA	ENSMUST00000082955.1|Gm24200
ENSMUST00000082956.1|Gm22505	108	108	100	108	50	10765552	40.4866	snRNA	ENSMUST00000082956.1|Gm22505
ENSMUST00000082962.1|Snora19	132	132	100	132	50	1349102	46.7177	snoRNA	ENSMUST00000082962.1|Snora19
ENSMUST00000082963.1|Gm22504	139	138	99.2806	138	32	273	20.0293	snoRNA	ENSMUST00000082963.1|Gm22504
ENSMUST00000082965.1|Snord118	135	135	100	135	50	65845484	48.7332	snoRNA	ENSMUST00000082965.1|Snord118
ENSMUST00000082966.1|Gm25402	131	106	80.916	64	21	32	17.625	snoRNA	ENSMUST00000082966.1|Gm25402
ENSMUST00000082967.1|Snora21	137	137	100	137	50	1070005	41.446	snoRNA	ENSMUST00000082967.1|Snora21
ENSMUST00000082970.1|Gm25404	107	107	100	107	50	926860	18.1752	snRNA	ENSMUST00000082970.1|Gm25404
ENSMUST00000082972.1|n-R5s204	119	119	100	119	50	3835049	20.5178	rRNA	ENSMUST00000082972.1|n-R5s204
ENSMUST00000082973.1|Gm25405	107	107	100	107	50	19507617	44.1366	snRNA	ENSMUST00000082973.1|Gm25405
ENSMUST00000082975.1|Gm25401	106	106	100	106	50	132606	19.3455	snRNA	ENSMUST00000082975.1|Gm25401
ENSMUST00000082977.1|Gm25023	107	107	100	107	50	49502	18.1901	snRNA	ENSMUST00000082977.1|Gm25023
ENSMUST00000082981.1|Gm22575	110	99	90	82	38	45733	18.3217	snRNA	ENSMUST00000082981.1|Gm22575
ENSMUST00000082982.1|Gm22573	102	96	94.1176	77	24	113	17.9292	snRNA	ENSMUST00000082982.1|Gm22573
ENSMUST00000082984.2|Gm22571	70	70	100	70	50	207309	40.7537	snoRNA	ENSMUST00000082984.2|Gm22571
ENSMUST00000082985.1|Gm22572	105	89	84.7619	51	35	53294	17.8473	snRNA	ENSMUST00000082985.1|Gm22572
ENSMUST00000082987.1|Gm22229	108	103	95.3704	103	50	51943	18.2819	snRNA	ENSMUST00000082987.1|Gm22229
ENSMUST00000082988.2|Gm22628	107	107	100	107	50	11631201	41.1715	snRNA	ENSMUST00000082988.2|Gm22628
ENSMUST00000082989.1|Gm22042	165	165	100	165	50	157480389	31.9498	snRNA	ENSMUST00000082989.1|Gm22042
ENSMUST00000082990.1|Gm24268	110	109	99.0909	109	50	739804	26.5789	snRNA	ENSMUST00000082990.1|Gm24268
ENSMUST00000082991.1|Snora62	149	149	100	149	50	877685	46.5552	snoRNA	ENSMUST00000082991.1|Snora62
ENSMUST00000082992.1|Gm22044	107	107	100	107	50	1642688	43.5504	snRNA	ENSMUST00000082992.1|Gm22044
ENSMUST00000082993.1|Gm22043	158	133	84.1772	133	50	32	22.4688	snRNA	ENSMUST00000082993.1|Gm22043
ENSMUST00000082994.1|Gm22045	108	108	100	108	50	236140	18.9513	snRNA	ENSMUST00000082994.1|Gm22045
ENSMUST00000082996.1|Gm23723	132	132	100	132	50	27312	33.6758	snoRNA	ENSMUST00000082996.1|Gm23723
ENSMUST00000082998.1|n-R5s36	119	98	82.3529	98	50	230	17.7522	rRNA	ENSMUST00000082998.1|n-R5s36
ENSMUST00000083002.1|Gm23722	130	128	98.4615	128	50	59	18.6441	snoRNA	ENSMUST00000083002.1|Gm23722
ENSMUST00000083004.1|Gm50450	136	136	100	136	50	5282554	27.1508	snoRNA	ENSMUST00000083004.1|Gm50450
ENSMUST00000083005.1|Gm23721	107	107	100	107	50	3668429	24.8724	snRNA	ENSMUST00000083005.1|Gm23721
ENSMUST00000083006.1|Gm23239	181	89	49.1713	41	26	616	18.2256	snRNA	ENSMUST00000083006.1|Gm23239
ENSMUST00000083007.1|Gm23238	164	164	100	164	50	7172798	40.0949	snRNA	ENSMUST00000083007.1|Gm23238
ENSMUST00000083009.1|Gm23240	121	96	79.3388	75	50	3040822	36.8065	snRNA	ENSMUST00000083009.1|Gm23240
ENSMUST00000083013.1|Gm23790	107	107	100	107	50	171161	20.2581	snRNA	ENSMUST00000083013.1|Gm23790
ENSMUST00000083014.1|Gm23241	106	82	77.3585	56	44	100576	19.937	snRNA	ENSMUST00000083014.1|Gm23241
ENSMUST00000083015.1|Snora61	130	130	100	130	50	416630	48.7095	snoRNA	ENSMUST00000083015.1|Snora61
ENSMUST00000083017.1|Gm23412	107	107	100	107	50	1140042	18.9451	snRNA	ENSMUST00000083017.1|Gm23412
ENSMUST00000083018.1|Gm24920	85	85	100	85	50	36607700	49.4023	snoRNA	ENSMUST00000083018.1|Gm24920
ENSMUST00000083020.1|Gm24919	106	76	71.6981	76	20	22	17.5	snRNA	ENSMUST00000083020.1|Gm24919
ENSMUST00000083022.1|Gm24918	130	116	89.2308	116	50	34	21.7059	snoRNA	ENSMUST00000083022.1|Gm24918
ENSMUST00000083024.1|Gm24921	107	104	97.1963	104	50	160116	18.7437	snRNA	ENSMUST00000083024.1|Gm24921
ENSMUST00000083025.1|n-R5s41	119	119	100	119	50	7906642	21.9584	rRNA	ENSMUST00000083025.1|n-R5s41
ENSMUST00000083026.1|Gm24406	128	125	97.6562	125	36	33	18.3333	snoRNA	ENSMUST00000083026.1|Gm24406
ENSMUST00000083027.1|Gm22704	137	116	84.6715	94	35	472	19.125	snoRNA	ENSMUST00000083027.1|Gm22704
ENSMUST00000083029.2|Gm23570	104	100	96.1538	100	50	40178	18.2247	snRNA	ENSMUST00000083029.2|Gm23570
ENSMUST00000083030.1|Gm25147	105	104	99.0476	104	50	21191	17.8088	snRNA	ENSMUST00000083030.1|Gm25147
ENSMUST00000083032.1|Snord15b	145	145	100	145	50	7556117	34.1449	snoRNA	ENSMUST00000083032.1|Snord15b
ENSMUST00000083033.1|Gm24405	167	167	100	167	50	2253340	33.3201	snRNA	ENSMUST00000083033.1|Gm24405
ENSMUST00000083034.1|Snord47	77	77	100	77	50	10420364	48.8696	snoRNA	ENSMUST00000083034.1|Snord47
ENSMUST00000083036.1|Gm23690	94	94	100	94	50	3486092	24.9383	snRNA	ENSMUST00000083036.1|Gm23690
ENSMUST00000083037.1|Gm26054	107	107	100	107	50	2308729	32.7641	snRNA	ENSMUST00000083037.1|Gm26054
ENSMUST00000083038.1|Gm26055	107	103	96.2617	103	50	72517	21.8073	snRNA	ENSMUST00000083038.1|Gm26055
ENSMUST00000083041.1|Gm24316	107	104	97.1963	104	50	188094	23.7447	snRNA	ENSMUST00000083041.1|Gm24316
ENSMUST00000083043.1|Gm26056	104	104	100	104	43	208969	20.8077	snRNA	ENSMUST00000083043.1|Gm26056
ENSMUST00000083047.1|Snora70	137	137	100	137	50	832193	47.4456	snoRNA	ENSMUST00000083047.1|Snora70
ENSMUST00000083048.1|Gm25259	193	178	92.228	178	50	244331	18.4759	snRNA	ENSMUST00000083048.1|Gm25259
ENSMUST00000083049.1|Gm25258	107	104	97.1963	104	50	922658	27.8652	snRNA	ENSMUST00000083049.1|Gm25258
ENSMUST00000083050.1|Snord73a	68	68	100	68	50	10437915	48.8063	snoRNA	ENSMUST00000083050.1|Snord73a
ENSMUST00000083053.2|Gm25260	134	115	85.8209	115	50	17692	17.2132	snRNA	ENSMUST00000083053.2|Gm25260
ENSMUST00000083055.1|Gm23242	107	83	77.5701	27	20	141	18.2128	snRNA	ENSMUST00000083055.1|Gm23242
ENSMUST00000083058.1|Gm22421	107	107	100	107	50	1054531	24.2275	snRNA	ENSMUST00000083058.1|Gm22421
ENSMUST00000083060.1|Gm22422	135	135	100	135	50	310070	44.6858	snoRNA	ENSMUST00000083060.1|Gm22422
ENSMUST00000083061.1|Gm26003	113	113	100	113	50	3154	44.4163	snoRNA	ENSMUST00000083061.1|Gm26003
ENSMUST00000083063.2|Gm24095	133	133	100	133	50	172047	47.9488	snoRNA	ENSMUST00000083063.2|Gm24095
ENSMUST00000083070.1|Gm26326	129	110	85.2713	64	50	78846	30.4288	snoRNA	ENSMUST00000083070.1|Gm26326
ENSMUST00000083071.1|n-R5s79	120	107	89.1667	73	23	630	18.4127	rRNA	ENSMUST00000083071.1|n-R5s79
ENSMUST00000083072.1|Gm26325	107	107	100	107	50	251843	22.6633	snRNA	ENSMUST00000083072.1|Gm26325
ENSMUST00000083073.1|Gm26324	107	107	100	107	50	15385634	46.3694	snRNA	ENSMUST00000083073.1|Gm26324
ENSMUST00000083077.1|Gm23506	107	102	95.3271	75	50	141994	19.5314	snRNA	ENSMUST00000083077.1|Gm23506
ENSMUST00000083078.1|Gm23507	107	100	93.4579	100	50	234946	20.1532	snRNA	ENSMUST00000083078.1|Gm23507
ENSMUST00000083079.1|Gm23508	72	42	58.3333	42	23	14	17.7143	snoRNA	ENSMUST00000083079.1|Gm23508
ENSMUST00000083080.1|Gm23509	160	125	78.125	87	23	1491	17.7767	snRNA	ENSMUST00000083080.1|Gm23509
ENSMUST00000083082.1|Snora3	132	132	100	132	50	1141948	45.3954	snoRNA	ENSMUST00000083082.1|Snora3
ENSMUST00000083083.1|Gm23510	163	160	98.1595	160	50	420440	18.9789	snRNA	ENSMUST00000083083.1|Gm23510
ENSMUST00000083084.1|Gm23511	164	164	100	164	50	1599715	27.6074	snRNA	ENSMUST00000083084.1|Gm23511
ENSMUST00000083088.1|AF357341	75	75	100	75	50	1922146	49.3544	snoRNA	ENSMUST00000083088.1|AF357341
ENSMUST00000083093.1|Gm25201	170	135	79.4118	72	25	60	18	snRNA	ENSMUST00000083093.1|Gm25201
ENSMUST00000083094.1|Gm25200	130	100	76.9231	100	35	4327	20.4061	snoRNA	ENSMUST00000083094.1|Gm25200
ENSMUST00000083095.1|Gm25199	104	104	100	104	50	139308	18.9805	snRNA	ENSMUST00000083095.1|Gm25199
ENSMUST00000083096.1|n-R5s160	120	101	84.1667	79	31	57194	17.2126	rRNA	ENSMUST00000083096.1|n-R5s160
ENSMUST00000083097.1|Gm22364	98	87	88.7755	51	28	38899	18.2043	snRNA	ENSMUST00000083097.1|Gm22364
ENSMUST00000083099.1|Gm24871	116	116	100	116	50	14647842	41.5162	snRNA	ENSMUST00000083099.1|Gm24871
ENSMUST00000083100.1|Gm22363	108	108	100	108	50	10765552	40.4866	snRNA	ENSMUST00000083100.1|Gm22363
ENSMUST00000083102.1|Gm22362	134	134	100	134	50	198001	44.9208	snoRNA	ENSMUST00000083102.1|Gm22362
ENSMUST00000083106.1|Gm24977	163	121	74.2331	43	20	107	17.6822	snRNA	ENSMUST00000083106.1|Gm24977
ENSMUST00000083107.1|Gm24044	156	156	100	156	50	2742763	47.4736	snoRNA	ENSMUST00000083107.1|Gm24044
ENSMUST00000083108.1|Gm24043	116	116	100	116	50	285673	20.3304	snRNA	ENSMUST00000083108.1|Gm24043
ENSMUST00000083110.1|n-R5s169	120	120	100	120	50	33290	19.6103	rRNA	ENSMUST00000083110.1|n-R5s169
ENSMUST00000083111.1|Gm24046	165	165	100	165	50	447843	22.6476	snRNA	ENSMUST00000083111.1|Gm24046
ENSMUST00000083112.1|Gm25632	85	85	100	85	50	37004276	49.3973	snoRNA	ENSMUST00000083112.1|Gm25632
ENSMUST00000083114.1|Gm24042	103	69	66.9903	48	34	54512	17.7889	snRNA	ENSMUST00000083114.1|Gm24042
ENSMUST00000083115.1|Gm24041	156	152	97.4359	152	50	1075	18.2558	snRNA	ENSMUST00000083115.1|Gm24041
ENSMUST00000083116.1|Gm25704	168	167	99.4048	167	50	1726939	25.0296	snRNA	ENSMUST00000083116.1|Gm25704
ENSMUST00000083119.1|Gm25705	104	93	89.4231	47	25	956	18.3682	snRNA	ENSMUST00000083119.1|Gm25705
ENSMUST00000083121.1|n-R5s213	98	98	100	98	50	74225	18.7902	rRNA	ENSMUST00000083121.1|n-R5s213
ENSMUST00000083123.1|Gm25703	151	151	100	151	50	146190	20.685	snRNA	ENSMUST00000083123.1|Gm25703
ENSMUST00000083127.1|Gm22884	140	140	100	140	50	5827503	49.5342	snoRNA	ENSMUST00000083127.1|Gm22884
ENSMUST00000083134.1|n-R5s5	119	119	100	119	50	501158	18.7108	rRNA	ENSMUST00000083134.1|n-R5s5
ENSMUST00000083135.1|Gm26072	107	89	83.1776	89	50	300714	21.868	snRNA	ENSMUST00000083135.1|Gm26072
ENSMUST00000083136.1|n-R5s196	117	117	100	117	50	1472140	19.0577	rRNA	ENSMUST00000083136.1|n-R5s196
ENSMUST00000083138.1|Gm24533	196	154	78.5714	62	34	2533	20.3506	snoRNA	ENSMUST00000083138.1|Gm24533
ENSMUST00000083140.1|Gm24535	107	107	100	107	50	11808755	47.8381	snRNA	ENSMUST00000083140.1|Gm24535
ENSMUST00000083144.1|Gm24536	107	107	100	107	50	75522	19.9585	snRNA	ENSMUST00000083144.1|Gm24536
ENSMUST00000083145.1|Gm23464	147	122	82.9932	63	21	253	17.249	snRNA	ENSMUST00000083145.1|Gm23464
ENSMUST00000083146.1|Gm26497	107	107	100	107	50	496761	18.6822	snRNA	ENSMUST00000083146.1|Gm26497
ENSMUST00000083149.1|n-R5s205	125	119	95.2	119	50	3740019	20.8929	rRNA	ENSMUST00000083149.1|n-R5s205
ENSMUST00000083150.1|Gm26496	107	107	100	107	50	19507617	44.1366	snRNA	ENSMUST00000083150.1|Gm26496
ENSMUST00000083151.2|Gm23448	104	66	63.4615	48	20	29	17.931	snRNA	ENSMUST00000083151.2|Gm23448
ENSMUST00000083152.1|Gm26495	137	131	95.6204	131	50	168	18.2143	snoRNA	ENSMUST00000083152.1|Gm26495
ENSMUST00000083153.1|Snord22	126	126	100	126	50	27725783	47.4187	snoRNA	ENSMUST00000083153.1|Snord22
ENSMUST00000083154.1|Gm26494	143	138	96.5035	104	28	4058	20.3312	snoRNA	ENSMUST00000083154.1|Gm26494
ENSMUST00000083155.1|Gm26493	136	136	100	136	50	121093	41.1278	snoRNA	ENSMUST00000083155.1|Gm26493
ENSMUST00000083156.1|Gm23677	104	104	100	104	38	16229	20.8557	snRNA	ENSMUST00000083156.1|Gm23677
ENSMUST00000083157.1|Gm23678	107	104	97.1963	104	50	234600	18.97	snRNA	ENSMUST00000083157.1|Gm23678
ENSMUST00000083160.1|Snord1a	74	74	100	74	50	32681703	49.1489	snoRNA	ENSMUST00000083160.1|Snord1a
ENSMUST00000083161.1|Gm23679	119	38	31.9328	38	20	3	18	snoRNA	ENSMUST00000083161.1|Gm23679
ENSMUST00000083162.1|Gm23680	164	138	84.1463	71	50	945580	22.8912	snRNA	ENSMUST00000083162.1|Gm23680
ENSMUST00000083163.1|Snora16a	136	136	100	136	50	3406131	43.1841	snoRNA	ENSMUST00000083163.1|Snora16a
ENSMUST00000083166.1|Gm26132	148	148	100	148	50	93862	42.7739	snoRNA	ENSMUST00000083166.1|Gm26132
ENSMUST00000083168.1|n-R5s50	111	109	98.1982	109	50	158925	19.0401	rRNA	ENSMUST00000083168.1|n-R5s50
ENSMUST00000083170.1|Gm26128	110	110	100	110	50	930221	28.1312	snRNA	ENSMUST00000083170.1|Gm26128
ENSMUST00000083171.1|Gm26130	138	138	100	138	50	1008533	49.3845	snoRNA	ENSMUST00000083171.1|Gm26130
ENSMUST00000083173.1|n-R5s88	118	118	100	118	50	5854992	20.7363	rRNA	ENSMUST00000083173.1|n-R5s88
ENSMUST00000083176.4|Snord61	71	71	100	71	50	288634	34.7157	snoRNA	ENSMUST00000083176.4|Snord61
ENSMUST00000083177.1|Gm25141	107	91	85.0467	72	40	149476	18.6284	snRNA	ENSMUST00000083177.1|Gm25141
ENSMUST00000083181.1|Gm23298	107	107	100	107	50	2108293	24.8707	snRNA	ENSMUST00000083181.1|Gm23298
ENSMUST00000083184.1|Gm23297	127	127	100	127	50	989248	47.1323	snoRNA	ENSMUST00000083184.1|Gm23297
ENSMUST00000083188.1|Gm26126	164	100	60.9756	41	21	81	17.7037	snRNA	ENSMUST00000083188.1|Gm26126
ENSMUST00000083190.1|Snora65	130	130	100	130	50	9208442	48.0626	snoRNA	ENSMUST00000083190.1|Snora65
ENSMUST00000083192.1|Snord104	70	70	100	70	50	956329	35.2556	snoRNA	ENSMUST00000083192.1|Snord104
ENSMUST00000083193.1|Gm26127	107	107	100	107	50	14424197	48.0405	snRNA	ENSMUST00000083193.1|Gm26127
ENSMUST00000083196.1|Gm24457	105	105	100	105	50	137930	18.3207	snRNA	ENSMUST00000083196.1|Gm24457
ENSMUST00000083197.1|Gm22287	107	73	68.2243	56	22	45	18.2444	snRNA	ENSMUST00000083197.1|Gm22287
ENSMUST00000083198.1|Gm24456	107	107	100	107	50	13783146	44.2587	snRNA	ENSMUST00000083198.1|Gm24456
ENSMUST00000083204.1|Gm24458	107	107	100	107	50	19507617	44.1366	snRNA	ENSMUST00000083204.1|Gm24458
ENSMUST00000083205.2|Gm24661	104	76	73.0769	76	21	122433	17.0045	snRNA	ENSMUST00000083205.2|Gm24661
ENSMUST00000083207.1|Gm22652	131	103	78.626	74	32	47	20.383	snoRNA	ENSMUST00000083207.1|Gm22652
ENSMUST00000083209.1|Gm25644	107	95	88.785	66	40	8371	18.138	snRNA	ENSMUST00000083209.1|Gm25644
ENSMUST00000083213.1|Snora31	130	130	100	130	50	1645455	46.757	snoRNA	ENSMUST00000083213.1|Snora31
ENSMUST00000083215.2|n-R5s86	119	89	74.7899	89	50	82157	21.0063	rRNA	ENSMUST00000083215.2|n-R5s86
ENSMUST00000083216.1|Gm22251	107	107	100	107	50	979464	18.2845	snRNA	ENSMUST00000083216.1|Gm22251
ENSMUST00000083217.1|Gm25480	133	123	92.4812	123	37	395	19.1544	snoRNA	ENSMUST00000083217.1|Gm25480
ENSMUST00000083221.1|Gm25481	158	144	91.1392	144	33	624	17.9199	snRNA	ENSMUST00000083221.1|Gm25481
ENSMUST00000083224.1|Gm25483	227	205	90.3084	179	50	12116	23.4005	snoRNA	ENSMUST00000083224.1|Gm25483
ENSMUST00000083225.1|Gm25482	107	105	98.1308	105	29	542	17.7878	snRNA	ENSMUST00000083225.1|Gm25482
ENSMUST00000083226.1|Gm50452	84	84	100	84	50	22195797	48.7736	snoRNA	ENSMUST00000083226.1|Gm50452
ENSMUST00000083227.1|n-R5s167	121	95	78.5124	95	30	1686339	19.0796	rRNA	ENSMUST00000083227.1|n-R5s167
ENSMUST00000083228.1|Gm23645	108	108	100	108	50	858523	17.945	snRNA	ENSMUST00000083228.1|Gm23645
ENSMUST00000083229.1|Gm22169	107	106	99.0654	106	50	898629	25.9776	snRNA	ENSMUST00000083229.1|Gm22169
ENSMUST00000083230.1|Gm23814	102	102	100	102	50	6199330	34.371	snRNA	ENSMUST00000083230.1|Gm23814
ENSMUST00000083231.1|Gm23815	107	107	100	107	50	5372086	36.9249	snRNA	ENSMUST00000083231.1|Gm23815
ENSMUST00000083232.1|Gm24018	107	107	100	107	50	16354226	46.4073	snRNA	ENSMUST00000083232.1|Gm24018
ENSMUST00000083233.1|Gm23658	132	132	100	132	50	1349102	46.7177	snoRNA	ENSMUST00000083233.1|Gm23658
ENSMUST00000083234.1|Gm25987	107	106	99.0654	106	50	199602	18.885	snRNA	ENSMUST00000083234.1|Gm25987
ENSMUST00000083236.1|Gm23730	107	107	100	107	50	293051	19.224	snRNA	ENSMUST00000083236.1|Gm23730
ENSMUST00000083239.1|Gm22127	106	102	96.2264	62	50	51528	18.3302	snRNA	ENSMUST00000083239.1|Gm22127
ENSMUST00000083241.2|Gm23686	164	164	100	164	50	3330254	29.0526	snRNA	ENSMUST00000083241.2|Gm23686
ENSMUST00000083242.1|Rnu12	151	151	100	151	50	4735362	42.9048	snRNA	ENSMUST00000083242.1|Rnu12
ENSMUST00000083244.1|Gm22126	142	142	100	142	50	862820	19.5493	snRNA	ENSMUST00000083244.1|Gm22126
ENSMUST00000083247.1|Gm25139	210	156	74.2857	65	19	51	17.3333	snoRNA	ENSMUST00000083247.1|Gm25139
ENSMUST00000083248.1|Gm25138	136	132	97.0588	132	50	1737	20.0184	snoRNA	ENSMUST00000083248.1|Gm25138
ENSMUST00000083251.1|Gm25137	110	110	100	110	50	240938	22.3136	snRNA	ENSMUST00000083251.1|Gm25137
ENSMUST00000083253.1|Gm25136	115	74	64.3478	74	22	1412	17.3477	snoRNA	ENSMUST00000083253.1|Gm25136
ENSMUST00000083254.1|Gm25140	140	124	88.5714	124	50	14799	17.988	snRNA	ENSMUST00000083254.1|Gm25140
ENSMUST00000083257.1|Gm23458	169	166	98.2249	166	50	61	23.459	snRNA	ENSMUST00000083257.1|Gm23458
ENSMUST00000083258.1|Gm23460	109	105	96.3303	105	50	33482	17.6404	snRNA	ENSMUST00000083258.1|Gm23460
ENSMUST00000083259.1|Gm23459	131	116	88.5496	82	32	3010	18.9515	snRNA	ENSMUST00000083259.1|Gm23459
ENSMUST00000083261.1|Gm26071	107	107	100	107	50	2038384	26.0263	snRNA	ENSMUST00000083261.1|Gm26071
ENSMUST00000083262.1|Snord85	73	73	100	73	50	25593744	49.3829	snoRNA	ENSMUST00000083262.1|Snord85
ENSMUST00000083264.1|Gm23462	104	104	100	104	37	73421	18.1064	snRNA	ENSMUST00000083264.1|Gm23462
ENSMUST00000083265.1|Gm23461	107	99	92.5234	99	50	167535	19.4579	snRNA	ENSMUST00000083265.1|Gm23461
ENSMUST00000083266.1|Gm24613	130	130	100	130	50	1430898	48.7459	snoRNA	ENSMUST00000083266.1|Gm24613
ENSMUST00000083267.1|Gm24612	107	107	100	107	50	62055	19.4544	snRNA	ENSMUST00000083267.1|Gm24612
ENSMUST00000083268.1|Gm24615	113	105	92.9204	54	34	2614	17.7525	snoRNA	ENSMUST00000083268.1|Gm24615
ENSMUST00000083269.1|Gm24614	107	107	100	107	50	2024409	25.1908	snRNA	ENSMUST00000083269.1|Gm24614
ENSMUST00000083270.1|Gm24610	109	109	100	109	50	18658	20.6134	snoRNA	ENSMUST00000083270.1|Gm24610
ENSMUST00000083272.1|Gm24611	107	103	96.2617	62	39	137086	18.8984	snRNA	ENSMUST00000083272.1|Gm24611
ENSMUST00000083274.1|Gm24616	139	139	100	139	50	4976193	48.1042	snoRNA	ENSMUST00000083274.1|Gm24616
ENSMUST00000083277.3|Gm26265	135	119	88.1481	75	50	27	26.7407	snoRNA	ENSMUST00000083277.3|Gm26265
ENSMUST00000083278.1|Gm26264	159	159	100	159	50	757170	20.7638	snRNA	ENSMUST00000083278.1|Gm26264
ENSMUST00000083281.1|Gm26263	164	156	95.122	156	33	652	19.6871	snRNA	ENSMUST00000083281.1|Gm26263
ENSMUST00000083282.1|Gm25818	164	164	100	164	50	1103864	21.8901	snRNA	ENSMUST00000083282.1|Gm25818
ENSMUST00000083285.1|Snord32a	83	83	100	83	50	44475853	49.2461	snoRNA	ENSMUST00000083285.1|Snord32a
ENSMUST00000083286.1|Gm25794	107	98	91.5888	98	50	13217290	46.0558	snRNA	ENSMUST00000083286.1|Gm25794
ENSMUST00000083287.1|Gm25793	107	107	100	107	50	122416	19.9488	snRNA	ENSMUST00000083287.1|Gm25793
ENSMUST00000083289.1|Gm25792	100	83	83	83	50	82210	18.2395	snRNA	ENSMUST00000083289.1|Gm25792
ENSMUST00000083292.1|Gm25791	137	137	100	137	50	415069	42.3455	snoRNA	ENSMUST00000083292.1|Gm25791
ENSMUST00000083293.1|Gm25790	107	107	100	107	50	19507617	44.1366	snRNA	ENSMUST00000083293.1|Gm25790
ENSMUST00000083294.1|Gm25789	76	76	100	76	50	12469437	44.8392	snoRNA	ENSMUST00000083294.1|Gm25789
ENSMUST00000083297.1|Gm22972	131	131	100	131	50	66850	47.0832	snoRNA	ENSMUST00000083297.1|Gm22972
ENSMUST00000083298.1|Gm22973	191	191	100	191	50	9546262	38.2542	snRNA	ENSMUST00000083298.1|Gm22973
ENSMUST00000083299.1|n-R5s60	119	113	94.958	113	50	256896	19.8849	rRNA	ENSMUST00000083299.1|n-R5s60
ENSMUST00000083301.1|Gm22974	103	86	83.4951	86	50	102444	19.9018	snRNA	ENSMUST00000083301.1|Gm22974
ENSMUST00000083302.1|n-R5s197	119	119	100	119	50	73765	20.7867	rRNA	ENSMUST00000083302.1|n-R5s197
ENSMUST00000083303.1|Gm22975	107	84	78.5047	84	50	173870	21.493	snRNA	ENSMUST00000083303.1|Gm22975
ENSMUST00000083304.1|Gm22970	186	155	83.3333	68	23	187	18.0642	snRNA	ENSMUST00000083304.1|Gm22970
ENSMUST00000083305.1|Gm22971	97	84	86.5979	84	50	257296	22.615	snRNA	ENSMUST00000083305.1|Gm22971
ENSMUST00000083308.1|Gm22294	104	104	100	104	30	39356	18.2113	snRNA	ENSMUST00000083308.1|Gm22294
ENSMUST00000083310.1|Gm22296	103	84	81.5534	84	37	37645	18.0523	snRNA	ENSMUST00000083310.1|Gm22296
ENSMUST00000083311.1|Gm22295	107	107	100	107	50	19507617	44.1366	snRNA	ENSMUST00000083311.1|Gm22295
ENSMUST00000083312.1|Gm22297	106	79	74.5283	79	50	153740	20.9205	snRNA	ENSMUST00000083312.1|Gm22297
ENSMUST00000083314.1|Gm22293	109	95	87.156	78	50	2882	20.271	snoRNA	ENSMUST00000083314.1|Gm22293
ENSMUST00000083317.1|Gm23971	191	191	100	191	50	108676895	45.798	snRNA	ENSMUST00000083317.1|Gm23971
ENSMUST00000083319.1|Gm23970	107	97	90.6542	54	28	837	18.4863	snRNA	ENSMUST00000083319.1|Gm23970
ENSMUST00000083321.1|Gm23974	131	131	100	131	50	11074	40.8817	snoRNA	ENSMUST00000083321.1|Gm23974
ENSMUST00000083322.1|Gm23972	165	129	78.1818	85	29	30040	17.6085	snRNA	ENSMUST00000083322.1|Gm23972
ENSMUST00000083324.1|Gm23969	74	74	100	74	50	2189835	47.0565	snoRNA	ENSMUST00000083324.1|Gm23969
ENSMUST00000083325.1|Snora30	130	130	100	130	50	1004568	47.3549	snoRNA	ENSMUST00000083325.1|Snora30
ENSMUST00000083326.1|Gm23453	106	105	99.0566	105	50	312528	24.0617	snRNA	ENSMUST00000083326.1|Gm23453
ENSMUST00000083327.1|Gm23452	107	104	97.1963	84	50	86865	18.6486	snRNA	ENSMUST00000083327.1|Gm23452
ENSMUST00000083328.1|Gm23451	122	122	100	122	50	213421	46.1434	snoRNA	ENSMUST00000083328.1|Gm23451
ENSMUST00000083331.1|Gm23455	100	100	100	100	50	5571	31.159	snoRNA	ENSMUST00000083331.1|Gm23455
ENSMUST00000083332.1|Gm23454	133	110	82.7068	93	18	20	17.45	snoRNA	ENSMUST00000083332.1|Gm23454
ENSMUST00000083335.1|Gm23456	137	132	96.3504	132	50	49779	38.2703	snoRNA	ENSMUST00000083335.1|Gm23456
ENSMUST00000083336.1|Gm25127	107	107	100	107	50	19507617	44.1366	snRNA	ENSMUST00000083336.1|Gm25127
ENSMUST00000083338.1|Snord57	72	72	100	72	50	20833485	48.9961	snoRNA	ENSMUST00000083338.1|Snord57
ENSMUST00000083339.1|Gm25128	76	76	100	76	50	11063060	48.5781	snoRNA	ENSMUST00000083339.1|Gm25128
ENSMUST00000083340.1|Gm25125	136	127	93.3824	81	50	3595	21.62	snoRNA	ENSMUST00000083340.1|Gm25125
ENSMUST00000083341.1|n-R5s217	116	88	75.8621	59	41	80193	18.0076	rRNA	ENSMUST00000083341.1|n-R5s217
ENSMUST00000083343.1|Gm25126	102	102	100	102	50	1301397	20.5056	snRNA	ENSMUST00000083343.1|Gm25126
ENSMUST00000083345.1|Gm25124	164	133	81.0976	100	25	27466	17.0388	snRNA	ENSMUST00000083345.1|Gm25124
ENSMUST00000083346.1|Gm24453	76	76	100	76	50	5335803	47.5772	snoRNA	ENSMUST00000083346.1|Gm24453
ENSMUST00000083347.1|Gm24452	72	72	100	72	50	48786546	48.1052	snoRNA	ENSMUST00000083347.1|Gm24452
ENSMUST00000083348.1|Gm24455	131	131	100	131	50	6998671	47.8826	snoRNA	ENSMUST00000083348.1|Gm24455
ENSMUST00000083349.1|Gm24454	132	132	100	132	50	1546	20.2781	snoRNA	ENSMUST00000083349.1|Gm24454
ENSMUST00000083352.1|Gm23727	164	141	85.9756	90	34	684	18.7456	snRNA	ENSMUST00000083352.1|Gm23727
ENSMUST00000083353.1|Gm24451	133	133	100	133	50	5224383	48.1034	snoRNA	ENSMUST00000083353.1|Gm24451
ENSMUST00000083355.1|Gm23650	70	70	100	70	50	47780337	48.2667	snoRNA	ENSMUST00000083355.1|Gm23650
ENSMUST00000083357.1|Gm26125	107	107	100	107	50	1389672	22.9432	snRNA	ENSMUST00000083357.1|Gm26125
ENSMUST00000083360.1|Gm26232	166	166	100	166	50	6187043	36.2275	snRNA	ENSMUST00000083360.1|Gm26232
ENSMUST00000083361.1|Gm24134	71	71	100	71	50	943109	42.7071	snoRNA	ENSMUST00000083361.1|Gm24134
ENSMUST00000083362.1|Gm26122	82	81	98.7805	81	44	55727	19.2936	snRNA	ENSMUST00000083362.1|Gm26122
ENSMUST00000083363.1|Gm26123	135	122	90.3704	97	50	154	18.0844	snoRNA	ENSMUST00000083363.1|Gm26123
ENSMUST00000083364.1|Gm26121	162	149	91.9753	149	50	359	18.7632	snRNA	ENSMUST00000083364.1|Gm26121
ENSMUST00000083365.1|Gm23138	103	103	100	103	50	116635	19.4398	snRNA	ENSMUST00000083365.1|Gm23138
ENSMUST00000083367.1|Gm23248	108	108	100	108	50	998211	18.2575	snRNA	ENSMUST00000083367.1|Gm23248
ENSMUST00000083369.1|Gm23249	161	112	69.5652	77	21	124	17.7339	snRNA	ENSMUST00000083369.1|Gm23249
ENSMUST00000083370.1|Gm23245	135	135	100	135	50	354313	47.1191	snoRNA	ENSMUST00000083370.1|Gm23245
ENSMUST00000083371.1|Gm23246	67	67	100	67	50	12676650	49.0679	snoRNA	ENSMUST00000083371.1|Gm23246
ENSMUST00000083372.1|Gm23264	107	107	100	107	50	1148917	18.8082	snRNA	ENSMUST00000083372.1|Gm23264
ENSMUST00000083373.1|Gm23247	107	107	100	107	50	119494	19.9833	snRNA	ENSMUST00000083373.1|Gm23247
ENSMUST00000083374.2|Gm24136	165	165	100	165	50	4010906	38.3443	snRNA	ENSMUST00000083374.2|Gm24136
ENSMUST00000083375.1|Gm23244	92	80	86.9565	80	50	1012363	29.0385	snRNA	ENSMUST00000083375.1|Gm23244
ENSMUST00000083377.1|n-R5s156	105	98	93.3333	98	50	14340418	22.1326	rRNA	ENSMUST00000083377.1|n-R5s156
ENSMUST00000083378.1|Gm26063	107	100	93.4579	100	50	36533	18.8134	snRNA	ENSMUST00000083378.1|Gm26063
ENSMUST00000083379.1|Gm26062	107	107	100	107	32	22105	17.7388	snRNA	ENSMUST00000083379.1|Gm26062
ENSMUST00000083380.1|Gm26065	105	102	97.1429	102	50	156712	18.6484	snRNA	ENSMUST00000083380.1|Gm26065
ENSMUST00000083381.1|Gm26064	109	98	89.9083	98	50	297492	23.4983	snRNA	ENSMUST00000083381.1|Gm26064
ENSMUST00000083384.1|Gm24099	107	105	98.1308	84	28	11119	17.4772	snRNA	ENSMUST00000083384.1|Gm24099
ENSMUST00000083385.1|Gm26066	109	96	88.0734	96	39	38	19.7632	snRNA	ENSMUST00000083385.1|Gm26066
ENSMUST00000083386.1|Gm22056	81	71	87.6543	71	50	335721	23.6434	snRNA	ENSMUST00000083386.1|Gm22056
ENSMUST00000083387.1|Gm22057	107	107	100	107	50	1014251	29.0262	snRNA	ENSMUST00000083387.1|Gm22057
ENSMUST00000083388.1|Gm22055	107	74	69.1589	74	43	102197	19.936	snRNA	ENSMUST00000083388.1|Gm22055
ENSMUST00000083389.1|Gm24319	107	107	100	107	50	702171	25.9414	snRNA	ENSMUST00000083389.1|Gm24319
ENSMUST00000083394.1|Gm22053	200	188	94	119	40	6942	21.7275	snoRNA	ENSMUST00000083394.1|Gm22053
ENSMUST00000083395.1|Gm22054	155	120	77.4194	103	40	241	19.3444	snRNA	ENSMUST00000083395.1|Gm22054
ENSMUST00000083396.1|Gm25755	107	107	100	107	50	19645	27.3408	snRNA	ENSMUST00000083396.1|Gm25755
ENSMUST00000083397.1|Gm24927	107	104	97.1963	104	50	425097	24.7869	snRNA	ENSMUST00000083397.1|Gm24927
ENSMUST00000083399.1|Gm24928	107	107	100	107	50	106857	20.0381	snRNA	ENSMUST00000083399.1|Gm24928
ENSMUST00000083402.1|Snora34	138	138	100	138	50	496452	42.4536	snoRNA	ENSMUST00000083402.1|Snora34
ENSMUST00000083403.1|Gm24929	139	117	84.1727	69	20	90	17.4222	snRNA	ENSMUST00000083403.1|Gm24929
ENSMUST00000083406.1|Gm25578	104	96	92.3077	96	50	380121	22.0924	snRNA	ENSMUST00000083406.1|Gm25578
ENSMUST00000083407.1|Gm25579	106	87	82.0755	67	27	39	18.641	snRNA	ENSMUST00000083407.1|Gm25579
ENSMUST00000083410.1|Gm25581	164	164	100	164	50	1122224	20.8979	snRNA	ENSMUST00000083410.1|Gm25581
ENSMUST00000083412.1|Gm25582	110	106	96.3636	106	50	25689	20.3915	snoRNA	ENSMUST00000083412.1|Gm25582
ENSMUST00000083413.1|Gm25583	107	107	100	107	50	19507617	44.1366	snRNA	ENSMUST00000083413.1|Gm25583
ENSMUST00000083414.1|Gm25577	107	107	100	107	50	13583468	48.0017	snRNA	ENSMUST00000083414.1|Gm25577
ENSMUST00000083419.1|Snora73b	205	205	100	205	50	333710	41.8344	snoRNA	ENSMUST00000083419.1|Snora73b
ENSMUST00000083424.1|Snord14d	86	86	100	86	50	32466545	48.4143	snoRNA	ENSMUST00000083424.1|Snord14d
ENSMUST00000083425.1|Gm23136	99	99	100	99	50	174444	47.0505	snoRNA	ENSMUST00000083425.1|Gm23136
ENSMUST00000083426.1|Gm24412	109	109	100	109	50	19761	20.5697	snoRNA	ENSMUST00000083426.1|Gm24412
ENSMUST00000083428.1|Gm24411	131	131	100	131	50	23627	45.5592	snoRNA	ENSMUST00000083428.1|Gm24411
ENSMUST00000083433.1|Gm24410	107	104	97.1963	104	30	3503	17.5704	snRNA	ENSMUST00000083433.1|Gm24410
ENSMUST00000083434.2|Gm24414	107	107	100	107	50	18753397	45.0732	snRNA	ENSMUST00000083434.2|Gm24414
ENSMUST00000083435.2|Gm26244	164	164	100	164	50	10548642	40.5206	snRNA	ENSMUST00000083435.2|Gm26244
ENSMUST00000083437.1|Gm22739	160	150	93.75	150	50	1340581	21.6499	snRNA	ENSMUST00000083437.1|Gm22739
ENSMUST00000083438.1|Gm22741	165	145	87.8788	86	29	1808	18.8684	snRNA	ENSMUST00000083438.1|Gm22741
ENSMUST00000083439.1|Gm22740	109	109	100	109	50	1387320	20.6044	snRNA	ENSMUST00000083439.1|Gm22740
ENSMUST00000083440.1|Gm22738	147	143	97.2789	143	50	1301	18.246	snRNA	ENSMUST00000083440.1|Gm22738
ENSMUST00000083444.1|Gm22744	65	65	100	65	50	9860370	48.5849	snoRNA	ENSMUST00000083444.1|Gm22744
ENSMUST00000083445.1|Gm22743	133	133	100	133	50	25754	42.9691	snoRNA	ENSMUST00000083445.1|Gm22743
ENSMUST00000083446.1|Gm23095	107	107	100	107	50	5092724	33.5163	snRNA	ENSMUST00000083446.1|Gm23095
ENSMUST00000083447.1|Gm23096	107	87	81.3084	87	50	316101	21.3439	snRNA	ENSMUST00000083447.1|Gm23096
ENSMUST00000083448.1|Gm23097	105	103	98.0952	103	50	97110	19.495	snRNA	ENSMUST00000083448.1|Gm23097
ENSMUST00000083450.1|Gm23093	102	97	95.098	97	40	74577	20.4686	snRNA	ENSMUST00000083450.1|Gm23093
ENSMUST00000083451.1|n-R5s153	116	75	64.6552	39	29	15592	18.6538	rRNA	ENSMUST00000083451.1|n-R5s153
ENSMUST00000083453.1|n-R5s85	113	110	97.3451	110	39	89881	18.0689	rRNA	ENSMUST00000083453.1|n-R5s85
ENSMUST00000083454.1|Gm23099	139	130	93.5252	130	25	1439	18.0605	snRNA	ENSMUST00000083454.1|Gm23099
ENSMUST00000083455.1|Gm23100	141	108	76.5957	40	30	24539	20.2476	snRNA	ENSMUST00000083455.1|Gm23100
ENSMUST00000083458.1|Gm25894	75	75	100	75	50	46059483	48.7969	snoRNA	ENSMUST00000083458.1|Gm25894
ENSMUST00000083459.1|Gm24861	107	107	100	107	50	12714090	45.7445	snRNA	ENSMUST00000083459.1|Gm24861
ENSMUST00000083529.1|Snord45c	80	80	100	80	50	2807455	48.7378	snoRNA	ENSMUST00000083529.1|Snord45c
ENSMUST00000083532.1|n-R5s89	104	104	100	104	31	9777	20.863	rRNA	ENSMUST00000083532.1|n-R5s89
ENSMUST00000083657.1|Gm22753	107	103	96.2617	103	50	869825	17.9794	snRNA	ENSMUST00000083657.1|Gm22753
ENSMUST00000083686.1|Gm24764	199	71	35.6784	46	21	122	17.5656	snRNA	ENSMUST00000083686.1|Gm24764
ENSMUST00000083688.1|Gm24763	190	184	96.8421	102	50	714140	21.0214	snRNA	ENSMUST00000083688.1|Gm24763
ENSMUST00000083689.1|Gm24762	104	102	98.0769	54	35	41164	18.0637	snRNA	ENSMUST00000083689.1|Gm24762
ENSMUST00000083691.1|Gm24765	103	70	67.9612	70	31	1594	18.3488	snRNA	ENSMUST00000083691.1|Gm24765
ENSMUST00000083693.1|Gm24803	107	107	100	107	50	19507617	44.1366	snRNA	ENSMUST00000083693.1|Gm24803
ENSMUST00000083694.1|Snord33	84	84	100	84	50	6844503	44.6942	snoRNA	ENSMUST00000083694.1|Snord33
ENSMUST00000083695.2|Gm24826	215	215	100	215	50	1223027	27.5527	snoRNA	ENSMUST00000083695.2|Gm24826
ENSMUST00000083696.1|Gm24256	84	70	83.3333	46	29	1319	17.5072	snRNA	ENSMUST00000083696.1|Gm24256
ENSMUST00000083700.1|Gm24252	132	98	74.2424	42	19	31	17.129	snoRNA	ENSMUST00000083700.1|Gm24252
ENSMUST00000083701.1|Gm24253	76	75	98.6842	75	50	643867	38.4757	snoRNA	ENSMUST00000083701.1|Gm24253
ENSMUST00000083702.1|Gm24254	104	89	85.5769	89	31	74832	18.168	snRNA	ENSMUST00000083702.1|Gm24254
ENSMUST00000083703.1|Gm26397	134	134	100	134	50	1605474	47.6854	snoRNA	ENSMUST00000083703.1|Gm26397
ENSMUST00000083706.1|Snord1c	76	76	100	76	50	666290	38.8461	snoRNA	ENSMUST00000083706.1|Snord1c
ENSMUST00000083708.1|Snora69	131	131	100	131	50	2947014	48.2154	snoRNA	ENSMUST00000083708.1|Snora69
ENSMUST00000083709.1|Gm25897	107	106	99.0654	106	50	81952	19.3387	snRNA	ENSMUST00000083709.1|Gm25897
ENSMUST00000083710.1|Gm25859	91	62	68.1319	62	50	13	20.6154	snoRNA	ENSMUST00000083710.1|Gm25859
ENSMUST00000083713.1|Gm25896	136	136	100	136	50	47519	20.0839	snoRNA	ENSMUST00000083713.1|Gm25896
ENSMUST00000083714.1|Gm25895	100	63	63	63	27	810	17.9975	snRNA	ENSMUST00000083714.1|Gm25895
ENSMUST00000083715.1|Snora74a	196	196	100	196	50	494183	46.0201	snoRNA	ENSMUST00000083715.1|Snora74a
ENSMUST00000083717.1|Gm25973	127	98	77.1654	98	35	822	18.8151	snoRNA	ENSMUST00000083717.1|Gm25973
ENSMUST00000083719.1|Gm23105	134	134	100	134	50	50557	43.3359	snoRNA	ENSMUST00000083719.1|Gm23105
ENSMUST00000083722.1|Gm23104	104	91	87.5	91	25	37352	17.4061	snRNA	ENSMUST00000083722.1|Gm23104
ENSMUST00000083723.1|Gm25337	104	103	99.0385	103	50	112059	21.6742	snRNA	ENSMUST00000083723.1|Gm25337
ENSMUST00000083724.1|Gm23102	116	113	97.4138	113	50	79033	19.464	snRNA	ENSMUST00000083724.1|Gm23102
ENSMUST00000083725.1|Gm23103	107	107	100	107	50	12819351	45.7082	snRNA	ENSMUST00000083725.1|Gm23103
ENSMUST00000083726.1|n-R5s170	113	113	100	113	50	3226549	18.9729	rRNA	ENSMUST00000083726.1|n-R5s170
ENSMUST00000083727.1|Gm22580	107	107	100	107	50	19507617	44.1366	snRNA	ENSMUST00000083727.1|Gm22580
ENSMUST00000083728.1|n-R5s161	114	110	96.4912	110	50	7314106	22.1031	rRNA	ENSMUST00000083728.1|n-R5s161
ENSMUST00000083729.1|Gm22579	133	133	100	133	50	190735	48.0265	snoRNA	ENSMUST00000083729.1|Gm22579
ENSMUST00000083730.1|Gm22578	107	99	92.5234	99	50	1537	20.3806	snRNA	ENSMUST00000083730.1|Gm22578
ENSMUST00000083731.1|Gm22577	109	67	61.4679	40	32	226	21.4071	snRNA	ENSMUST00000083731.1|Gm22577
ENSMUST00000083733.1|Gm22576	104	98	94.2308	80	50	3147	17.6282	snRNA	ENSMUST00000083733.1|Gm22576
ENSMUST00000083735.1|Gm22581	136	136	100	136	50	25732	45.8746	snoRNA	ENSMUST00000083735.1|Gm22581
ENSMUST00000083739.1|Gm24258	133	101	75.9398	66	18	16	17.375	snoRNA	ENSMUST00000083739.1|Gm24258
ENSMUST00000083740.1|Gm24259	107	94	87.8505	94	50	106022	19.4673	snRNA	ENSMUST00000083740.1|Gm24259
ENSMUST00000083741.1|Gm24260	107	107	100	107	50	19507617	44.1366	snRNA	ENSMUST00000083741.1|Gm24260
ENSMUST00000083742.1|Snord42b	69	69	100	69	50	12486960	49.3343	snoRNA	ENSMUST00000083742.1|Snord42b
ENSMUST00000083744.1|Gm24261	104	104	100	104	50	11608059	47.9666	snRNA	ENSMUST00000083744.1|Gm24261
ENSMUST00000083746.1|Snord38a	71	71	100	71	50	7997902	48.7296	snoRNA	ENSMUST00000083746.1|Snord38a
ENSMUST00000083749.1|Gm23731	107	107	100	107	50	2852301	27.3179	snRNA	ENSMUST00000083749.1|Gm23731
ENSMUST00000083750.1|Gm23733	106	106	100	106	50	110209	18.4962	snRNA	ENSMUST00000083750.1|Gm23733
ENSMUST00000083751.1|Gm23732	107	107	100	107	50	15385634	46.3694	snRNA	ENSMUST00000083751.1|Gm23732
ENSMUST00000083752.1|Snora5c	136	136	100	136	50	276950	44.5615	snoRNA	ENSMUST00000083752.1|Snora5c
ENSMUST00000083753.1|Gm23734	109	109	100	109	50	1459441	49.0893	snoRNA	ENSMUST00000083753.1|Gm23734
ENSMUST00000083755.1|n-R5s7	121	121	100	121	36	60302	20.872	rRNA	ENSMUST00000083755.1|n-R5s7
ENSMUST00000083757.1|n-R5s77	119	119	100	119	50	8772897	21.7274	rRNA	ENSMUST00000083757.1|n-R5s77
ENSMUST00000083758.1|Gm25410	137	135	98.5401	135	50	507	20.8067	snoRNA	ENSMUST00000083758.1|Gm25410
ENSMUST00000083760.1|Gm25411	151	97	64.2384	35	35	58	17.8448	snRNA	ENSMUST00000083760.1|Gm25411
ENSMUST00000083764.1|Gm25409	131	120	91.6031	73	27	230	19.8	snoRNA	ENSMUST00000083764.1|Gm25409
ENSMUST00000083766.1|Gm22827	107	106	99.0654	106	50	81592	19.5828	snRNA	ENSMUST00000083766.1|Gm22827
ENSMUST00000083768.1|Gm22828	107	104	97.1963	104	40	37661	17.8074	snRNA	ENSMUST00000083768.1|Gm22828
ENSMUST00000083771.1|Gm22829	106	106	100	106	50	1162843	18.9973	snRNA	ENSMUST00000083771.1|Gm22829
ENSMUST00000083772.1|Gm22830	130	130	100	130	50	3466	26.7118	snoRNA	ENSMUST00000083772.1|Gm22830
ENSMUST00000083774.1|Gm22826	165	148	89.697	92	23	136	17.9412	snRNA	ENSMUST00000083774.1|Gm22826
ENSMUST00000083775.1|Gm22341	129	113	87.5969	113	40	1150	18.7443	snoRNA	ENSMUST00000083775.1|Gm22341
ENSMUST00000083780.1|Gm25652	103	83	80.5825	83	50	1191703	22.9697	snRNA	ENSMUST00000083780.1|Gm25652
ENSMUST00000083781.1|Snord7	97	97	100	97	50	2960467	49.4773	snoRNA	ENSMUST00000083781.1|Snord7
ENSMUST00000083782.1|Gm25651	119	118	99.1597	118	50	5075	26.4244	snoRNA	ENSMUST00000083782.1|Gm25651
ENSMUST00000083784.1|Gm25650	162	122	75.3086	61	27	147756	17.8972	snRNA	ENSMUST00000083784.1|Gm25650
ENSMUST00000083785.1|n-R5s12	119	116	97.479	116	35	186762	17.9676	rRNA	ENSMUST00000083785.1|n-R5s12
ENSMUST00000083788.1|Gm26166	107	107	100	107	50	284599	18.7918	snRNA	ENSMUST00000083788.1|Gm26166
ENSMUST00000083791.1|Gm26165	138	138	100	138	50	325863	44.6616	snoRNA	ENSMUST00000083791.1|Gm26165
ENSMUST00000083792.1|Gm26163	178	174	97.7528	174	33	1000	17.986	snoRNA	ENSMUST00000083792.1|Gm26163
ENSMUST00000083793.1|Gm26164	104	97	93.2692	97	34	75041	18.1604	snRNA	ENSMUST00000083793.1|Gm26164
ENSMUST00000083794.1|Gm26175	131	131	100	131	50	822710	48.3893	snoRNA	ENSMUST00000083794.1|Gm26175
ENSMUST00000083795.1|Gm26176	105	102	97.1429	84	45	1095050	18.4998	snRNA	ENSMUST00000083795.1|Gm26176
ENSMUST00000083798.1|Gm24492	107	107	100	107	50	1242196	21.0397	snRNA	ENSMUST00000083798.1|Gm24492
ENSMUST00000083799.1|Gm24491	107	105	98.1308	66	45	20876	20.2104	snRNA	ENSMUST00000083799.1|Gm24491
ENSMUST00000083800.1|Snord49a	72	72	100	72	50	9848459	49.0306	snoRNA	ENSMUST00000083800.1|Snord49a
ENSMUST00000083801.1|Snord80	81	81	100	81	50	113225358	48.954	snoRNA	ENSMUST00000083801.1|Snord80
ENSMUST00000083803.1|Gm24490	98	98	100	98	50	286846	18.839	snRNA	ENSMUST00000083803.1|Gm24490
ENSMUST00000083804.1|Gm24494	81	81	100	81	50	1581283	47.6054	snoRNA	ENSMUST00000083804.1|Gm24494
ENSMUST00000083805.1|Gm24493	143	138	96.5035	104	30	4160	20.4577	snoRNA	ENSMUST00000083805.1|Gm24493
ENSMUST00000083808.1|Gm25007	133	92	69.1729	92	50	4406536	39.2197	snRNA	ENSMUST00000083808.1|Gm25007
ENSMUST00000083809.1|Gm25008	81	81	100	81	50	330091	23.5993	snRNA	ENSMUST00000083809.1|Gm25008
ENSMUST00000083811.1|Gm25004	161	86	53.4161	57	31	25087	17.5704	snRNA	ENSMUST00000083811.1|Gm25004
ENSMUST00000083812.1|Gm25005	156	140	89.7436	140	31	2458	19.2046	snRNA	ENSMUST00000083812.1|Gm25005
ENSMUST00000083813.1|Gm25006	107	75	70.0935	58	35	11714	17.8276	snRNA	ENSMUST00000083813.1|Gm25006
ENSMUST00000083815.1|AF357428	69	69	100	69	50	13523363	49.6627	snoRNA	ENSMUST00000083815.1|AF357428
ENSMUST00000083816.1|Gm23346	136	136	100	136	50	176081	42.0266	snoRNA	ENSMUST00000083816.1|Gm23346
ENSMUST00000083817.1|Gm23345	150	135	90	88	50	877905	24.0387	snRNA	ENSMUST00000083817.1|Gm23345
ENSMUST00000083818.1|Gm23344	68	68	100	68	50	5717747	48.8853	snoRNA	ENSMUST00000083818.1|Gm23344
ENSMUST00000083820.2|Gm22723	129	125	96.8992	85	25	536	18.4291	snoRNA	ENSMUST00000083820.2|Gm22723
ENSMUST00000083823.1|Gm23347	82	71	86.5854	71	36	10	20.7	snoRNA	ENSMUST00000083823.1|Gm23347
ENSMUST00000083824.1|n-R5s10	119	99	83.1933	99	38	1384369	18.687	rRNA	ENSMUST00000083824.1|n-R5s10
ENSMUST00000083826.1|Gm23848	106	103	97.1698	74	30	1604	20.8242	snRNA	ENSMUST00000083826.1|Gm23848
ENSMUST00000083829.1|Gm23847	110	101	91.8182	101	50	157682	18.5872	snRNA	ENSMUST00000083829.1|Gm23847
ENSMUST00000083830.1|Gm23850	169	141	83.432	55	50	22	22.3182	snRNA	ENSMUST00000083830.1|Gm23850
ENSMUST00000083831.1|Gm23851	103	83	80.5825	61	30	14931	17.6233	snRNA	ENSMUST00000083831.1|Gm23851
ENSMUST00000083833.1|Gm23849	191	191	100	191	50	108676895	45.798	snRNA	ENSMUST00000083833.1|Gm23849
ENSMUST00000083834.1|Gm23845	152	125	82.2368	52	22	1231	18.7734	snRNA	ENSMUST00000083834.1|Gm23845
ENSMUST00000083835.1|Gm23846	107	98	91.5888	98	50	42639	18.2541	snRNA	ENSMUST00000083835.1|Gm23846
ENSMUST00000083836.1|Gm22155	162	162	100	162	50	940687	20.3245	snRNA	ENSMUST00000083836.1|Gm22155
ENSMUST00000083837.1|n-R5s54	112	112	100	112	50	925	18.9708	rRNA	ENSMUST00000083837.1|n-R5s54
ENSMUST00000083839.1|Rnu1b6	166	166	100	166	50	6187043	36.2275	snRNA	ENSMUST00000083839.1|Rnu1b6
ENSMUST00000083844.1|Gm22154	131	131	100	131	50	156443	42.3406	snoRNA	ENSMUST00000083844.1|Gm22154
ENSMUST00000083848.1|Gm22680	69	69	100	69	50	127856623	49.0725	snoRNA	ENSMUST00000083848.1|Gm22680
ENSMUST00000083853.1|Gm22681	106	87	82.0755	87	22	56	17.75	snRNA	ENSMUST00000083853.1|Gm22681
ENSMUST00000083854.1|Gm22682	107	107	100	107	50	19507617	44.1366	snRNA	ENSMUST00000083854.1|Gm22682
ENSMUST00000083855.1|Gm25869	107	107	100	107	50	19507617	44.1366	snRNA	ENSMUST00000083855.1|Gm25869
ENSMUST00000083856.1|Gm23711	83	83	100	83	50	1056307	47.6422	snoRNA	ENSMUST00000083856.1|Gm23711
ENSMUST00000083857.1|Gm25516	107	107	100	107	50	1973844	25.2973	snRNA	ENSMUST00000083857.1|Gm25516
ENSMUST00000083858.1|Gm25515	157	149	94.9045	149	50	1529	17.722	snRNA	ENSMUST00000083858.1|Gm25515
ENSMUST00000083860.1|Gm25514	135	126	93.3333	126	50	406840	22.52	snRNA	ENSMUST00000083860.1|Gm25514
ENSMUST00000083861.1|Gm25513	162	128	79.0123	43	20	90	17.7444	snRNA	ENSMUST00000083861.1|Gm25513
ENSMUST00000083863.1|Gm25512	107	107	100	107	43	902761	17.9287	snRNA	ENSMUST00000083863.1|Gm25512
ENSMUST00000083864.1|Gm25518	107	100	93.4579	100	50	323195	23.8129	snRNA	ENSMUST00000083864.1|Gm25518
ENSMUST00000083865.1|Gm25517	134	134	100	134	50	7150	40.7824	snoRNA	ENSMUST00000083865.1|Gm25517
ENSMUST00000083866.1|Gm23042	101	95	94.0594	73	40	102235	19.9523	snRNA	ENSMUST00000083866.1|Gm23042
ENSMUST00000083868.1|Gm23041	106	69	65.0943	69	50	159864	19.3699	snRNA	ENSMUST00000083868.1|Gm23041
ENSMUST00000083869.1|Gm23040	163	122	74.8466	66	25	30408	17.7067	snRNA	ENSMUST00000083869.1|Gm23040
ENSMUST00000083870.1|Gm23039	161	132	81.9876	51	26	375	18.9573	snRNA	ENSMUST00000083870.1|Gm23039
ENSMUST00000083872.1|n-R5s69	119	105	88.2353	86	35	20740	20.3429	rRNA	ENSMUST00000083872.1|n-R5s69
ENSMUST00000083873.1|Gm23038	104	103	99.0385	103	29	27486	17.1577	snRNA	ENSMUST00000083873.1|Gm23038
ENSMUST00000083877.1|Gm24695	83	83	100	83	50	62219	19.4945	snRNA	ENSMUST00000083877.1|Gm24695
ENSMUST00000083878.1|Gm24696	134	132	98.5075	132	50	492	20.4268	snoRNA	ENSMUST00000083878.1|Gm24696
ENSMUST00000083879.1|n-R5s3	112	109	97.3214	109	50	515657	17.8087	rRNA	ENSMUST00000083879.1|n-R5s3
ENSMUST00000083881.1|Gm24697	107	77	71.9626	42	37	52454	17.7426	snRNA	ENSMUST00000083881.1|Gm24697
ENSMUST00000083883.1|Gm24698	130	130	100	130	50	307080	43.3659	snoRNA	ENSMUST00000083883.1|Gm24698
ENSMUST00000083884.1|Snord35a	90	90	100	90	50	7684010	49.1256	snoRNA	ENSMUST00000083884.1|Snord35a
ENSMUST00000083885.1|Gm24693	107	107	100	107	50	19507617	44.1366	snRNA	ENSMUST00000083885.1|Gm24693
ENSMUST00000083886.1|Gm26316	191	191	100	191	50	101065754	47.0903	snRNA	ENSMUST00000083886.1|Gm26316
ENSMUST00000083888.1|Snord15a	148	148	100	148	50	4730271	42.7997	snoRNA	ENSMUST00000083888.1|Snord15a
ENSMUST00000083889.1|n-R5s182	107	107	100	107	40	21485	21.5978	rRNA	ENSMUST00000083889.1|n-R5s182
ENSMUST00000083891.1|Gm26314	107	94	87.8505	94	40	83190	18.1375	snRNA	ENSMUST00000083891.1|Gm26314
ENSMUST00000083894.1|Gm26317	107	107	100	107	50	19507617	44.1366	snRNA	ENSMUST00000083894.1|Gm26317
ENSMUST00000083895.1|Snord16a	99	99	100	99	50	1901615	48.2559	snoRNA	ENSMUST00000083895.1|Snord16a
ENSMUST00000083902.1|Gm23502	145	141	97.2414	141	50	2493360	47.219	snRNA	ENSMUST00000083902.1|Gm23502
ENSMUST00000083903.1|Gm23503	107	107	100	107	50	77661	18.2483	snRNA	ENSMUST00000083903.1|Gm23503
ENSMUST00000083906.1|Gm25187	133	133	100	133	50	1828	47.0908	snoRNA	ENSMUST00000083906.1|Gm25187
ENSMUST00000083907.1|Gm25257	110	109	99.0909	109	40	168475	18.2018	snRNA	ENSMUST00000083907.1|Gm25257
ENSMUST00000083909.1|Gm25186	108	98	90.7407	64	45	108704	19.5868	snRNA	ENSMUST00000083909.1|Gm25186
ENSMUST00000083911.1|Gm25189	164	164	100	164	50	4894664	32.9592	snRNA	ENSMUST00000083911.1|Gm25189
ENSMUST00000083912.2|Gm25937	107	107	100	107	50	281576	23.0894	snRNA	ENSMUST00000083912.2|Gm25937
ENSMUST00000083913.1|Gm25188	122	122	100	122	50	80060	41.1916	snoRNA	ENSMUST00000083913.1|Gm25188
ENSMUST00000083917.1|Gm22352	107	107	100	107	50	14334462	48.0954	snRNA	ENSMUST00000083917.1|Gm22352
ENSMUST00000083918.1|Gm22353	136	136	100	136	50	83161	33.465	snoRNA	ENSMUST00000083918.1|Gm22353
ENSMUST00000083919.1|Gm22354	70	70	100	70	50	342884	36.5346	snoRNA	ENSMUST00000083919.1|Gm22354
ENSMUST00000083924.1|Gm22350	156	138	88.4615	68	21	170	17.8235	snRNA	ENSMUST00000083924.1|Gm22350
ENSMUST00000083925.2|Gm22351	107	107	100	107	50	3257717	34.976	snRNA	ENSMUST00000083925.2|Gm22351
ENSMUST00000083928.1|Gm24029	143	143	100	143	50	549965	48.3344	snoRNA	ENSMUST00000083928.1|Gm24029
ENSMUST00000083930.1|Gm24031	131	86	65.6489	69	24	28	18.0357	snoRNA	ENSMUST00000083930.1|Gm24031
ENSMUST00000083931.1|Gm24030	164	101	61.5854	43	20	69	17.8841	snRNA	ENSMUST00000083931.1|Gm24030
ENSMUST00000083932.1|Gm24032	159	143	89.9371	82	32	55362	17.7741	snRNA	ENSMUST00000083932.1|Gm24032
ENSMUST00000083935.1|Gm24917	104	100	96.1538	100	50	330030	20.9655	snRNA	ENSMUST00000083935.1|Gm24917
ENSMUST00000083936.2|Rnu3a	214	214	100	214	50	10557636	43.9984	snoRNA	ENSMUST00000083936.2|Rnu3a
ENSMUST00000083938.1|Gm25681	106	106	100	106	50	559838	18.7415	snRNA	ENSMUST00000083938.1|Gm25681
ENSMUST00000083939.1|n-R5s183	115	109	94.7826	82	50	3204813	19.7938	rRNA	ENSMUST00000083939.1|n-R5s183
ENSMUST00000083940.1|Gm25683	131	129	98.4733	129	50	466	18.4142	snoRNA	ENSMUST00000083940.1|Gm25683
ENSMUST00000083941.1|Gm25684	107	101	94.3925	76	40	58235	19.2923	snRNA	ENSMUST00000083941.1|Gm25684
ENSMUST00000083942.1|Gm25682	164	156	95.122	156	50	991723	23.4049	snRNA	ENSMUST00000083942.1|Gm25682
ENSMUST00000083944.1|Snord34	70	70	100	70	50	12881519	49.4498	snoRNA	ENSMUST00000083944.1|Snord34
ENSMUST00000083947.1|Gm22866	177	167	94.3503	167	50	893528	19.9228	snRNA	ENSMUST00000083947.1|Gm22866
ENSMUST00000083948.1|n-R5s168	104	95	91.3462	95	50	146646	17.6693	rRNA	ENSMUST00000083948.1|n-R5s168
ENSMUST00000083949.2|Gm22865	214	214	100	214	50	85217	20.3901	snoRNA	ENSMUST00000083949.2|Gm22865
ENSMUST00000083950.1|Gm22864	130	122	93.8462	90	50	6155	26.529	snoRNA	ENSMUST00000083950.1|Gm22864
ENSMUST00000083953.1|n-R5s185	119	119	100	119	50	79345544	33.701	rRNA	ENSMUST00000083953.1|n-R5s185
ENSMUST00000083955.1|Gm22868	164	145	88.4146	85	36	17414	17.891	snRNA	ENSMUST00000083955.1|Gm22868
ENSMUST00000083958.1|Gm24521	107	107	100	107	50	763183	27.0274	snRNA	ENSMUST00000083958.1|Gm24521
ENSMUST00000083959.1|n-R5s151	119	119	100	119	50	21078564	22.9391	rRNA	ENSMUST00000083959.1|n-R5s151
ENSMUST00000083960.1|n-R5s46	116	110	94.8276	110	50	11693416	23.4368	rRNA	ENSMUST00000083960.1|n-R5s46
ENSMUST00000083964.1|Gm24522	108	104	96.2963	104	50	40400	19.9863	snRNA	ENSMUST00000083964.1|Gm24522
ENSMUST00000083965.1|Gm24523	132	132	100	132	50	2789718	48.4862	snoRNA	ENSMUST00000083965.1|Gm24523
ENSMUST00000083969.1|Gm26111	106	100	94.3396	66	34	311	19.0707	snRNA	ENSMUST00000083969.1|Gm26111
ENSMUST00000083970.1|Gm26109	70	70	100	70	50	95861562	49.6642	snoRNA	ENSMUST00000083970.1|Gm26109
ENSMUST00000083971.1|Gm26110	165	165	100	165	50	2012710	30.8149	snRNA	ENSMUST00000083971.1|Gm26110
ENSMUST00000083972.1|Gm26107	107	94	87.8505	94	50	1052647	25.99	snRNA	ENSMUST00000083972.1|Gm26107
ENSMUST00000083973.1|Gm26108	191	188	98.4293	146	50	210950	21.267	snRNA	ENSMUST00000083973.1|Gm26108
ENSMUST00000083979.1|Gm24448	107	107	100	107	50	4406201	46.7728	snRNA	ENSMUST00000083979.1|Gm24448
ENSMUST00000083981.1|Gm24445	107	107	100	107	50	1051623	26.9554	snRNA	ENSMUST00000083981.1|Gm24445
ENSMUST00000083982.1|Gm24446	156	107	68.5897	60	22	92	17.5217	snRNA	ENSMUST00000083982.1|Gm24446
ENSMUST00000083985.1|Gm24449	106	106	100	106	40	83237	21.2106	snRNA	ENSMUST00000083985.1|Gm24449
ENSMUST00000083988.1|n-R5-8s1	148	141	95.2703	141	39	4422297	20.901	rRNA	ENSMUST00000083988.1|n-R5-8s1
ENSMUST00000083990.1|Gm22797	131	104	79.3893	66	30	206	18.2816	snoRNA	ENSMUST00000083990.1|Gm22797
ENSMUST00000083992.1|Gm22798	107	107	100	107	50	19507617	44.1366	snRNA	ENSMUST00000083992.1|Gm22798
ENSMUST00000084000.1|Gm25630	162	132	81.4815	61	29	185255	18.3773	snRNA	ENSMUST00000084000.1|Gm25630
ENSMUST00000084001.1|Gm25629	107	84	78.5047	84	29	3966	18.4879	snRNA	ENSMUST00000084001.1|Gm25629
ENSMUST00000084002.1|Gm25628	105	105	100	105	50	223956	22.9053	snRNA	ENSMUST00000084002.1|Gm25628
ENSMUST00000084003.1|Gm25627	153	90	58.8235	41	23	1355	17.6362	snRNA	ENSMUST00000084003.1|Gm25627
ENSMUST00000084005.1|Snora2b	137	137	100	137	50	556634	45.8895	snoRNA	ENSMUST00000084005.1|Snora2b
ENSMUST00000084006.1|Gm23795	137	137	100	137	50	238875	21.3017	snoRNA	ENSMUST00000084006.1|Gm23795
ENSMUST00000084007.2|Gm24924	164	164	100	164	50	10731267	40.5073	snRNA	ENSMUST00000084007.2|Gm24924
ENSMUST00000084009.1|Gm23794	104	101	97.1154	58	36	9637	17.2037	snRNA	ENSMUST00000084009.1|Gm23794
ENSMUST00000084010.1|Rnu2-10	191	191	100	191	50	108676895	45.798	snRNA	ENSMUST00000084010.1|Rnu2-10
ENSMUST00000084011.1|Gm23796	160	96	60	56	40	801	21.0487	snRNA	ENSMUST00000084011.1|Gm23796
ENSMUST00000084593.2|6030445D17Rik	1728	1511	87.4421	572	50	240598	19.687	lncRNA	ENSMUST00000084593.2|6030445D17Rik
ENSMUST00000086912.4|1700010H22Rik	378	318	84.127	172	50	95	18.3053	lncRNA	ENSMUST00000086912.4|1700010H22Rik
ENSMUST00000086914.5|AY702103	2121	1539	72.5601	190	32	1800	17.7267	lncRNA	ENSMUST00000086914.5|AY702103
ENSMUST00000087947.8|A430093F15Rik	985	833	84.5685	168	50	329	18.696	lncRNA	ENSMUST00000087947.8|A430093F15Rik
ENSMUST00000088133.3|BC061195	577	377	65.338	145	20	99	17.2929	lncRNA	ENSMUST00000088133.3|BC061195
ENSMUST00000088134.3|1700003E24Rik	577	352	61.0052	145	20	94	17.2979	lncRNA	ENSMUST00000088134.3|1700003E24Rik
ENSMUST00000089303.12|AY512915	1821	1294	71.0599	156	31	889	18.3948	lncRNA	ENSMUST00000089303.12|AY512915
ENSMUST00000089534.5|Gm47854	3549	3144	88.5883	857	50	2272	21.1615	lncRNA	ENSMUST00000089534.5|Gm47854
ENSMUST00000090537.6|2410017I17Rik	2053	1685	82.075	250	50	82654	18.1689	lncRNA	ENSMUST00000090537.6|2410017I17Rik
ENSMUST00000091023.1|4930589L23Rik	1364	1049	76.9062	256	50	1231777	17.3663	lncRNA	ENSMUST00000091023.1|4930589L23Rik
ENSMUST00000091324.10|Fzd10os	2403	2188	91.0529	513	50	2135	18.9199	lncRNA	ENSMUST00000091324.10|Fzd10os
ENSMUST00000092265.3|I830134H01Rik	2645	2302	87.0321	168	50	373439	19.8637	lncRNA	ENSMUST00000092265.3|I830134H01Rik
ENSMUST00000092680.2|4933406P04Rik	1789	1775	99.2174	940	50	3823	21.4104	lncRNA	ENSMUST00000092680.2|4933406P04Rik
ENSMUST00000093527.3|Gm47289	2509	2077	82.782	150	50	1368235	19.7037	lncRNA	ENSMUST00000093527.3|Gm47289
ENSMUST00000093556.1|Snora33	129	129	100	129	50	2241185	48.3663	snoRNA	ENSMUST00000093556.1|Snora33
ENSMUST00000093636.2|Gm23947	107	107	100	107	50	1790787	25.1927	snRNA	ENSMUST00000093636.2|Gm23947
ENSMUST00000093641.1|n-R5s152	119	119	100	119	50	4870882	19.9797	rRNA	ENSMUST00000093641.1|n-R5s152
ENSMUST00000093648.1|Gm26427	107	107	100	107	50	19507617	44.1366	snRNA	ENSMUST00000093648.1|Gm26427
ENSMUST00000093657.1|Gm25821	133	131	98.4962	131	50	297	19.9596	snoRNA	ENSMUST00000093657.1|Gm25821
ENSMUST00000093658.1|Snora57	148	148	100	148	50	432483	47.2492	snoRNA	ENSMUST00000093658.1|Snora57
ENSMUST00000093660.1|Gm24163	132	103	78.0303	54	18	30	17.4	snoRNA	ENSMUST00000093660.1|Gm24163
ENSMUST00000093663.1|Gm24164	104	62	59.6154	44	28	150	19.8333	snRNA	ENSMUST00000093663.1|Gm24164
ENSMUST00000093665.1|Gm24162	102	102	100	102	50	215214	22.8422	snRNA	ENSMUST00000093665.1|Gm24162
ENSMUST00000093668.1|n-R5s71	119	119	100	119	50	22073058	22.3182	rRNA	ENSMUST00000093668.1|n-R5s71
ENSMUST00000093672.1|Gm24817	105	101	96.1905	101	41	100293	19.9121	snRNA	ENSMUST00000093672.1|Gm24817
ENSMUST00000093682.1|n-R5s58	119	119	100	119	50	4218509	20.832	rRNA	ENSMUST00000093682.1|n-R5s58
ENSMUST00000093684.1|Rnu1a1	164	164	100	164	50	164645473	32.4928	snRNA	ENSMUST00000093684.1|Rnu1a1
ENSMUST00000093689.1|n-R5s211	119	119	100	119	50	9340532	20.9097	rRNA	ENSMUST00000093689.1|n-R5s211
ENSMUST00000093693.1|Gm22444	108	108	100	108	50	5307331	37.1153	snRNA	ENSMUST00000093693.1|Gm22444
ENSMUST00000093696.1|Gm24089	109	109	100	109	50	103778160	34.3202	rRNA	ENSMUST00000093696.1|Gm24089
ENSMUST00000093699.1|n-R5s27	119	98	82.3529	64	26	1095	18.3498	rRNA	ENSMUST00000093699.1|n-R5s27
ENSMUST00000093703.1|Gm23058	107	74	69.1589	74	40	88032	19.6822	snRNA	ENSMUST00000093703.1|Gm23058
ENSMUST00000093707.1|n-R5s13	119	119	100	119	50	6494290	20.089	rRNA	ENSMUST00000093707.1|n-R5s13
ENSMUST00000093713.1|n-R5s33	119	119	100	119	50	56613313	29.5172	rRNA	ENSMUST00000093713.1|n-R5s33
ENSMUST00000093714.1|Gm22886	107	107	100	107	50	12162991	47.2034	snRNA	ENSMUST00000093714.1|Gm22886
ENSMUST00000093715.1|Gm24704	107	107	100	107	38	138686	18.2381	snRNA	ENSMUST00000093715.1|Gm24704
ENSMUST00000093716.2|Gm25099	116	116	100	116	50	20148559	39.7849	snRNA	ENSMUST00000093716.2|Gm25099
ENSMUST00000093721.1|Rnu5g	116	116	100	116	50	20856309	38.7925	snRNA	ENSMUST00000093721.1|Rnu5g
ENSMUST00000093724.1|Gm26327	111	111	100	111	29	18830	17.7819	snRNA	ENSMUST00000093724.1|Gm26327
ENSMUST00000093728.1|Gm23516	107	107	100	107	28	778	19.0129	snRNA	ENSMUST00000093728.1|Gm23516
ENSMUST00000093736.1|Gm23520	107	107	100	107	50	2138200	20.7589	snRNA	ENSMUST00000093736.1|Gm23520
ENSMUST00000093738.2|Rnu3b3	216	216	100	216	50	56992934	45.6493	snoRNA	ENSMUST00000093738.2|Rnu3b3
ENSMUST00000093745.1|Gm25207	107	106	99.0654	66	40	45968	18.3481	snRNA	ENSMUST00000093745.1|Gm25207
ENSMUST00000093750.1|Gm22365	117	117	100	117	50	294406	20.7693	snRNA	ENSMUST00000093750.1|Gm22365
ENSMUST00000093950.2|Gm10287	4053	3210	79.2006	166	50	189688	19.6357	lncRNA	ENSMUST00000093950.2|Gm10287
ENSMUST00000095015.10|Gm6455	1072	851	79.3843	108	50	332	17.8223	lncRNA	ENSMUST00000095015.10|Gm6455
ENSMUST00000095448.4|E230001N04Rik	2055	2047	99.6107	1156	50	31168	19.6024	lncRNA	ENSMUST00000095448.4|E230001N04Rik
ENSMUST00000095874.2|9230019H11Rik	2801	1981	70.7247	146	50	7024	18.2573	lncRNA	ENSMUST00000095874.2|9230019H11Rik
ENSMUST00000096151.1|Gm10339	583	401	68.7822	67	33	170	18.1176	lncRNA	ENSMUST00000096151.1|Gm10339
ENSMUST00000096366.5|1700010D01Rik	507	375	73.9645	92	50	178	18.0506	lncRNA	ENSMUST00000096366.5|1700010D01Rik
ENSMUST00000096426.5|Cdr1os	1483	1430	96.4262	415	50	544	23.5662	lncRNA	ENSMUST00000096426.5|Cdr1os
ENSMUST00000097237.1|Gm23741	171	120	70.1754	52	29	71	17.9718	snRNA	ENSMUST00000097237.1|Gm23741
ENSMUST00000097244.1|Gm23254	79	79	100	79	50	3016273	48.3981	snoRNA	ENSMUST00000097244.1|Gm23254
ENSMUST00000097247.1|Gm22170	107	107	100	107	50	19507617	44.1366	snRNA	ENSMUST00000097247.1|Gm22170
ENSMUST00000097257.1|Gm26467	78	78	100	78	50	531115	41.2551	snoRNA	ENSMUST00000097257.1|Gm26467
ENSMUST00000097289.2|C030034I22Rik	1471	1463	99.4562	1086	50	5536	19.1366	lncRNA	ENSMUST00000097289.2|C030034I22Rik
ENSMUST00000097295.9|AU016765	946	655	69.2389	66	20	209	17.5215	lncRNA	ENSMUST00000097295.9|AU016765
ENSMUST00000097531.2|Gm5532	1751	1720	98.2296	664	50	10942	18.0853	lncRNA	ENSMUST00000097531.2|Gm5532
ENSMUST00000097608.2|3222401L13Rik	2831	2733	96.5383	517	50	445548	17.158	lncRNA	ENSMUST00000097608.2|3222401L13Rik
ENSMUST00000097896.2|4933427I04Rik	2183	1777	81.4017	555	50	3587	24.6599	lncRNA	ENSMUST00000097896.2|4933427I04Rik
ENSMUST00000097935.2|Gm6471	805	662	82.236	104	34	811	18.1628	lncRNA	ENSMUST00000097935.2|Gm6471
ENSMUST00000098075.2|AI427809	655	573	87.4809	373	50	790	19.5544	lncRNA	ENSMUST00000098075.2|AI427809
ENSMUST00000098100.3|Gm5600	486	362	74.4856	60	20	221	17.2896	lncRNA	ENSMUST00000098100.3|Gm5600
ENSMUST00000098226.4|1700026J12Rik	1127	722	64.0639	111	30	142	17.493	lncRNA	ENSMUST00000098226.4|1700026J12Rik
ENSMUST00000098372.8|Gm10619	2695	1945	72.1707	131	33	894	17.6902	lncRNA	ENSMUST00000098372.8|Gm10619
ENSMUST00000098484.3|4930579C12Rik	768	447	58.2031	173	50	179	18.067	lncRNA	ENSMUST00000098484.3|4930579C12Rik
ENSMUST00000098658.2|Gm10655	1397	1249	89.4059	341	50	2516	20.7635	lncRNA	ENSMUST00000098658.2|Gm10655
ENSMUST00000098678.7|D930028M14Rik	1003	772	76.9691	289	50	490	18.1959	lncRNA	ENSMUST00000098678.7|D930028M14Rik
ENSMUST00000098827.2|Gm10684	2203	1565	71.0395	177	50	14231	17.2566	lncRNA	ENSMUST00000098827.2|Gm10684
ENSMUST00000098828.1|Gm5544	891	738	82.8283	111	50	253	17.6522	lncRNA	ENSMUST00000098828.1|Gm5544
ENSMUST00000099292.8|Gm5535	1743	1351	77.51	170	50	609	18.2529	lncRNA	ENSMUST00000099292.8|Gm5535
ENSMUST00000099324.3|Gm10754	315	265	84.127	74	50	49	20.6939	lncRNA	ENSMUST00000099324.3|Gm10754
ENSMUST00000099446.4|E430024I08Rik	1332	1326	99.5495	1307	50	9779	21.0905	lncRNA	ENSMUST00000099446.4|E430024I08Rik
ENSMUST00000099476.3|Gm10782	429	297	69.2308	66	28	159	17.9937	lncRNA	ENSMUST00000099476.3|Gm10782
ENSMUST00000099552.2|Gm10787	1548	1233	79.6512	150	50	442	18.3145	lncRNA	ENSMUST00000099552.2|Gm10787
ENSMUST00000099676.4|AW112010	770	769	99.8701	769	50	3773	28.1405	lncRNA	ENSMUST00000099676.4|AW112010
ENSMUST00000099693.8|Gm10804	2244	2167	96.5686	596	50	2307	19.6129	lncRNA	ENSMUST00000099693.8|Gm10804
ENSMUST00000099759.2|4932412D23Rik	715	386	53.986	48	20	182	17.478	lncRNA	ENSMUST00000099759.2|4932412D23Rik
ENSMUST00000099888.3|F930017D23Rik	1836	1707	92.9739	669	50	7078	17.768	lncRNA	ENSMUST00000099888.3|F930017D23Rik
ENSMUST00000100016.3|Gm1968	348	329	94.5402	174	33	1163	19.0705	lncRNA	ENSMUST00000100016.3|Gm1968
ENSMUST00000100271.3|D030018L15Rik	1775	1274	71.7746	111	50	1015	17.8049	lncRNA	ENSMUST00000100271.3|D030018L15Rik
ENSMUST00000100294.2|Gm10837	1536	1018	66.276	121	50	1111	17.9001	lncRNA	ENSMUST00000100294.2|Gm10837
ENSMUST00000100370.1|1700001L05Rik	2270	2206	97.1806	641	50	1641	20.2663	lncRNA	ENSMUST00000100370.1|1700001L05Rik
ENSMUST00000100453.1|Gm5464	2156	2069	95.9647	960	50	61277	23.0713	lncRNA	ENSMUST00000100453.1|Gm5464
ENSMUST00000100526.2|Gm10874	2355	1943	82.5053	283	50	987	19.3242	lncRNA	ENSMUST00000100526.2|Gm10874
ENSMUST00000100683.2|Gm10373	668	499	74.7006	111	33	307	18.6873	lncRNA	ENSMUST00000100683.2|Gm10373
ENSMUST00000100713.2|Gm10384	2046	1821	89.0029	201	50	826	19.345	lncRNA	ENSMUST00000100713.2|Gm10384
ENSMUST00000100817.5|D6Ertd474e	2149	1562	72.685	154	40	177813	19.5168	lncRNA	ENSMUST00000100817.5|D6Ertd474e
ENSMUST00000100826.2|Gm10398	397	249	62.7204	80	19	315	17.3365	lncRNA	ENSMUST00000100826.2|Gm10398
ENSMUST00000100944.6|Gm10419	1671	1478	88.45	320	50	2065	18.5898	lncRNA	ENSMUST00000100944.6|Gm10419
ENSMUST00000101077.2|A530017D24Rik	2315	2233	96.4579	1034	50	28861	20.5312	lncRNA	ENSMUST00000101077.2|A530017D24Rik
ENSMUST00000101121.2|Gm6116	1437	1044	72.6514	106	23	10660	17.7311	lncRNA	ENSMUST00000101121.2|Gm6116
ENSMUST00000101255.1|9230009I02Rik	1148	842	73.3449	91	28	218	17.4954	lncRNA	ENSMUST00000101255.1|9230009I02Rik
ENSMUST00000101281.2|Gm10451	1598	1508	94.368	645	50	3170	19.9763	lncRNA	ENSMUST00000101281.2|Gm10451
ENSMUST00000101355.8|Gm5570	2527	1869	73.9612	158	50	4702	21.0147	lncRNA	ENSMUST00000101355.8|Gm5570
ENSMUST00000101371.2|D130052B06Rik	2295	1488	64.8366	220	39	1504	20.4016	lncRNA	ENSMUST00000101371.2|D130052B06Rik
ENSMUST00000101402.4|AC153376.1	480	300	62.5	46	24	204	17.3333	lncRNA	ENSMUST00000101402.4|AC153376.1
ENSMUST00000101425.4|Gm7932	371	260	70.0809	108	50	67	17.7612	lncRNA	ENSMUST00000101425.4|Gm7932
ENSMUST00000101450.2|Gm10466	2466	1722	69.8297	248	24	2727	17.6689	lncRNA	ENSMUST00000101450.2|Gm10466
ENSMUST00000101522.2|5031425E22Rik	2110	2110	100	2110	50	20591	22.2453	lncRNA	ENSMUST00000101522.2|5031425E22Rik
ENSMUST00000101535.8|9330158H04Rik	3174	2327	73.3144	134	50	1815	17.8397	lncRNA	ENSMUST00000101535.8|9330158H04Rik
ENSMUST00000101568.4|Gm49957	241	240	99.5851	240	50	530	22.5962	lncRNA	ENSMUST00000101568.4|Gm49957
ENSMUST00000101606.3|Gm10482	633	525	82.9384	337	50	935	23.2513	lncRNA	ENSMUST00000101606.3|Gm10482
ENSMUST00000101803.1|Gm25088	79	79	100	79	50	684068	23.2308	snoRNA	ENSMUST00000101803.1|Gm25088
ENSMUST00000101806.2|Gm23472	191	191	100	191	50	50357562	42.4484	snRNA	ENSMUST00000101806.2|Gm23472
ENSMUST00000101814.1|Gm25414	107	107	100	107	50	650193	22.6571	snRNA	ENSMUST00000101814.1|Gm25414
ENSMUST00000101817.1|Gm25313	116	116	100	116	50	18711222	39.4333	snRNA	ENSMUST00000101817.1|Gm25313
ENSMUST00000101821.1|Gm25524	107	104	97.1963	82	50	138546	19.4578	snRNA	ENSMUST00000101821.1|Gm25524
ENSMUST00000101824.1|Gm22589	77	77	100	77	50	1840442	48.0964	snoRNA	ENSMUST00000101824.1|Gm22589
ENSMUST00000101829.2|Gm26375	106	96	90.566	62	29	18156	19.266	snRNA	ENSMUST00000101829.2|Gm26375
ENSMUST00000101832.1|Gm25647	78	78	100	78	50	1757452	26.6731	snoRNA	ENSMUST00000101832.1|Gm25647
ENSMUST00000101833.2|Gm24265	141	141	100	141	50	8006394	32.455	snRNA	ENSMUST00000101833.2|Gm24265
ENSMUST00000101848.2|Gm23142	105	97	92.381	97	42	10986	18.111	snRNA	ENSMUST00000101848.2|Gm23142
ENSMUST00000101867.2|Gm26500	106	101	95.283	61	29	24290	18.7502	snRNA	ENSMUST00000101867.2|Gm26500
ENSMUST00000101878.1|Gm23691	107	104	97.1963	104	33	926	18.4546	snRNA	ENSMUST00000101878.1|Gm23691
ENSMUST00000101881.1|Gm23692	160	150	93.75	150	50	175	18.3371	snRNA	ENSMUST00000101881.1|Gm23692
ENSMUST00000101884.1|Gm22004	107	82	76.6355	65	50	89293	18.4691	snRNA	ENSMUST00000101884.1|Gm22004
ENSMUST00000101885.1|Gm22003	107	107	100	107	50	6430712	34.7118	snRNA	ENSMUST00000101885.1|Gm22003
ENSMUST00000101891.2|Snord116l9	94	94	100	94	50	255500	40.1789	snoRNA	ENSMUST00000101891.2|Snord116l9
ENSMUST00000101893.2|Gm26240	105	96	91.4286	96	42	10978	18.1102	snRNA	ENSMUST00000101893.2|Gm26240
ENSMUST00000101896.2|Gm24310	79	79	100	79	50	63386	31.1301	snoRNA	ENSMUST00000101896.2|Gm24310
ENSMUST00000101903.1|Gm25326	107	107	100	107	50	3194758	25.8655	snRNA	ENSMUST00000101903.1|Gm25326
ENSMUST00000101915.1|Gm26002	107	107	100	107	50	3561318	24.9997	snRNA	ENSMUST00000101915.1|Gm26002
ENSMUST00000101925.1|n-R5s1	119	119	100	119	50	24361370	27.3616	rRNA	ENSMUST00000101925.1|n-R5s1
ENSMUST00000101927.1|Snord14c	86	86	100	86	50	26267249	48.0096	snoRNA	ENSMUST00000101927.1|Snord14c
ENSMUST00000101943.1|Gm25538	107	107	100	107	50	182571	19.4106	snRNA	ENSMUST00000101943.1|Gm25538
ENSMUST00000101946.2|Gm24701	105	105	100	105	25	3193	17.2549	snRNA	ENSMUST00000101946.2|Gm24701
ENSMUST00000101953.1|Gm23941	107	106	99.0654	106	50	1489982	36.3056	snRNA	ENSMUST00000101953.1|Gm23941
ENSMUST00000101956.1|Gm23942	107	107	100	107	50	161395	20.6637	snRNA	ENSMUST00000101956.1|Gm23942
ENSMUST00000101958.1|Gm23940	105	73	69.5238	73	45	1282	18.6778	snRNA	ENSMUST00000101958.1|Gm23940
ENSMUST00000101960.1|Gm24142	107	107	100	107	50	146054	22.3001	snRNA	ENSMUST00000101960.1|Gm24142
ENSMUST00000101968.1|n-R5s2	119	119	100	119	50	54923411	29.8039	rRNA	ENSMUST00000101968.1|n-R5s2
ENSMUST00000101973.1|Gm25679	164	164	100	164	50	164645473	32.4928	snRNA	ENSMUST00000101973.1|Gm25679
ENSMUST00000101978.1|Gm25431	107	96	89.7196	96	50	168000	20.3091	snRNA	ENSMUST00000101978.1|Gm25431
ENSMUST00000101982.1|Gm24423	106	106	100	106	42	11050	18.1189	snRNA	ENSMUST00000101982.1|Gm24423
ENSMUST00000101990.2|n-R5s102	119	119	100	119	50	106115387	37.9545	rRNA	ENSMUST00000101990.2|n-R5s102
ENSMUST00000101992.1|Gm25087	78	78	100	78	50	531115	41.2551	snoRNA	ENSMUST00000101992.1|Gm25087
ENSMUST00000101993.2|Gm26135	72	72	100	72	50	18402530	48.4585	snoRNA	ENSMUST00000101993.2|Gm26135
ENSMUST00000101994.2|Gm24539	133	133	100	133	50	190735	48.0265	snoRNA	ENSMUST00000101994.2|Gm24539
ENSMUST00000101995.1|Gm25823	78	78	100	78	50	1757452	26.6731	snoRNA	ENSMUST00000101995.1|Gm25823
ENSMUST00000102000.1|Gm23422	107	82	76.6355	82	35	34393	17.5417	snRNA	ENSMUST00000102000.1|Gm23422
ENSMUST00000102015.1|Gm25089	79	79	100	79	50	6109033	45.853	snoRNA	ENSMUST00000102015.1|Gm25089
ENSMUST00000102019.1|n-R5s64	119	119	100	119	50	26304530	27.418	rRNA	ENSMUST00000102019.1|n-R5s64
ENSMUST00000102021.1|Gm22834	79	79	100	79	50	3819406	46.0891	snoRNA	ENSMUST00000102021.1|Gm22834
ENSMUST00000102024.1|Gm24830	166	166	100	166	50	6187043	36.2275	snRNA	ENSMUST00000102024.1|Gm24830
ENSMUST00000102029.1|Gm24121	106	103	97.1698	103	50	596767	25.4087	snRNA	ENSMUST00000102029.1|Gm24121
ENSMUST00000102033.2|Gm26504	94	94	100	94	50	894818	46.3477	snoRNA	ENSMUST00000102033.2|Gm26504
ENSMUST00000103954.1|Gm22937	131	123	93.8931	99	37	578	19.1661	snoRNA	ENSMUST00000103954.1|Gm22937
ENSMUST00000103955.1|Gm22936	126	97	76.9841	71	26	212	18.4811	snoRNA	ENSMUST00000103955.1|Gm22936
ENSMUST00000103956.1|Gm22938	120	118	98.3333	118	46	3453	21.7776	snoRNA	ENSMUST00000103956.1|Gm22938
ENSMUST00000103958.1|Gm22939	131	118	90.0763	118	28	59	17.8983	snoRNA	ENSMUST00000103958.1|Gm22939
ENSMUST00000103960.1|Gm22935	104	73	70.1923	73	50	746	17.6971	snRNA	ENSMUST00000103960.1|Gm22935
ENSMUST00000103961.1|Gm22934	132	124	93.9394	124	50	3513	21.489	snoRNA	ENSMUST00000103961.1|Gm22934
ENSMUST00000103962.1|Gm24581	133	133	100	133	50	839	31.8343	snoRNA	ENSMUST00000103962.1|Gm24581
ENSMUST00000103964.1|Gm24579	144	128	88.8889	57	23	314	18.0223	snoRNA	ENSMUST00000103964.1|Gm24579
ENSMUST00000103965.1|Gm24580	131	109	83.2061	70	26	328	18.5274	snoRNA	ENSMUST00000103965.1|Gm24580
ENSMUST00000103967.1|Gm24582	103	86	83.4951	86	50	81132	19.5159	snRNA	ENSMUST00000103967.1|Gm24582
ENSMUST00000103968.1|n-R5s90	118	89	75.4237	89	50	6049837	21.0059	rRNA	ENSMUST00000103968.1|n-R5s90
ENSMUST00000103970.1|Gm24578	129	115	89.1473	115	40	2995	20.6591	snoRNA	ENSMUST00000103970.1|Gm24578
ENSMUST00000103972.1|Gm24118	126	81	64.2857	31	23	415	18.2072	snoRNA	ENSMUST00000103972.1|Gm24118
ENSMUST00000103973.1|Gm24117	133	73	54.8872	54	50	1432	20.3708	snoRNA	ENSMUST00000103973.1|Gm24117
ENSMUST00000103975.1|Gm24116	107	83	77.5701	66	36	1527	18.0995	snRNA	ENSMUST00000103975.1|Gm24116
ENSMUST00000103976.1|Gm22115	133	133	100	133	37	547	18.3839	snoRNA	ENSMUST00000103976.1|Gm22115
ENSMUST00000103977.2|Gm25546	132	122	92.4242	80	38	608	19.2039	snoRNA	ENSMUST00000103977.2|Gm25546
ENSMUST00000103978.1|Gm24120	129	111	86.0465	92	50	783	18.0868	snoRNA	ENSMUST00000103978.1|Gm24120
ENSMUST00000103979.1|Gm24119	246	246	100	246	50	1112106	48.2136	snoRNA	ENSMUST00000103979.1|Gm24119
ENSMUST00000103981.1|Gm25396	133	126	94.7368	82	50	50	20.64	snoRNA	ENSMUST00000103981.1|Gm25396
ENSMUST00000103982.3|Gm25053	133	133	100	133	50	1435121	47.9997	snoRNA	ENSMUST00000103982.3|Gm25053
ENSMUST00000103983.1|Gm25761	128	95	74.2188	75	28	436	19.7683	snoRNA	ENSMUST00000103983.1|Gm25761
ENSMUST00000103984.1|Gm25762	132	88	66.6667	88	50	30	20.5667	snoRNA	ENSMUST00000103984.1|Gm25762
ENSMUST00000103986.1|Gm25757	123	114	92.6829	55	30	2861	20.0842	snoRNA	ENSMUST00000103986.1|Gm25757
ENSMUST00000103987.1|Gm25758	129	111	86.0465	71	33	345	18.7072	snoRNA	ENSMUST00000103987.1|Gm25758
ENSMUST00000103988.1|Gm25759	129	83	64.3411	37	26	205	17.678	snoRNA	ENSMUST00000103988.1|Gm25759
ENSMUST00000103989.1|Gm25760	132	116	87.8788	116	50	662	19.5498	snoRNA	ENSMUST00000103989.1|Gm25760
ENSMUST00000103990.1|Gm25756	136	99	72.7941	63	38	1056	19.4924	snoRNA	ENSMUST00000103990.1|Gm25756
ENSMUST00000103992.1|Gm25094	131	117	89.313	117	42	278	18.8525	snoRNA	ENSMUST00000103992.1|Gm25094
ENSMUST00000103993.1|Gm25093	132	92	69.697	92	26	99	18.0202	snoRNA	ENSMUST00000103993.1|Gm25093
ENSMUST00000103995.1|Gm25466	132	96	72.7273	42	25	25	18.52	snoRNA	ENSMUST00000103995.1|Gm25466
ENSMUST00000103996.1|Gm25092	129	101	78.2946	54	27	588	19.0782	snoRNA	ENSMUST00000103996.1|Gm25092
ENSMUST00000103997.1|Gm25091	71	71	100	71	50	5146644	49.2112	snoRNA	ENSMUST00000103997.1|Gm25091
ENSMUST00000104000.1|Gm25090	132	111	84.0909	81	30	876	18.0194	snoRNA	ENSMUST00000104000.1|Gm25090
ENSMUST00000104002.1|Gm22269	130	127	97.6923	100	24	84	18.1548	snoRNA	ENSMUST00000104002.1|Gm22269
ENSMUST00000104003.1|Snord64	67	67	100	67	50	2106934	48.1922	snoRNA	ENSMUST00000104003.1|Snord64
ENSMUST00000104004.3|Snora17	132	132	100	132	50	233580	46.7975	snoRNA	ENSMUST00000104004.3|Snora17
ENSMUST00000104006.1|Gm23431	107	46	42.9907	46	36	38297	18.2639	snRNA	ENSMUST00000104006.1|Gm23431
ENSMUST00000104007.1|Gm24796	107	66	61.6822	41	19	94	17.5745	snRNA	ENSMUST00000104007.1|Gm24796
ENSMUST00000104008.1|Gm22267	131	115	87.7863	98	34	1413	18.9299	snoRNA	ENSMUST00000104008.1|Gm22267
ENSMUST00000104009.1|Gm22268	131	114	87.0229	114	37	2420	24.3909	snoRNA	ENSMUST00000104009.1|Gm22268
ENSMUST00000104011.2|Gm22266	138	99	71.7391	82	50	18356	31.303	snoRNA	ENSMUST00000104011.2|Gm22266
ENSMUST00000104012.1|Gm25613	129	99	76.7442	61	27	885	19.6633	snoRNA	ENSMUST00000104012.1|Gm25613
ENSMUST00000104013.1|Gm25614	133	121	90.9774	97	27	786	18.5878	snoRNA	ENSMUST00000104013.1|Gm25614
ENSMUST00000104014.1|Gm25612	126	117	92.8571	117	50	52	22.3846	snoRNA	ENSMUST00000104014.1|Gm25612
ENSMUST00000104016.1|Gm25610	129	92	71.3178	56	20	53	17.6415	snoRNA	ENSMUST00000104016.1|Gm25610
ENSMUST00000104017.1|Gm25611	133	109	81.9549	85	38	550	18.5036	snoRNA	ENSMUST00000104017.1|Gm25611
ENSMUST00000104019.1|Gm25609	104	68	65.3846	68	32	325	19.32	snRNA	ENSMUST00000104019.1|Gm25609
ENSMUST00000104020.1|Gm25607	127	88	69.2913	88	30	1847	19.7282	snoRNA	ENSMUST00000104020.1|Gm25607
ENSMUST00000104021.1|Gm25608	132	108	81.8182	81	26	142	17.9789	snoRNA	ENSMUST00000104021.1|Gm25608
ENSMUST00000104024.1|Snord69	80	80	100	80	50	1988313	38.52	snoRNA	ENSMUST00000104024.1|Snord69
ENSMUST00000104026.1|Gm23950	129	62	48.062	34	28	26	18.5385	snoRNA	ENSMUST00000104026.1|Gm23950
ENSMUST00000104027.1|Gm23949	127	115	90.5512	77	37	3873	21.7919	snoRNA	ENSMUST00000104027.1|Gm23949
ENSMUST00000104029.1|Gm23951	132	110	83.3333	81	29	135	17.7407	snoRNA	ENSMUST00000104029.1|Gm23951
ENSMUST00000104030.1|Gm23948	132	132	100	132	29	75	18.9733	snoRNA	ENSMUST00000104030.1|Gm23948
ENSMUST00000104032.1|Snord78	66	66	100	66	50	3944081	48.9189	snoRNA	ENSMUST00000104032.1|Snord78
ENSMUST00000104033.1|Snord67	111	111	100	111	50	23044683	49.2894	snoRNA	ENSMUST00000104033.1|Snord67
ENSMUST00000104034.1|Gm22270	132	132	100	132	50	5409689	48.9567	snoRNA	ENSMUST00000104034.1|Gm22270
ENSMUST00000104035.1|Gm22271	128	120	93.75	120	33	277	18.1444	snoRNA	ENSMUST00000104035.1|Gm22271
ENSMUST00000104036.1|Gm23437	127	106	83.4646	75	24	301	18.0066	snoRNA	ENSMUST00000104036.1|Gm23437
ENSMUST00000104039.1|Gm22272	134	107	79.8507	35	20	91	17.5934	snoRNA	ENSMUST00000104039.1|Gm22272
ENSMUST00000104040.1|Gm22273	132	98	74.2424	43	21	25	17.4	snoRNA	ENSMUST00000104040.1|Gm22273
ENSMUST00000104042.1|Gm25097	145	135	93.1034	135	50	5080	19.4307	snRNA	ENSMUST00000104042.1|Gm25097
ENSMUST00000104043.1|Gm25096	129	105	81.3953	63	24	28	18.1786	snoRNA	ENSMUST00000104043.1|Gm25096
ENSMUST00000104047.1|Gm25095	131	101	77.0992	53	35	4408	20.0411	snoRNA	ENSMUST00000104047.1|Gm25095
ENSMUST00000104048.1|Gm22439	132	103	78.0303	73	26	149	17.906	snoRNA	ENSMUST00000104048.1|Gm22439
ENSMUST00000104049.1|Gm22438	132	94	71.2121	53	40	435	20.2552	snoRNA	ENSMUST00000104049.1|Gm22438
ENSMUST00000104051.1|Snord66	75	75	100	75	50	18172442	49.4627	snoRNA	ENSMUST00000104051.1|Snord66
ENSMUST00000104052.1|Gm23271	124	115	92.7419	46	22	264	17.6212	snoRNA	ENSMUST00000104052.1|Gm23271
ENSMUST00000104053.1|Gm23272	129	112	86.8217	112	50	5419	23.3063	snoRNA	ENSMUST00000104053.1|Gm23272
ENSMUST00000104055.1|Gm23270	131	128	97.7099	128	23	40	17.875	snoRNA	ENSMUST00000104055.1|Gm23270
ENSMUST00000104056.1|Gm23274	130	119	91.5385	119	36	80	18.9625	snoRNA	ENSMUST00000104056.1|Gm23274
ENSMUST00000104058.1|Gm23273	135	91	67.4074	35	24	60	17.65	snoRNA	ENSMUST00000104058.1|Gm23273
ENSMUST00000104059.1|Gm24263	107	52	48.5981	18	18	4	17.5	snRNA	ENSMUST00000104059.1|Gm24263
ENSMUST00000104060.1|Gm23275	104	101	97.1154	51	27	45	17.9111	snRNA	ENSMUST00000104060.1|Gm23275
ENSMUST00000104062.1|Gm26075	121	103	85.124	103	50	5570	18.5864	snoRNA	ENSMUST00000104062.1|Gm26075
ENSMUST00000104063.1|Gm26074	129	117	90.6977	89	29	43	18.0698	snoRNA	ENSMUST00000104063.1|Gm26074
ENSMUST00000104064.1|Gm26077	123	98	79.6748	58	36	8117	22.4992	snoRNA	ENSMUST00000104064.1|Gm26077
ENSMUST00000104065.1|Gm26076	105	83	79.0476	64	22	48	18.1667	snRNA	ENSMUST00000104065.1|Gm26076
ENSMUST00000104066.1|Gm26079	133	133	100	133	50	1268466	48.2625	snoRNA	ENSMUST00000104066.1|Gm26079
ENSMUST00000104067.1|Gm26078	128	101	78.9062	69	31	1315	19.07	snoRNA	ENSMUST00000104067.1|Gm26078
ENSMUST00000104068.1|Gm26081	132	109	82.5758	109	21	103	17.8835	snoRNA	ENSMUST00000104068.1|Gm26081
ENSMUST00000104069.1|Gm26080	131	127	96.9466	105	27	381	18.1207	snoRNA	ENSMUST00000104069.1|Gm26080
ENSMUST00000104070.1|Gm26082	127	84	66.1417	67	19	18	17.2778	snoRNA	ENSMUST00000104070.1|Gm26082
ENSMUST00000104071.1|Gm23979	128	110	85.9375	81	25	245	17.9469	snoRNA	ENSMUST00000104071.1|Gm23979
ENSMUST00000104072.1|Gm24869	128	65	50.7812	33	18	26	17.2308	snoRNA	ENSMUST00000104072.1|Gm24869
ENSMUST00000104073.1|Gm24431	66	64	96.9697	64	50	18	34.7778	snoRNA	ENSMUST00000104073.1|Gm24431
ENSMUST00000104074.1|n-R5s165	100	89	89	89	50	49529	19.1428	rRNA	ENSMUST00000104074.1|n-R5s165
ENSMUST00000104075.1|Gm24432	126	108	85.7143	50	21	315	17.6698	snoRNA	ENSMUST00000104075.1|Gm24432
ENSMUST00000104076.1|Gm24429	132	107	81.0606	66	49	6400	24.8125	snoRNA	ENSMUST00000104076.1|Gm24429
ENSMUST00000104077.1|Gm24430	104	82	78.8462	55	30	72217	18.0599	snRNA	ENSMUST00000104077.1|Gm24430
ENSMUST00000104080.1|Gm24433	133	113	84.9624	74	38	2396	20.3865	snoRNA	ENSMUST00000104080.1|Gm24433
ENSMUST00000104081.1|Gm24434	132	90	68.1818	37	31	1372	20.4293	snoRNA	ENSMUST00000104081.1|Gm24434
ENSMUST00000104082.1|Gm22782	132	131	99.2424	131	21	47	17.9787	snoRNA	ENSMUST00000104082.1|Gm22782
ENSMUST00000104083.1|Gm22781	137	95	69.3431	57	28	933	19.6677	snoRNA	ENSMUST00000104083.1|Gm22781
ENSMUST00000104084.1|Gm22780	132	126	95.4545	92	50	773	28.4981	snoRNA	ENSMUST00000104084.1|Gm22780
ENSMUST00000104085.1|Gm22779	107	71	66.3551	71	29	1577	17.09	snRNA	ENSMUST00000104085.1|Gm22779
ENSMUST00000104086.1|Gm22786	122	122	100	122	50	192801	34.787	snoRNA	ENSMUST00000104086.1|Gm22786
ENSMUST00000104087.1|Gm22785	132	93	70.4545	50	28	1352	18.5444	snoRNA	ENSMUST00000104087.1|Gm22785
ENSMUST00000104088.1|Gm22784	132	123	93.1818	74	50	40	22.35	snoRNA	ENSMUST00000104088.1|Gm22784
ENSMUST00000104089.1|Gm22783	107	95	88.785	95	18	16	17.25	snRNA	ENSMUST00000104089.1|Gm22783
ENSMUST00000104090.1|Gm22778	128	75	58.5938	41	24	292	18.3082	snoRNA	ENSMUST00000104090.1|Gm22778
ENSMUST00000104091.1|Gm22777	129	95	73.6434	95	35	707	18.4441	snoRNA	ENSMUST00000104091.1|Gm22777
ENSMUST00000104092.1|Gm25764	134	85	63.4328	68	28	78	17.641	snoRNA	ENSMUST00000104092.1|Gm25764
ENSMUST00000104093.1|Gm26396	132	105	79.5455	52	32	1163	19.4058	snoRNA	ENSMUST00000104093.1|Gm26396
ENSMUST00000104094.1|Gm26395	132	81	61.3636	54	25	369	19.7046	snoRNA	ENSMUST00000104094.1|Gm26395
ENSMUST00000104095.1|n-R5s158	118	108	91.5254	72	50	653206	20.7348	rRNA	ENSMUST00000104095.1|n-R5s158
ENSMUST00000104097.1|Gm26394	115	110	95.6522	72	30	927	18.9439	snoRNA	ENSMUST00000104097.1|Gm26394
ENSMUST00000104098.2|Gm25076	132	108	81.8182	84	29	303	18.1914	snoRNA	ENSMUST00000104098.2|Gm25076
ENSMUST00000104099.1|Gm25763	129	106	82.1705	106	50	835	30.9665	snoRNA	ENSMUST00000104099.1|Gm25763
ENSMUST00000104100.1|Gm25765	132	86	65.1515	67	36	53	18.0943	snoRNA	ENSMUST00000104100.1|Gm25765
ENSMUST00000104101.1|Gm25766	131	108	82.4427	108	32	8838	22.0347	snoRNA	ENSMUST00000104101.1|Gm25766
ENSMUST00000104102.1|Gm25407	134	127	94.7761	98	29	161	18.2609	snoRNA	ENSMUST00000104102.1|Gm25407
ENSMUST00000104103.1|Gm24124	132	77	58.3333	36	23	25	18.84	snoRNA	ENSMUST00000104103.1|Gm24124
ENSMUST00000104104.1|Gm25408	133	93	69.9248	59	50	840	18.1964	snoRNA	ENSMUST00000104104.1|Gm25408
ENSMUST00000104105.1|Gm24125	137	78	56.9343	45	32	301	18.3688	snoRNA	ENSMUST00000104105.1|Gm24125
ENSMUST00000104106.1|Gm24123	83	75	90.3614	75	50	218195	33.3762	snoRNA	ENSMUST00000104106.1|Gm24123
ENSMUST00000104107.1|Gm24122	132	98	74.2424	50	20	40	17.65	snoRNA	ENSMUST00000104107.1|Gm24122
ENSMUST00000104108.1|Gm23923	133	133	100	133	37	547	18.3839	snoRNA	ENSMUST00000104108.1|Gm23923
ENSMUST00000104110.1|Gm24127	130	130	100	130	22	29	17.6207	snoRNA	ENSMUST00000104110.1|Gm24127
ENSMUST00000104111.1|Gm24126	106	97	91.5094	51	23	363	18.1515	snRNA	ENSMUST00000104111.1|Gm24126
ENSMUST00000104114.1|Gm22473	132	120	90.9091	120	31	167	17.8743	snoRNA	ENSMUST00000104114.1|Gm22473
ENSMUST00000104115.1|Gm22472	134	117	87.3134	77	50	26647	21.9896	snRNA	ENSMUST00000104115.1|Gm22472
ENSMUST00000104116.1|Gm22471	130	109	83.8462	109	27	450	18.5867	snoRNA	ENSMUST00000104116.1|Gm22471
ENSMUST00000104117.1|Gm22470	130	117	90	117	31	154	17.6753	snoRNA	ENSMUST00000104117.1|Gm22470
ENSMUST00000104118.1|Gm22469	133	106	79.6992	78	25	286	18.1259	snoRNA	ENSMUST00000104118.1|Gm22469
ENSMUST00000104120.1|Gm25485	132	102	77.2727	68	21	219	17.8767	snoRNA	ENSMUST00000104120.1|Gm25485
ENSMUST00000104121.1|n-R5s8	118	86	72.8814	86	35	5174	19.4977	rRNA	ENSMUST00000104121.1|n-R5s8
ENSMUST00000104123.2|Gm24709	132	124	93.9394	124	50	3458	21.1073	snoRNA	ENSMUST00000104123.2|Gm24709
ENSMUST00000104124.1|Gm24170	133	80	60.1504	45	27	19	18.6842	snoRNA	ENSMUST00000104124.1|Gm24170
ENSMUST00000104126.1|Gm24171	131	102	77.8626	43	21	36	17.8611	snoRNA	ENSMUST00000104126.1|Gm24171
ENSMUST00000104127.1|Gm24172	117	50	42.735	28	18	13	17.5385	snoRNA	ENSMUST00000104127.1|Gm24172
ENSMUST00000104128.1|n-R5s171	79	65	82.2785	38	27	4697	19.772	rRNA	ENSMUST00000104128.1|n-R5s171
ENSMUST00000104129.1|Gm25785	125	116	92.8	116	50	3547	18.7195	snRNA	ENSMUST00000104129.1|Gm25785
ENSMUST00000104130.1|Gm24173	128	87	67.9688	52	27	522	20.1954	snoRNA	ENSMUST00000104130.1|Gm24173
ENSMUST00000104132.1|Gm22284	132	121	91.6667	85	24	301	18.7741	snoRNA	ENSMUST00000104132.1|Gm22284
ENSMUST00000104135.1|Rnu11	134	134	100	134	50	6596224	38.156	snRNA	ENSMUST00000104135.1|Rnu11
ENSMUST00000104136.2|Gm25311	132	125	94.697	125	27	316	18.5854	snoRNA	ENSMUST00000104136.2|Gm25311
ENSMUST00000104137.1|Gm25833	133	102	76.6917	50	26	494	18.7105	snoRNA	ENSMUST00000104137.1|Gm25833
ENSMUST00000104139.1|Gm25938	166	96	57.8313	40	25	57	18.4737	snRNA	ENSMUST00000104139.1|Gm25938
ENSMUST00000104140.1|Gm25832	130	128	98.4615	81	24	258	17.5736	snoRNA	ENSMUST00000104140.1|Gm25832
ENSMUST00000104144.1|Gm23014	130	107	82.3077	45	33	205	18.7756	snoRNA	ENSMUST00000104144.1|Gm23014
ENSMUST00000104145.1|Gm23015	128	104	81.25	87	30	1201	17.3705	snoRNA	ENSMUST00000104145.1|Gm23015
ENSMUST00000104146.1|Gm23013	106	57	53.7736	34	19	8	17.5	snRNA	ENSMUST00000104146.1|Gm23013
ENSMUST00000104148.1|Gm23011	132	120	90.9091	120	30	436	18.5115	snoRNA	ENSMUST00000104148.1|Gm23011
ENSMUST00000104149.1|Gm23012	83	53	63.8554	18	18	4	17.75	snoRNA	ENSMUST00000104149.1|Gm23012
ENSMUST00000104150.1|Gm23294	164	135	82.3171	57	28	1119	18.4316	snRNA	ENSMUST00000104150.1|Gm23294
ENSMUST00000104151.1|Gm23010	126	126	100	126	50	96	18.8125	snoRNA	ENSMUST00000104151.1|Gm23010
ENSMUST00000104152.2|Gm23311	134	107	79.8507	53	27	277	17.8592	snoRNA	ENSMUST00000104152.2|Gm23311
ENSMUST00000104154.1|Gm24670	132	116	87.8788	75	20	43	17.6744	snoRNA	ENSMUST00000104154.1|Gm24670
ENSMUST00000104156.1|Gm24326	125	113	90.4	113	25	942	19.1603	snoRNA	ENSMUST00000104156.1|Gm24326
ENSMUST00000104157.1|Snord70	87	85	97.7011	85	50	21012945	49.2141	snoRNA	ENSMUST00000104157.1|Snord70
ENSMUST00000104159.1|Gm24671	158	143	90.5063	115	50	22	28	snRNA	ENSMUST00000104159.1|Gm24671
ENSMUST00000104160.1|Gm24665	129	124	96.124	124	28	1350	19.3733	snoRNA	ENSMUST00000104160.1|Gm24665
ENSMUST00000104161.1|Gm24867	107	89	83.1776	71	40	28479	17.4201	snRNA	ENSMUST00000104161.1|Gm24867
ENSMUST00000104162.1|n-R5s31	110	92	83.6364	92	50	70	18.6	rRNA	ENSMUST00000104162.1|n-R5s31
ENSMUST00000104163.2|Gm24350	133	121	90.9774	48	31	80	18.3	snoRNA	ENSMUST00000104163.2|Gm24350
ENSMUST00000104165.1|Gm26367	132	116	87.8788	116	26	686	18.7187	snoRNA	ENSMUST00000104165.1|Gm26367
ENSMUST00000104166.1|Gm26286	134	128	95.5224	128	32	1830	19.0585	snoRNA	ENSMUST00000104166.1|Gm26286
ENSMUST00000104168.1|Gm26288	132	119	90.1515	70	50	2690	21.0494	snoRNA	ENSMUST00000104168.1|Gm26288
ENSMUST00000104169.1|Gm26289	131	105	80.1527	61	29	197	17.797	snoRNA	ENSMUST00000104169.1|Gm26289
ENSMUST00000104170.1|Gm26293	84	84	100	84	50	1945740	48.5575	snoRNA	ENSMUST00000104170.1|Gm26293
ENSMUST00000104171.1|Gm25308	158	141	89.2405	121	31	1940	19.0598	snRNA	ENSMUST00000104171.1|Gm25308
ENSMUST00000104172.1|Gm23482	122	111	90.9836	111	50	27	23.7037	snoRNA	ENSMUST00000104172.1|Gm23482
ENSMUST00000104173.1|Gm23481	131	58	44.2748	31	21	110	17.4909	snoRNA	ENSMUST00000104173.1|Gm23481
ENSMUST00000104178.1|Gm23484	131	123	93.8931	84	29	173	17.8324	snoRNA	ENSMUST00000104178.1|Gm23484
ENSMUST00000104179.1|Gm23483	108	96	88.8889	79	21	36	17.6944	snRNA	ENSMUST00000104179.1|Gm23483
ENSMUST00000104180.1|Gm26273	131	99	75.5725	82	25	95	17.5895	snoRNA	ENSMUST00000104180.1|Gm26273
ENSMUST00000104181.1|Gm23485	155	97	62.5806	56	30	1213	18.047	snRNA	ENSMUST00000104181.1|Gm23485
ENSMUST00000104188.1|Gm25167	120	104	86.6667	104	40	3980	23.0495	snoRNA	ENSMUST00000104188.1|Gm25167
ENSMUST00000104189.1|Gm25168	132	91	68.9394	74	50	3530	21.8153	snoRNA	ENSMUST00000104189.1|Gm25168
ENSMUST00000104190.1|Gm25169	129	102	79.0698	51	29	84	18.0238	snoRNA	ENSMUST00000104190.1|Gm25169
ENSMUST00000104191.1|Gm25170	129	87	67.4419	68	24	555	17.9189	snoRNA	ENSMUST00000104191.1|Gm25170
ENSMUST00000104192.1|Gm22661	132	132	100	132	50	22210	25.3576	snoRNA	ENSMUST00000104192.1|Gm22661
ENSMUST00000104193.1|Gm22660	130	90	69.2308	73	36	2965	20.9639	snoRNA	ENSMUST00000104193.1|Gm22660
ENSMUST00000104194.1|n-R5s200	113	107	94.6903	107	50	255	18.9098	rRNA	ENSMUST00000104194.1|n-R5s200
ENSMUST00000104195.1|Gm22659	130	100	76.9231	100	50	1194	19.33	snoRNA	ENSMUST00000104195.1|Gm22659
ENSMUST00000104196.1|Gm22658	155	132	85.1613	66	23	52283	17.8109	snRNA	ENSMUST00000104196.1|Gm22658
ENSMUST00000104197.1|Gm22657	132	106	80.303	106	25	495	18.6949	snoRNA	ENSMUST00000104197.1|Gm22657
ENSMUST00000104199.1|Gm22656	171	125	73.0994	88	31	370	19.473	snRNA	ENSMUST00000104199.1|Gm22656
ENSMUST00000104203.1|Gm24336	146	146	100	146	50	88349	47.7343	snoRNA	ENSMUST00000104203.1|Gm24336
ENSMUST00000104204.1|Gm24337	126	109	86.5079	58	31	258	18.8915	snoRNA	ENSMUST00000104204.1|Gm24337
ENSMUST00000104205.1|Gm24338	127	62	48.8189	43	19	10	17.8	snoRNA	ENSMUST00000104205.1|Gm24338
ENSMUST00000104206.1|Gm24339	76	76	100	76	50	87833	32.5348	snoRNA	ENSMUST00000104206.1|Gm24339
ENSMUST00000104208.1|Gm24340	97	62	63.9175	62	30	55783	17.9994	snRNA	ENSMUST00000104208.1|Gm24340
ENSMUST00000104209.1|Gm24341	125	89	71.2	48	26	677	18.1123	snoRNA	ENSMUST00000104209.1|Gm24341
ENSMUST00000104210.1|Gm24334	128	103	80.4688	75	27	187	17.615	snoRNA	ENSMUST00000104210.1|Gm24334
ENSMUST00000104211.1|Gm24335	132	128	96.9697	128	32	880	19.1136	snoRNA	ENSMUST00000104211.1|Gm24335
ENSMUST00000104212.1|Gm25417	131	85	64.8855	85	48	1788	21.0022	snoRNA	ENSMUST00000104212.1|Gm25417
ENSMUST00000104213.1|n-R5s82	109	97	88.9908	97	29	3896	19.2118	rRNA	ENSMUST00000104213.1|n-R5s82
ENSMUST00000104214.1|Gm25418	129	79	61.2403	62	21	70	17.6571	snoRNA	ENSMUST00000104214.1|Gm25418
ENSMUST00000104215.2|Gm25419	191	191	100	191	50	180946	23.3213	snoRNA	ENSMUST00000104215.2|Gm25419
ENSMUST00000104216.1|Gm25420	127	115	90.5512	115	36	463	18.4406	snoRNA	ENSMUST00000104216.1|Gm25420
ENSMUST00000104218.1|Gm25421	164	68	41.4634	26	18	12	17.5	snRNA	ENSMUST00000104218.1|Gm25421
ENSMUST00000104219.1|Gm25422	129	108	83.7209	87	34	1753	21.1192	snoRNA	ENSMUST00000104219.1|Gm25422
ENSMUST00000104220.1|Gm25415	132	85	64.3939	62	30	97	17.9381	snoRNA	ENSMUST00000104220.1|Gm25415
ENSMUST00000104221.1|Gm25416	107	101	94.3925	101	25	121	18.4132	snRNA	ENSMUST00000104221.1|Gm25416
ENSMUST00000104222.1|Gm23750	132	112	84.8485	72	31	420	19.4167	snoRNA	ENSMUST00000104222.1|Gm23750
ENSMUST00000104223.1|Gm23749	131	122	93.1298	122	30	284	18.6056	snoRNA	ENSMUST00000104223.1|Gm23749
ENSMUST00000104225.1|Gm23389	69	69	100	69	36	11747	21.6325	snoRNA	ENSMUST00000104225.1|Gm23389
ENSMUST00000104227.1|Gm23748	131	123	93.8931	98	50	2585	20.8286	snoRNA	ENSMUST00000104227.1|Gm23748
ENSMUST00000104228.1|Gm23747	131	104	79.3893	79	50	2925	21.6448	snoRNA	ENSMUST00000104228.1|Gm23747
ENSMUST00000104229.1|Gm23746	125	92	73.6	59	19	56	17.1964	snoRNA	ENSMUST00000104229.1|Gm23746
ENSMUST00000104230.1|Gm23745	125	90	72	34	34	220	18.1955	snoRNA	ENSMUST00000104230.1|Gm23745
ENSMUST00000104231.1|Gm23744	149	149	100	149	50	13134320	43.6636	snRNA	ENSMUST00000104231.1|Gm23744
ENSMUST00000104233.1|Gm24283	107	100	93.4579	71	25	158	17.481	snRNA	ENSMUST00000104233.1|Gm24283
ENSMUST00000104234.1|Gm24281	136	101	74.2647	101	27	104	17.8269	snoRNA	ENSMUST00000104234.1|Gm24281
ENSMUST00000104236.1|Gm24279	131	93	70.9924	93	38	1293	18.8538	snoRNA	ENSMUST00000104236.1|Gm24279
ENSMUST00000104237.1|Gm24280	134	100	74.6269	45	31	4874	20.4963	snoRNA	ENSMUST00000104237.1|Gm24280
ENSMUST00000104238.1|Gm26387	132	132	100	132	50	1214889	48.705	snoRNA	ENSMUST00000104238.1|Gm26387
ENSMUST00000104239.1|Gm24278	127	108	85.0394	89	36	177	18.2881	snoRNA	ENSMUST00000104239.1|Gm24278
ENSMUST00000104240.1|Gm24284	142	134	94.3662	103	28	190	17.7368	snoRNA	ENSMUST00000104240.1|Gm24284
ENSMUST00000104242.1|Gm22592	131	97	74.0458	79	29	1670	19.8659	snoRNA	ENSMUST00000104242.1|Gm22592
ENSMUST00000104243.1|Gm22591	106	77	72.6415	59	38	59	18.8644	snRNA	ENSMUST00000104243.1|Gm22591
ENSMUST00000104245.1|Gm22593	109	82	75.2294	82	23	41	18.5854	snRNA	ENSMUST00000104245.1|Gm22593
ENSMUST00000104247.1|Gm22590	128	123	96.0938	123	42	851	18.8472	snoRNA	ENSMUST00000104247.1|Gm22590
ENSMUST00000104249.1|n-R5s178	114	96	84.2105	78	33	2887	18.6114	rRNA	ENSMUST00000104249.1|n-R5s178
ENSMUST00000104250.1|Gm22595	130	105	80.7692	61	33	914	20.1368	snoRNA	ENSMUST00000104250.1|Gm22595
ENSMUST00000104251.1|Gm22594	130	89	68.4615	54	26	34	18.1176	snoRNA	ENSMUST00000104251.1|Gm22594
ENSMUST00000104252.1|Gm23130	74	74	100	74	50	19566622	48.5733	snoRNA	ENSMUST00000104252.1|Gm23130
ENSMUST00000104253.1|Gm23131	132	70	53.0303	53	21	68	17.7059	snoRNA	ENSMUST00000104253.1|Gm23131
ENSMUST00000104254.1|Gm23132	132	125	94.697	125	37	20716	17.0991	snoRNA	ENSMUST00000104254.1|Gm23132
ENSMUST00000104255.1|Gm23133	135	129	95.5556	109	19	19	17.5263	snRNA	ENSMUST00000104255.1|Gm23133
ENSMUST00000104257.1|Gm23128	132	126	95.4545	109	22	311	17.746	snoRNA	ENSMUST00000104257.1|Gm23128
ENSMUST00000104259.1|Gm23129	132	80	60.6061	59	20	120	17.3167	snoRNA	ENSMUST00000104259.1|Gm23129
ENSMUST00000104260.1|Gm23126	134	109	81.3433	73	37	2944	22.5296	snoRNA	ENSMUST00000104260.1|Gm23126
ENSMUST00000104261.1|Gm23127	130	121	93.0769	121	50	3724	21.989	snoRNA	ENSMUST00000104261.1|Gm23127
ENSMUST00000104263.1|Gm25916	131	89	67.9389	89	24	449	19.0134	snoRNA	ENSMUST00000104263.1|Gm25916
ENSMUST00000104265.1|Gm25915	126	90	71.4286	90	31	577	19.5321	snoRNA	ENSMUST00000104265.1|Gm25915
ENSMUST00000104266.1|Gm25918	103	76	73.7864	32	19	27	18.037	snRNA	ENSMUST00000104266.1|Gm25918
ENSMUST00000104267.1|Gm25917	130	121	93.0769	97	39	1416	19.1787	snoRNA	ENSMUST00000104267.1|Gm25917
ENSMUST00000104268.1|Gm22927	131	70	53.4351	70	35	696	18.3592	snoRNA	ENSMUST00000104268.1|Gm22927
ENSMUST00000104269.1|Snord65	72	72	100	72	50	1236996	38.8197	snoRNA	ENSMUST00000104269.1|Snord65
ENSMUST00000104271.1|Gm25919	132	96	72.7273	68	26	138	17.8841	snoRNA	ENSMUST00000104271.1|Gm25919
ENSMUST00000104272.1|Gm26419	133	133	100	133	36	7182	21.5469	snoRNA	ENSMUST00000104272.1|Gm26419
ENSMUST00000104273.1|Gm26420	103	61	59.2233	34	19	12	17.25	snRNA	ENSMUST00000104273.1|Gm26420
ENSMUST00000104274.1|Gm26417	135	111	82.2222	84	50	2534	22.0304	snoRNA	ENSMUST00000104274.1|Gm26417
ENSMUST00000104275.1|Gm26418	137	71	51.8248	43	34	20	17.95	snoRNA	ENSMUST00000104275.1|Gm26418
ENSMUST00000104276.1|Gm26422	132	102	77.2727	83	35	219	18.6621	snoRNA	ENSMUST00000104276.1|Gm26422
ENSMUST00000104277.1|Gm26423	128	97	75.7812	80	19	19	17.2632	snoRNA	ENSMUST00000104277.1|Gm26423
ENSMUST00000104279.1|Gm26421	132	66	50	44	29	35	18.2571	snoRNA	ENSMUST00000104279.1|Gm26421
ENSMUST00000104280.1|Gm26416	134	125	93.2836	56	35	786	18.5267	snoRNA	ENSMUST00000104280.1|Gm26416
ENSMUST00000104281.1|Gm25922	130	110	84.6154	92	50	10035	26.4893	snoRNA	ENSMUST00000104281.1|Gm25922
ENSMUST00000104282.1|Gm24789	131	115	87.7863	115	50	159	17.9623	snoRNA	ENSMUST00000104282.1|Gm24789
ENSMUST00000104283.1|Gm24788	156	121	77.5641	42	21	122	18.1393	snRNA	ENSMUST00000104283.1|Gm24788
ENSMUST00000104284.1|Gm24791	131	120	91.6031	120	50	835	18.6731	snoRNA	ENSMUST00000104284.1|Gm24791
ENSMUST00000104285.1|Gm24790	132	99	75	39	26	96	17.5521	snoRNA	ENSMUST00000104285.1|Gm24790
ENSMUST00000104286.1|Gm24792	128	73	57.0312	73	30	342	18.1345	snoRNA	ENSMUST00000104286.1|Gm24792
ENSMUST00000104288.1|Gm24794	140	107	76.4286	90	34	922	18.6171	snoRNA	ENSMUST00000104288.1|Gm24794
ENSMUST00000104289.1|Gm24793	132	114	86.3636	114	31	577	18.4835	snoRNA	ENSMUST00000104289.1|Gm24793
ENSMUST00000104292.1|Gm23439	132	122	92.4242	122	37	2782	20.5978	snoRNA	ENSMUST00000104292.1|Gm23439
ENSMUST00000104293.1|Gm25272	128	117	91.4062	117	50	83	19.5663	snoRNA	ENSMUST00000104293.1|Gm25272
ENSMUST00000104295.1|Gm25273	115	82	71.3043	41	33	202	19.6287	snoRNA	ENSMUST00000104295.1|Gm25273
ENSMUST00000104296.1|Gm25274	135	133	98.5185	133	37	146	18.5342	snoRNA	ENSMUST00000104296.1|Gm25274
ENSMUST00000104297.1|Gm25275	129	109	84.4961	109	38	58	21.431	snoRNA	ENSMUST00000104297.1|Gm25275
ENSMUST00000104299.1|Gm23440	130	109	83.8462	68	29	451	18.9579	snoRNA	ENSMUST00000104299.1|Gm23440
ENSMUST00000104300.1|Gm25276	124	113	91.129	113	50	4350	23.4343	snoRNA	ENSMUST00000104300.1|Gm25276
ENSMUST00000104304.1|Gm23596	132	96	72.7273	40	30	218	18.4541	snoRNA	ENSMUST00000104304.1|Gm23596
ENSMUST00000104305.1|Snord91a	93	93	100	93	50	10898639	48.7736	snoRNA	ENSMUST00000104305.1|Snord91a
ENSMUST00000104306.1|Gm23595	130	116	89.2308	70	27	977	18.9171	snoRNA	ENSMUST00000104306.1|Gm23595
ENSMUST00000104307.1|Gm23594	134	109	81.3433	74	30	1051	19.9867	snoRNA	ENSMUST00000104307.1|Gm23594
ENSMUST00000104309.1|Gm23593	120	94	78.3333	94	29	20	18.15	snoRNA	ENSMUST00000104309.1|Gm23593
ENSMUST00000104311.1|Gm23604	132	118	89.3939	101	41	857	19.6861	snoRNA	ENSMUST00000104311.1|Gm23604
ENSMUST00000104313.1|Gm24230	129	116	89.9225	116	50	913	18.5455	snoRNA	ENSMUST00000104313.1|Gm24230
ENSMUST00000104314.1|Gm24232	132	99	75	26	20	75	18	snoRNA	ENSMUST00000104314.1|Gm24232
ENSMUST00000104315.1|Gm24231	133	84	63.1579	61	25	719	19.2712	snoRNA	ENSMUST00000104315.1|Gm24231
ENSMUST00000104316.1|Gm24234	107	64	59.8131	64	22	1656	17.1479	snRNA	ENSMUST00000104316.1|Gm24234
ENSMUST00000104317.1|Gm24233	122	122	100	122	50	530369	44.2106	snoRNA	ENSMUST00000104317.1|Gm24233
ENSMUST00000104318.1|Scarna9	70	70	100	70	50	60018	42.9736	snoRNA	ENSMUST00000104318.1|Scarna9
ENSMUST00000104319.1|Gm24235	129	94	72.8682	77	28	893	19.4233	snoRNA	ENSMUST00000104319.1|Gm24235
ENSMUST00000104323.1|Gm25875	107	92	85.9813	92	36	1677	20.2821	snRNA	ENSMUST00000104323.1|Gm25875
ENSMUST00000104326.1|Gm25877	129	112	86.8217	112	50	1530	21.7444	snoRNA	ENSMUST00000104326.1|Gm25877
ENSMUST00000104327.1|Gm25878	93	93	100	93	50	12222255	49.1819	snoRNA	ENSMUST00000104327.1|Gm25878
ENSMUST00000104328.1|n-R5s219	132	129	97.7273	129	32	1463887	19.0501	rRNA	ENSMUST00000104328.1|n-R5s219
ENSMUST00000104329.1|Gm25876	119	97	81.5126	62	19	16	17.4375	snoRNA	ENSMUST00000104329.1|Gm25876
ENSMUST00000104330.1|Gm25879	107	75	70.0935	49	20	15	17.8	snRNA	ENSMUST00000104330.1|Gm25879
ENSMUST00000104331.1|Gm25880	132	100	75.7576	38	26	422	18.4645	snoRNA	ENSMUST00000104331.1|Gm25880
ENSMUST00000104332.2|Gm25526	132	105	79.5455	76	31	1330	19.2805	snoRNA	ENSMUST00000104332.2|Gm25526
ENSMUST00000104333.1|Gm25378	129	84	65.1163	67	23	79	17.3797	snoRNA	ENSMUST00000104333.1|Gm25378
ENSMUST00000104334.1|Gm25377	129	71	55.0388	51	37	2432	22.134	snoRNA	ENSMUST00000104334.1|Gm25377
ENSMUST00000104336.1|n-R5s67	114	95	83.3333	95	24	3798	19.0561	rRNA	ENSMUST00000104336.1|n-R5s67
ENSMUST00000104338.1|Gm25379	114	74	64.9123	74	35	22197	17.6724	snoRNA	ENSMUST00000104338.1|Gm25379
ENSMUST00000104339.1|Gm25506	70	70	100	70	50	23672744	49.4724	snoRNA	ENSMUST00000104339.1|Gm25506
ENSMUST00000104340.1|Gm25376	133	107	80.4511	78	45	1860	24.228	snoRNA	ENSMUST00000104340.1|Gm25376
ENSMUST00000104347.1|Gm22543	94	91	96.8085	91	50	1148	17.7021	snRNA	ENSMUST00000104347.1|Gm22543
ENSMUST00000104349.1|Gm22544	127	98	77.1654	53	26	222	18.509	snoRNA	ENSMUST00000104349.1|Gm22544
ENSMUST00000104350.1|Gm22545	132	82	62.1212	65	38	129	21.8682	snoRNA	ENSMUST00000104350.1|Gm22545
ENSMUST00000104351.1|Gm22546	130	130	100	130	26	2806	19.33	snoRNA	ENSMUST00000104351.1|Gm22546
ENSMUST00000104352.2|Gm24079	132	117	88.6364	90	24	36	17.3333	snoRNA	ENSMUST00000104352.2|Gm24079
ENSMUST00000104353.1|Gm22021	107	70	65.4206	70	23	57	19.1404	snRNA	ENSMUST00000104353.1|Gm22021
ENSMUST00000104354.1|Gm22023	130	116	89.2308	116	49	1457	20.8717	snoRNA	ENSMUST00000104354.1|Gm22023
ENSMUST00000104355.1|Gm22022	127	96	75.5906	77	30	258	18.3837	snoRNA	ENSMUST00000104355.1|Gm22022
ENSMUST00000104357.1|Gm22018	131	129	98.4733	129	50	1947	23.1782	snoRNA	ENSMUST00000104357.1|Gm22018
ENSMUST00000104358.1|Gm22020	136	128	94.1176	128	50	49	22.7143	snoRNA	ENSMUST00000104358.1|Gm22020
ENSMUST00000104359.1|Gm22019	96	86	89.5833	86	24	70	18.9143	snRNA	ENSMUST00000104359.1|Gm22019
ENSMUST00000104361.1|Snord71	85	85	100	85	50	17874510	49.1075	snoRNA	ENSMUST00000104361.1|Snord71
ENSMUST00000104364.1|Gm23709	130	128	98.4615	128	50	1321	28.2067	snoRNA	ENSMUST00000104364.1|Gm23709
ENSMUST00000104365.1|Gm23176	130	111	85.3846	88	34	2180	21.0917	snoRNA	ENSMUST00000104365.1|Gm23176
ENSMUST00000104366.1|Gm23707	125	84	67.2	67	19	18	17.2778	snoRNA	ENSMUST00000104366.1|Gm23707
ENSMUST00000104367.1|Gm23708	123	96	78.0488	77	26	23	18.5217	snoRNA	ENSMUST00000104367.1|Gm23708
ENSMUST00000104369.1|Gm23706	82	80	97.561	80	38	3882	19.7862	snoRNA	ENSMUST00000104369.1|Gm23706
ENSMUST00000104370.1|Gm23705	130	125	96.1538	82	25	62	18.3387	snoRNA	ENSMUST00000104370.1|Gm23705
ENSMUST00000104371.1|Gm23175	132	104	78.7879	64	29	696	18.0101	snoRNA	ENSMUST00000104371.1|Gm23175
ENSMUST00000104373.1|Gm24607	133	125	93.985	82	31	79	18.1646	snoRNA	ENSMUST00000104373.1|Gm24607
ENSMUST00000104374.1|Gm23203	107	80	74.7664	80	21	33	17.7879	snRNA	ENSMUST00000104374.1|Gm23203
ENSMUST00000104375.1|Snora68	131	131	100	131	50	2678274	46.6366	snoRNA	ENSMUST00000104375.1|Snora68
ENSMUST00000104376.1|Gm23202	129	129	100	129	50	12968	45.9813	snoRNA	ENSMUST00000104376.1|Gm23202
ENSMUST00000104377.1|Gm23201	89	89	100	89	50	11420675	47.8162	snoRNA	ENSMUST00000104377.1|Gm23201
ENSMUST00000104379.1|Gm23200	132	113	85.6061	113	50	235	18.1872	snoRNA	ENSMUST00000104379.1|Gm23200
ENSMUST00000104381.1|Gm24608	136	133	97.7941	133	50	133	21.7895	snoRNA	ENSMUST00000104381.1|Gm24608
ENSMUST00000104383.1|Snora36b	132	132	100	132	50	1153481	30.9931	snoRNA	ENSMUST00000104383.1|Snora36b
ENSMUST00000104384.1|Gm24886	123	114	92.6829	77	50	9146	27.0465	snoRNA	ENSMUST00000104384.1|Gm24886
ENSMUST00000104386.1|Gm24887	108	69	63.8889	49	22	17	18.2941	snRNA	ENSMUST00000104386.1|Gm24887
ENSMUST00000104387.1|Gm24888	130	130	100	130	50	646682	44.3561	snoRNA	ENSMUST00000104387.1|Gm24888
ENSMUST00000104388.1|Gm24889	132	70	53.0303	47	24	215	17.7302	snoRNA	ENSMUST00000104388.1|Gm24889
ENSMUST00000104389.1|Gm24890	102	98	96.0784	98	50	19986	24.2182	snRNA	ENSMUST00000104389.1|Gm24890
ENSMUST00000104390.1|Gm25631	130	119	91.5385	119	23	439	18.836	snoRNA	ENSMUST00000104390.1|Gm25631
ENSMUST00000104391.1|Gm24891	136	131	96.3235	81	36	3672	19.6906	snoRNA	ENSMUST00000104391.1|Gm24891
ENSMUST00000104393.1|Gm24373	132	119	90.1515	62	34	1838	19.7514	snoRNA	ENSMUST00000104393.1|Gm24373
ENSMUST00000104394.1|Gm24374	106	80	75.4717	54	25	24	18.2917	snRNA	ENSMUST00000104394.1|Gm24374
ENSMUST00000104397.1|Gm24375	132	117	88.6364	91	50	981	22.8746	snoRNA	ENSMUST00000104397.1|Gm24375
ENSMUST00000104398.1|Gm24377	131	115	87.7863	44	26	1047	19.4871	snoRNA	ENSMUST00000104398.1|Gm24377
ENSMUST00000104399.1|Gm24376	127	92	72.4409	92	37	1290	19.8915	snoRNA	ENSMUST00000104399.1|Gm24376
ENSMUST00000104402.1|Gm26015	125	97	77.6	97	30	751	18.5326	snoRNA	ENSMUST00000104402.1|Gm26015
ENSMUST00000104403.1|Gm26016	129	127	98.4496	127	37	1599	19.808	snoRNA	ENSMUST00000104403.1|Gm26016
ENSMUST00000104404.1|Gm26013	119	117	98.3193	117	37	185	18.3946	snoRNA	ENSMUST00000104404.1|Gm26013
ENSMUST00000104405.1|Gm26014	132	118	89.3939	96	44	663	18.9382	snoRNA	ENSMUST00000104405.1|Gm26014
ENSMUST00000104406.1|Gm26018	128	90	70.3125	90	37	715	18.5566	snoRNA	ENSMUST00000104406.1|Gm26018
ENSMUST00000104407.1|Gm26019	119	97	81.5126	61	29	1125	19.5787	snoRNA	ENSMUST00000104407.1|Gm26019
ENSMUST00000104408.1|Gm23573	107	84	78.5047	52	24	39	18.2821	snRNA	ENSMUST00000104408.1|Gm23573
ENSMUST00000104409.1|Gm26017	74	74	100	74	35	4685	17.9462	snRNA	ENSMUST00000104409.1|Gm26017
ENSMUST00000104410.1|Gm26011	104	85	81.7308	46	22	75	18.4	snRNA	ENSMUST00000104410.1|Gm26011
ENSMUST00000104411.1|Gm26012	128	92	71.875	92	30	445	18.1371	snoRNA	ENSMUST00000104411.1|Gm26012
ENSMUST00000104413.1|Gm22674	131	82	62.5954	65	25	95	17.3789	snoRNA	ENSMUST00000104413.1|Gm22674
ENSMUST00000104414.1|Gm22672	134	126	94.0299	126	50	145	18.3172	snoRNA	ENSMUST00000104414.1|Gm22672
ENSMUST00000104415.1|Gm22673	131	120	91.6031	65	50	122794	23.7839	snoRNA	ENSMUST00000104415.1|Gm22673
ENSMUST00000104416.1|Snord1b	75	75	100	75	50	1138935	42.9377	snoRNA	ENSMUST00000104416.1|Snord1b
ENSMUST00000104419.1|Gm25803	131	120	91.6031	120	50	218	18.3761	snoRNA	ENSMUST00000104419.1|Gm25803
ENSMUST00000104420.1|Gm22671	134	116	86.5672	64	20	152	17.4013	snoRNA	ENSMUST00000104420.1|Gm22671
ENSMUST00000104421.1|Gm25795	132	124	93.9394	124	50	3474	22.2424	snoRNA	ENSMUST00000104421.1|Gm25795
ENSMUST00000104423.1|Gm23946	197	197	100	197	50	223362	47.8013	snoRNA	ENSMUST00000104423.1|Gm23946
ENSMUST00000104424.1|Gm25498	129	117	90.6977	82	26	1101	19.356	snoRNA	ENSMUST00000104424.1|Gm25498
ENSMUST00000104425.1|Gm25497	132	101	76.5152	101	27	333	17.8619	snoRNA	ENSMUST00000104425.1|Gm25497
ENSMUST00000104426.1|Gm25500	123	123	100	123	50	2341	43.6796	snoRNA	ENSMUST00000104426.1|Gm25500
ENSMUST00000104427.1|Gm25499	69	60	86.9565	60	33	17918	20.4506	snoRNA	ENSMUST00000104427.1|Gm25499
ENSMUST00000104428.1|Gm25502	131	120	91.6031	96	50	2242	20.26	snoRNA	ENSMUST00000104428.1|Gm25502
ENSMUST00000104429.1|Gm25501	132	132	100	132	32	903	18.8904	snoRNA	ENSMUST00000104429.1|Gm25501
ENSMUST00000104430.1|Gm25496	120	90	75	54	24	2931	18.8553	snoRNA	ENSMUST00000104430.1|Gm25496
ENSMUST00000104431.1|Gm25495	131	109	83.2061	75	19	32	17.1562	snoRNA	ENSMUST00000104431.1|Gm25495
ENSMUST00000104432.1|n-R5s9	117	102	87.1795	102	24	339	18.5133	rRNA	ENSMUST00000104432.1|n-R5s9
ENSMUST00000104433.1|Gm23772	102	101	99.0196	101	50	654	19.2951	snoRNA	ENSMUST00000104433.1|Gm23772
ENSMUST00000104434.1|Gm23836	129	81	62.7907	34	18	17	17.2941	snoRNA	ENSMUST00000104434.1|Gm23836
ENSMUST00000104436.1|Gm23834	129	113	87.5969	113	50	2418	20.993	snoRNA	ENSMUST00000104436.1|Gm23834
ENSMUST00000104437.1|Snord4a	71	71	100	71	50	44709607	48.3862	snoRNA	ENSMUST00000104437.1|Snord4a
ENSMUST00000104439.1|Gm23835	132	79	59.8485	50	24	528	19.0455	snoRNA	ENSMUST00000104439.1|Gm23835
ENSMUST00000104440.1|Gm23768	131	86	65.6489	86	30	2461	22.0727	snoRNA	ENSMUST00000104440.1|Gm23768
ENSMUST00000104441.1|Gm23769	121	100	82.6446	81	26	1340	19.4291	snoRNA	ENSMUST00000104441.1|Gm23769
ENSMUST00000104442.1|Gm22149	136	136	100	136	50	12180	21.874	snoRNA	ENSMUST00000104442.1|Gm22149
ENSMUST00000104444.2|Gm23266	134	126	94.0299	52	27	507	18.7061	snoRNA	ENSMUST00000104444.2|Gm23266
ENSMUST00000104445.1|Gm22148	107	77	71.9626	77	24	1179	17.2638	snRNA	ENSMUST00000104445.1|Gm22148
ENSMUST00000104447.1|Gm22150	135	125	92.5926	92	50	836	19.5813	snoRNA	ENSMUST00000104447.1|Gm22150
ENSMUST00000104449.1|Gm22771	91	89	97.8022	89	50	1467	19.82	snoRNA	ENSMUST00000104449.1|Gm22771
ENSMUST00000104451.1|Gm22772	121	54	44.6281	30	19	16	17.375	snoRNA	ENSMUST00000104451.1|Gm22772
ENSMUST00000104452.1|Gm24986	132	123	93.1818	62	33	4963	20.4489	snoRNA	ENSMUST00000104452.1|Gm24986
ENSMUST00000104453.1|Gm24987	134	116	86.5672	87	22	60	17.9333	snoRNA	ENSMUST00000104453.1|Gm24987
ENSMUST00000104454.1|Gm24984	133	95	71.4286	40	28	455	20.0703	snoRNA	ENSMUST00000104454.1|Gm24984
ENSMUST00000104455.1|Gm24985	129	115	89.1473	115	19	67	17.5224	snoRNA	ENSMUST00000104455.1|Gm24985
ENSMUST00000104456.1|Gm24982	132	125	94.697	125	31	221	17.7692	snoRNA	ENSMUST00000104456.1|Gm24982
ENSMUST00000104457.1|Gm24983	69	69	100	69	50	467713	40.7776	snoRNA	ENSMUST00000104457.1|Gm24983
ENSMUST00000104459.1|Gm24981	132	95	71.9697	95	38	268	18.959	snoRNA	ENSMUST00000104459.1|Gm24981
ENSMUST00000104460.1|Gm24988	121	120	99.1736	120	50	38284	37.8088	snoRNA	ENSMUST00000104460.1|Gm24988
ENSMUST00000104461.1|Gm24989	88	67	76.1364	67	39	2353	17.921	snoRNA	ENSMUST00000104461.1|Gm24989
ENSMUST00000104462.1|Gm23320	127	104	81.8898	54	21	18	17.4444	snoRNA	ENSMUST00000104462.1|Gm23320
ENSMUST00000104464.1|Gm23322	167	159	95.2096	159	50	4944	17.5544	snRNA	ENSMUST00000104464.1|Gm23322
ENSMUST00000104465.1|Gm23321	126	106	84.127	76	29	1591	20.0088	snoRNA	ENSMUST00000104465.1|Gm23321
ENSMUST00000104467.1|Gm23319	131	114	87.0229	90	24	102	18.0392	snoRNA	ENSMUST00000104467.1|Gm23319
ENSMUST00000104471.1|Gm23323	133	132	99.2481	87	37	1495	19.6462	snoRNA	ENSMUST00000104471.1|Gm23323
ENSMUST00000104472.1|Gm24257	131	113	86.2595	75	33	152	18.2895	snoRNA	ENSMUST00000104472.1|Gm24257
ENSMUST00000104473.1|n-R5s51	123	98	79.6748	98	50	1425	18.0042	rRNA	ENSMUST00000104473.1|n-R5s51
ENSMUST00000104475.1|Gm26144	132	111	84.0909	80	50	4267	22.7211	snoRNA	ENSMUST00000104475.1|Gm26144
ENSMUST00000104476.1|Gm26145	127	94	74.0157	57	20	337	17.0504	snoRNA	ENSMUST00000104476.1|Gm26145
ENSMUST00000104478.1|Gm26146	185	155	83.7838	80	34	16514	19.4766	snRNA	ENSMUST00000104478.1|Gm26146
ENSMUST00000104479.1|Gm26147	114	93	81.5789	70	23	128	17.3906	snoRNA	ENSMUST00000104479.1|Gm26147
ENSMUST00000104480.1|Gm26143	108	64	59.2593	40	26	129	19.7209	snRNA	ENSMUST00000104480.1|Gm26143
ENSMUST00000104481.1|Gm24255	128	117	91.4062	100	34	2574	20.0225	snoRNA	ENSMUST00000104481.1|Gm24255
ENSMUST00000104483.1|Gm24473	131	108	82.4427	108	31	1364	20.4465	snoRNA	ENSMUST00000104483.1|Gm24473
ENSMUST00000104484.1|Gm24472	132	130	98.4848	130	39	1150	21.4957	snoRNA	ENSMUST00000104484.1|Gm24472
ENSMUST00000104485.1|Gm24471	131	116	88.5496	116	32	1045	18.6392	snoRNA	ENSMUST00000104485.1|Gm24471
ENSMUST00000104486.1|Gm24470	132	109	82.5758	86	23	573	17.9651	snoRNA	ENSMUST00000104486.1|Gm24470
ENSMUST00000104487.1|Gm24469	131	121	92.3664	79	40	6159	24.785	snoRNA	ENSMUST00000104487.1|Gm24469
ENSMUST00000104489.1|Gm24468	104	88	84.6154	88	30	39447	19.1139	snRNA	ENSMUST00000104489.1|Gm24468
ENSMUST00000104490.1|Gm24318	131	112	85.4962	70	34	106	18.6981	snoRNA	ENSMUST00000104490.1|Gm24318
ENSMUST00000104492.1|Gm22495	126	121	96.0317	73	26	578	18.9585	snoRNA	ENSMUST00000104492.1|Gm22495
ENSMUST00000104493.1|Gm22496	88	73	82.9545	73	50	97455	31.2685	snoRNA	ENSMUST00000104493.1|Gm22496
ENSMUST00000104494.1|Gm22493	132	112	84.8485	112	36	835	18.9509	snoRNA	ENSMUST00000104494.1|Gm22493
ENSMUST00000104495.1|Gm22494	128	97	75.7812	57	26	1436	19.3649	snoRNA	ENSMUST00000104495.1|Gm22494
ENSMUST00000104497.1|Gm22498	86	69	80.2326	69	40	31173	29.7132	snoRNA	ENSMUST00000104497.1|Gm22498
ENSMUST00000104499.1|Gm22497	131	114	87.0229	114	25	322	18.0714	snoRNA	ENSMUST00000104499.1|Gm22497
ENSMUST00000104501.1|Gm22499	135	94	69.6296	94	23	784	18.213	snoRNA	ENSMUST00000104501.1|Gm22499
ENSMUST00000104502.1|Gm25232	132	119	90.1515	96	36	255	18.2157	snoRNA	ENSMUST00000104502.1|Gm25232
ENSMUST00000104503.1|Gm25344	132	116	87.8788	84	23	213	17.8638	snoRNA	ENSMUST00000104503.1|Gm25344
ENSMUST00000104505.1|Gm25345	133	108	81.203	108	50	4508	22.4117	snoRNA	ENSMUST00000104505.1|Gm25345
ENSMUST00000104507.1|Gm24519	132	120	90.9091	120	21	161	17.4658	snoRNA	ENSMUST00000104507.1|Gm24519
ENSMUST00000104508.1|n-R5s172	114	101	88.5965	84	26	1539	19.0851	rRNA	ENSMUST00000104508.1|n-R5s172
ENSMUST00000104509.1|Gm25346	128	103	80.4688	75	21	391	17.8875	snoRNA	ENSMUST00000104509.1|Gm25346
ENSMUST00000104510.1|Snord12	90	90	100	90	50	30795489	47.6672	snoRNA	ENSMUST00000104510.1|Snord12
ENSMUST00000104512.1|Gm24069	127	125	98.4252	125	28	213	18.3052	snoRNA	ENSMUST00000104512.1|Gm24069
ENSMUST00000104513.1|Gm24068	132	72	54.5455	30	23	130	17.3385	snoRNA	ENSMUST00000104513.1|Gm24068
ENSMUST00000104514.1|Gm24067	85	85	100	85	50	593774	45.6929	snoRNA	ENSMUST00000104514.1|Gm24067
ENSMUST00000104515.1|Gm24066	131	98	74.8092	81	50	2766	21.6894	snoRNA	ENSMUST00000104515.1|Gm24066
ENSMUST00000104516.1|Snord89	110	110	100	110	50	1649666	48.3111	snoRNA	ENSMUST00000104516.1|Snord89
ENSMUST00000104517.1|n-R5s202	114	107	93.8596	107	26	2500	18.8416	rRNA	ENSMUST00000104517.1|n-R5s202
ENSMUST00000104518.1|n-R5s72	119	80	67.2269	51	25	2075	18.601	rRNA	ENSMUST00000104518.1|n-R5s72
ENSMUST00000104519.1|Gm24070	130	100	76.9231	65	30	394	18.5457	snoRNA	ENSMUST00000104519.1|Gm24070
ENSMUST00000104520.1|Gm24071	132	114	86.3636	114	31	106	18.1321	snoRNA	ENSMUST00000104520.1|Gm24071
ENSMUST00000104521.1|Snora64	134	134	100	134	50	2828935	40.3395	snoRNA	ENSMUST00000104521.1|Snora64
ENSMUST00000104522.1|Gm25727	131	106	80.916	45	20	18	17.7778	snoRNA	ENSMUST00000104522.1|Gm25727
ENSMUST00000104523.1|AF357399	125	125	100	125	50	108826	45.7949	snoRNA	ENSMUST00000104523.1|AF357399
ENSMUST00000104525.1|Gm25728	159	137	86.1635	76	24	2074	17.9744	snRNA	ENSMUST00000104525.1|Gm25728
ENSMUST00000104526.1|Snord17	238	238	100	238	50	5514547	45.2859	snoRNA	ENSMUST00000104526.1|Snord17
ENSMUST00000104528.1|Gm25725	130	113	86.9231	78	26	566	19.5618	snoRNA	ENSMUST00000104528.1|Gm25725
ENSMUST00000104529.1|Gm25726	129	114	88.3721	81	39	3934	22.8244	snoRNA	ENSMUST00000104529.1|Gm25726
ENSMUST00000104530.1|Gm25723	126	113	89.6825	78	24	47	17.3191	snoRNA	ENSMUST00000104530.1|Gm25723
ENSMUST00000104531.1|Gm25724	117	99	84.6154	99	36	2186	21.1546	snoRNA	ENSMUST00000104531.1|Gm25724
ENSMUST00000104538.1|Gm22900	130	122	93.8462	122	34	698	18.606	snoRNA	ENSMUST00000104538.1|Gm22900
ENSMUST00000104540.1|Gm22899	131	118	90.0763	118	50	2624	20.8266	snoRNA	ENSMUST00000104540.1|Gm22899
ENSMUST00000104542.1|Gm23609	127	124	97.6378	124	43	4371	21.908	snoRNA	ENSMUST00000104542.1|Gm23609
ENSMUST00000104545.1|Gm23608	128	125	97.6562	125	50	11992	21.8743	snoRNA	ENSMUST00000104545.1|Gm23608
ENSMUST00000104546.1|Snord83b	94	94	100	94	50	60408632	49.4096	snoRNA	ENSMUST00000104546.1|Snord83b
ENSMUST00000104547.1|Gm24556	130	108	83.0769	54	40	980	20.7092	snoRNA	ENSMUST00000104547.1|Gm24556
ENSMUST00000104548.1|Gm24555	124	92	74.1935	92	38	42	22.0714	snoRNA	ENSMUST00000104548.1|Gm24555
ENSMUST00000104549.1|Snord72	81	81	100	81	50	12864379	48.7433	snoRNA	ENSMUST00000104549.1|Snord72
ENSMUST00000104550.1|Gm23607	126	101	80.1587	45	19	17	17.1176	snoRNA	ENSMUST00000104550.1|Gm23607
ENSMUST00000104553.1|Gm26344	132	113	85.6061	57	30	1211	19.6912	snoRNA	ENSMUST00000104553.1|Gm26344
ENSMUST00000104555.1|n-R5s16	119	84	70.5882	84	26	3601	18.8142	rRNA	ENSMUST00000104555.1|n-R5s16
ENSMUST00000104556.1|Gm26343	131	123	93.8931	123	26	578	18.7578	snoRNA	ENSMUST00000104556.1|Gm26343
ENSMUST00000104557.1|Gm26342	129	102	79.0698	40	29	985	19.9178	snoRNA	ENSMUST00000104557.1|Gm26342
ENSMUST00000104561.1|Gm26341	134	109	81.3433	109	24	331	17.7795	snoRNA	ENSMUST00000104561.1|Gm26341
ENSMUST00000104562.1|Gm23529	132	104	78.7879	83	32	833	19.4706	snoRNA	ENSMUST00000104562.1|Gm23529
ENSMUST00000104564.1|Gm23530	137	122	89.0511	122	50	1195	23.6268	snoRNA	ENSMUST00000104564.1|Gm23530
ENSMUST00000104567.1|Gm23531	68	51	75	51	19	13	17.4615	snoRNA	ENSMUST00000104567.1|Gm23531
ENSMUST00000104568.1|Snord90	111	110	99.0991	110	50	155763881	48.8435	snoRNA	ENSMUST00000104568.1|Snord90
ENSMUST00000104569.1|Gm23532	112	106	94.6429	106	24	34	18.1471	snoRNA	ENSMUST00000104569.1|Gm23532
ENSMUST00000104570.1|Gm23527	130	130	100	130	50	10866	24.4557	snoRNA	ENSMUST00000104570.1|Gm23527
ENSMUST00000104571.1|Gm23528	132	121	91.6667	121	26	6601	21.2095	snoRNA	ENSMUST00000104571.1|Gm23528
ENSMUST00000104573.1|Gm25214	129	99	76.7442	99	23	332	17.8524	snoRNA	ENSMUST00000104573.1|Gm25214
ENSMUST00000104579.1|Snora35	128	128	100	128	50	122313	48.522	snoRNA	ENSMUST00000104579.1|Snora35
ENSMUST00000104580.1|Gm25216	126	97	76.9841	32	25	128	17.1875	snoRNA	ENSMUST00000104580.1|Gm25216
ENSMUST00000104581.1|Gm25215	121	76	62.8099	47	32	58	20.8448	snoRNA	ENSMUST00000104581.1|Gm25215
ENSMUST00000104583.1|Gm22374	132	105	79.5455	77	41	1207	19.3761	snoRNA	ENSMUST00000104583.1|Gm22374
ENSMUST00000104584.1|Gm22373	89	87	97.7528	87	50	83	18.494	snoRNA	ENSMUST00000104584.1|Gm22373
ENSMUST00000104588.1|Gm22371	130	115	88.4615	115	30	113	18.3628	snoRNA	ENSMUST00000104588.1|Gm22371
ENSMUST00000104589.1|Gm22372	136	99	72.7941	64	50	1530	20.4889	snoRNA	ENSMUST00000104589.1|Gm22372
ENSMUST00000104592.1|Gm24161	130	102	78.4615	54	20	188	17.8989	snoRNA	ENSMUST00000104592.1|Gm24161
ENSMUST00000104594.1|Gm24160	126	101	80.1587	67	26	126	18.3492	snoRNA	ENSMUST00000104594.1|Gm24160
ENSMUST00000104595.1|Gm23907	189	133	70.3704	56	32	408422	18.7095	snRNA	ENSMUST00000104595.1|Gm23907
ENSMUST00000104596.1|Gm23911	134	124	92.5373	80	30	79	18.0127	snoRNA	ENSMUST00000104596.1|Gm23911
ENSMUST00000104597.1|Gm23910	132	132	100	132	50	2926	21.5954	snoRNA	ENSMUST00000104597.1|Gm23910
ENSMUST00000104598.1|Gm23909	131	106	80.916	37	23	204	17.652	snoRNA	ENSMUST00000104598.1|Gm23909
ENSMUST00000104599.1|Gm23908	132	129	97.7273	129	50	1255	20.1833	snoRNA	ENSMUST00000104599.1|Gm23908
ENSMUST00000104601.1|n-R5s26	122	107	87.7049	84	50	3009	18.6849	rRNA	ENSMUST00000104601.1|n-R5s26
ENSMUST00000104603.1|Gm25563	74	72	97.2973	72	50	367773	22.0386	snRNA	ENSMUST00000104603.1|Gm25563
ENSMUST00000104604.1|Gm25564	132	106	80.303	54	21	248	18.3548	snoRNA	ENSMUST00000104604.1|Gm25564
ENSMUST00000104605.1|Gm25565	105	93	88.5714	93	25	101	18.2772	snRNA	ENSMUST00000104605.1|Gm25565
ENSMUST00000104606.1|Gm25560	176	135	76.7045	36	25	399	19.6216	snRNA	ENSMUST00000104606.1|Gm25560
ENSMUST00000104607.1|Gm25561	125	90	72	55	42	3063	22.62	snoRNA	ENSMUST00000104607.1|Gm25561
ENSMUST00000104608.1|Gm25562	133	122	91.7293	122	23	469	18.177	snoRNA	ENSMUST00000104608.1|Gm25562
ENSMUST00000104609.1|Snord19	76	76	100	76	50	48050472	49.4591	snoRNA	ENSMUST00000104609.1|Snord19
ENSMUST00000104610.2|Gm23803	132	81	61.3636	81	50	2656	21.2082	snoRNA	ENSMUST00000104610.2|Gm23803
ENSMUST00000104611.1|Gm25148	123	112	91.0569	77	26	285	17.7263	snoRNA	ENSMUST00000104611.1|Gm25148
ENSMUST00000104614.1|n-R5s52	113	97	85.8407	43	32	10220	21.2506	rRNA	ENSMUST00000104614.1|n-R5s52
ENSMUST00000104616.1|Gm24403	130	129	99.2308	129	37	1133	21.0741	snoRNA	ENSMUST00000104616.1|Gm24403
ENSMUST00000104665.1|Gm25061	107	104	97.1963	104	28	387	17.7571	snRNA	ENSMUST00000104665.1|Gm25061
ENSMUST00000104719.1|n-R5s194	119	119	100	119	50	85205029	34.106	rRNA	ENSMUST00000104719.1|n-R5s194
ENSMUST00000104970.2|Gm16499	66	50	75.7576	50	32	118	17.6186	lncRNA	ENSMUST00000104970.2|Gm16499
ENSMUST00000105109.1|Gm14762	1771	1539	86.9001	226	50	1179	18.5522	lncRNA	ENSMUST00000105109.1|Gm14762
ENSMUST00000105311.3|Gm6712	447	446	99.7763	446	50	761	25.5953	lncRNA	ENSMUST00000105311.3|Gm6712
ENSMUST00000107533.3|A230006K03Rik	977	917	93.8588	770	50	127135	19.4961	lncRNA	ENSMUST00000107533.3|A230006K03Rik
ENSMUST00000108007.4|Gm20939	1572	1567	99.6819	1567	50	17563	21.3892	lncRNA	ENSMUST00000108007.4|Gm20939
ENSMUST00000108741.2|Gm17382	1514	1304	86.1295	191	50	1295304	19.8046	lncRNA	ENSMUST00000108741.2|Gm17382
ENSMUST00000109032.3|Gm11008	622	621	99.8392	621	50	2248	26.7157	lncRNA	ENSMUST00000109032.3|Gm11008
ENSMUST00000109431.9|Lncenc1	2726	1948	71.46	225	50	3941	19.0406	lncRNA	ENSMUST00000109431.9|Lncenc1
ENSMUST00000109473.1|Gm14221	340	248	72.9412	88	50	272	19.8125	lncRNA	ENSMUST00000109473.1|Gm14221
ENSMUST00000110507.1|8430423G03Rik	639	461	72.144	111	26	31831	18.0384	lncRNA	ENSMUST00000110507.1|8430423G03Rik
ENSMUST00000111075.3|Gm3054	265	257	96.9811	257	50	1544	29.1904	lncRNA	ENSMUST00000111075.3|Gm3054
ENSMUST00000112775.2|1700110I01Rik	1671	1367	81.8073	496	50	3986	22.9649	lncRNA	ENSMUST00000112775.2|1700110I01Rik
ENSMUST00000112812.7|1700110I01Rik	1737	1315	75.7052	91	50	1313446	20.4543	lncRNA	ENSMUST00000112812.7|1700110I01Rik
ENSMUST00000112915.2|Gm11110	1013	858	84.6989	136	50	440	18.2545	lncRNA	ENSMUST00000112915.2|Gm11110
ENSMUST00000115107.7|Lncpint	1676	1675	99.9403	1675	50	12626	20.2245	lncRNA	ENSMUST00000115107.7|Lncpint
ENSMUST00000115580.2|Gm5820	2187	1908	87.2428	379	50	17172	17.1834	lncRNA	ENSMUST00000115580.2|Gm5820
ENSMUST00000116685.1|Gm50451	71	71	100	71	50	6056953	49.3715	snoRNA	ENSMUST00000116685.1|Gm50451
ENSMUST00000116702.1|Gm26247	91	91	100	91	50	20963058	49.3914	snoRNA	ENSMUST00000116702.1|Gm26247
ENSMUST00000116708.1|Gm26249	118	107	90.678	62	19	29	17.4828	snRNA	ENSMUST00000116708.1|Gm26249
ENSMUST00000116714.1|Gm25777	126	126	100	126	50	24502	44.5794	snoRNA	ENSMUST00000116714.1|Gm25777
ENSMUST00000116715.1|Gm25776	143	143	100	143	50	243243	46.7683	snoRNA	ENSMUST00000116715.1|Gm25776
ENSMUST00000116720.1|Gm22952	120	117	97.5	117	50	311	18.4695	snoRNA	ENSMUST00000116720.1|Gm22952
ENSMUST00000116723.1|Snord88a	90	90	100	90	50	17979492	49.248	snoRNA	ENSMUST00000116723.1|Snord88a
ENSMUST00000116728.1|Gm25309	126	111	88.0952	53	19	26	17.3462	snRNA	ENSMUST00000116728.1|Gm25309
ENSMUST00000116734.1|Gm22105	116	116	100	116	50	20	25.6	snRNA	ENSMUST00000116734.1|Gm22105
ENSMUST00000116744.2|Gm23786	121	117	96.6942	62	30	77	18.3766	snoRNA	ENSMUST00000116744.2|Gm23786
ENSMUST00000116746.1|Snord111	89	89	100	89	50	3954221	47.7087	snoRNA	ENSMUST00000116746.1|Snord111
ENSMUST00000116763.1|Gm26473	127	124	97.6378	124	50	15732	19.6081	snRNA	ENSMUST00000116763.1|Gm26473
ENSMUST00000116775.1|Gm24833	120	70	58.3333	32	18	17	17.1765	snRNA	ENSMUST00000116775.1|Gm24833
ENSMUST00000116778.1|Gm24831	126	114	90.4762	95	50	34014	28.646	snRNA	ENSMUST00000116778.1|Gm24831
ENSMUST00000116787.1|Gm24274	124	95	76.6129	56	38	2467	19.8679	snRNA	ENSMUST00000116787.1|Gm24274
ENSMUST00000116790.1|Gm25848	144	144	100	144	50	82481	43.2899	snoRNA	ENSMUST00000116790.1|Gm25848
ENSMUST00000116811.1|Gm22488	127	127	100	127	50	95588	46.3635	snoRNA	ENSMUST00000116811.1|Gm22488
ENSMUST00000116813.1|Gm22489	62	62	100	62	50	42928287	48.5508	snoRNA	ENSMUST00000116813.1|Gm22489
ENSMUST00000116815.1|Gm22486	137	137	100	137	50	8314371	48.3062	snoRNA	ENSMUST00000116815.1|Gm22486
ENSMUST00000116819.1|Snord98	65	65	100	65	50	3876598	49.2748	snoRNA	ENSMUST00000116819.1|Snord98
ENSMUST00000116828.1|Snord23	109	109	100	109	50	30168643	49.724	snoRNA	ENSMUST00000116828.1|Snord23
ENSMUST00000116830.1|Gm23494	126	124	98.4127	69	40	6128	18.4887	snRNA	ENSMUST00000116830.1|Gm23494
ENSMUST00000116836.1|Snord100	74	74	100	74	50	21120753	48.9952	snoRNA	ENSMUST00000116836.1|Snord100
ENSMUST00000116849.1|Gm25338	120	96	80	52	18	24	17.4583	snRNA	ENSMUST00000116849.1|Gm25338
ENSMUST00000116853.1|Snord88c	90	90	100	90	50	2423088	48.0239	snoRNA	ENSMUST00000116853.1|Snord88c
ENSMUST00000116867.1|Gm23109	126	114	90.4762	71	29	130	18.0538	snRNA	ENSMUST00000116867.1|Gm23109
ENSMUST00000116868.1|Gm22193	76	76	100	76	50	48742380	49.5487	snoRNA	ENSMUST00000116868.1|Gm22193
ENSMUST00000116874.1|Gm23879	126	126	100	126	50	89675	30.5846	snRNA	ENSMUST00000116874.1|Gm23879
ENSMUST00000116886.1|Gm25539	122	100	81.9672	77	22	411	17.0779	snoRNA	ENSMUST00000116886.1|Gm25539
ENSMUST00000116888.1|Gm25541	126	126	100	126	50	687374	41.9693	snRNA	ENSMUST00000116888.1|Gm25541
ENSMUST00000116889.1|Gm25542	94	69	73.4043	69	33	21	24.1905	snRNA	ENSMUST00000116889.1|Gm25542
ENSMUST00000116890.2|Gm22711	133	133	100	133	50	1127271	44.8894	snoRNA	ENSMUST00000116890.2|Gm22711
ENSMUST00000116892.1|Gm22710	125	125	100	125	50	2186892	48.7688	snRNA	ENSMUST00000116892.1|Gm22710
ENSMUST00000116895.1|Gm22713	130	124	95.3846	98	28	38	18.3684	snRNA	ENSMUST00000116895.1|Gm22713
ENSMUST00000116916.1|Gm26044	126	126	100	126	50	7829	18.8716	snRNA	ENSMUST00000116916.1|Gm26044
ENSMUST00000116927.1|Gm23226	103	65	63.1068	65	20	37	17.3514	snRNA	ENSMUST00000116927.1|Gm23226
ENSMUST00000116932.1|Gm24907	128	128	100	128	50	355	44.2197	snoRNA	ENSMUST00000116932.1|Gm24907
ENSMUST00000116945.1|Gm22031	126	93	73.8095	67	23	3559	18.3529	snRNA	ENSMUST00000116945.1|Gm22031
ENSMUST00000116957.1|Gm23839	109	71	65.1376	51	20	993	17.3515	snoRNA	ENSMUST00000116957.1|Gm23839
ENSMUST00000116960.1|Snord110	68	68	100	68	50	54425961	49.2585	snoRNA	ENSMUST00000116960.1|Snord110
ENSMUST00000116965.1|Snord99	74	74	100	74	50	60569249	47.8124	snoRNA	ENSMUST00000116965.1|Snord99
ENSMUST00000116966.1|Gm22152	125	104	83.2	55	23	69	17.7971	snoRNA	ENSMUST00000116966.1|Gm22152
ENSMUST00000116972.1|Gm22676	129	129	100	129	50	30978	43.3096	snoRNA	ENSMUST00000116972.1|Gm22676
ENSMUST00000117023.1|Gm23336	123	100	81.3008	39	28	1661	22.3161	snRNA	ENSMUST00000117023.1|Gm23336
ENSMUST00000117033.1|Gm23991	93	93	100	93	50	4694188	46.6615	snoRNA	ENSMUST00000117033.1|Gm23991
ENSMUST00000117039.1|Gm23987	129	118	91.4729	101	50	18135	23.562	snoRNA	ENSMUST00000117039.1|Gm23987
ENSMUST00000120364.1|Dancr	575	574	99.8261	574	50	1225	22.84	lncRNA	ENSMUST00000120364.1|Dancr
ENSMUST00000122468.1|Gm23463	99	88	88.8889	66	50	144277	19.543	snRNA	ENSMUST00000122468.1|Gm23463
ENSMUST00000122469.1|Gm22276	129	116	89.9225	116	24	26	18.0385	snoRNA	ENSMUST00000122469.1|Gm22276
ENSMUST00000122472.1|Gm25107	129	129	100	129	50	130668	47.8665	snoRNA	ENSMUST00000122472.1|Gm25107
ENSMUST00000122473.1|Gm25108	78	58	74.359	58	50	10	24.2	snoRNA	ENSMUST00000122473.1|Gm25108
ENSMUST00000122476.1|Gm25104	163	125	76.6871	74	40	10976	21.5015	snRNA	ENSMUST00000122476.1|Gm25104
ENSMUST00000122477.1|Gm25105	130	106	81.5385	59	50	23	18.8261	snoRNA	ENSMUST00000122477.1|Gm25105
ENSMUST00000122479.1|Gm25102	112	94	83.9286	77	24	109	18.7248	snRNA	ENSMUST00000122479.1|Gm25102
ENSMUST00000122482.1|n-R5s48	110	99	90	79	33	6513	19.9817	rRNA	ENSMUST00000122482.1|n-R5s48
ENSMUST00000122484.1|Gm25945	135	134	99.2593	134	50	39	26	snoRNA	ENSMUST00000122484.1|Gm25945
ENSMUST00000122486.1|Gm23429	149	128	85.906	53	28	1235	17.5312	snRNA	ENSMUST00000122486.1|Gm23429
ENSMUST00000122488.1|Gm23428	102	96	94.1176	96	50	40511	19.0592	snRNA	ENSMUST00000122488.1|Gm23428
ENSMUST00000122491.1|Gm26254	118	112	94.9153	93	42	51032	17.764	snRNA	ENSMUST00000122491.1|Gm26254
ENSMUST00000122492.1|Gm26255	103	95	92.233	95	28	8680	17.1408	snRNA	ENSMUST00000122492.1|Gm26255
ENSMUST00000122493.1|Gm26253	103	79	76.699	79	21	38	17.5	snRNA	ENSMUST00000122493.1|Gm26253
ENSMUST00000122494.1|n-R5s214	121	97	80.1653	80	21	145	17.3517	rRNA	ENSMUST00000122494.1|n-R5s214
ENSMUST00000122495.1|n-R5s32	103	65	63.1068	36	23	621	17.5056	rRNA	ENSMUST00000122495.1|n-R5s32
ENSMUST00000122496.1|Gm26252	76	65	85.5263	48	19	10	17.4	snoRNA	ENSMUST00000122496.1|Gm26252
ENSMUST00000122497.1|n-R5s207	118	33	27.9661	33	24	533	19.5103	rRNA	ENSMUST00000122497.1|n-R5s207
ENSMUST00000122498.1|Gm26251	122	89	72.9508	72	26	50	18.82	snoRNA	ENSMUST00000122498.1|Gm26251
ENSMUST00000122499.1|Gm26256	186	172	92.4731	97	22	152	17.9474	snRNA	ENSMUST00000122499.1|Gm26256
ENSMUST00000122500.1|Gm26257	107	90	84.1121	90	20	40	17.25	snRNA	ENSMUST00000122500.1|Gm26257
ENSMUST00000122501.1|Gm24595	110	96	87.2727	96	19	19	17.4211	snoRNA	ENSMUST00000122501.1|Gm24595
ENSMUST00000122502.1|Gm24594	99	99	100	99	27	5243	17.8892	snRNA	ENSMUST00000122502.1|Gm24594
ENSMUST00000122504.1|Gm24596	107	107	100	107	50	15386141	46.3664	snRNA	ENSMUST00000122504.1|Gm24596
ENSMUST00000122505.1|Gm24592	106	106	100	106	50	123225	21.4349	snRNA	ENSMUST00000122505.1|Gm24592
ENSMUST00000122507.1|Gm24593	106	62	58.4906	62	30	179	20.1341	snRNA	ENSMUST00000122507.1|Gm24593
ENSMUST00000122508.1|n-R5s73	107	76	71.028	57	23	1603	20.7268	rRNA	ENSMUST00000122508.1|n-R5s73
ENSMUST00000122510.1|Gm24598	74	74	100	74	50	11983	26.5155	snoRNA	ENSMUST00000122510.1|Gm24598
ENSMUST00000122511.1|Gm22957	123	81	65.8537	38	21	15	17.9333	snoRNA	ENSMUST00000122511.1|Gm22957
ENSMUST00000122512.1|Gm22958	184	152	82.6087	77	50	695051	23.71	snRNA	ENSMUST00000122512.1|Gm22958
ENSMUST00000122513.1|n-R5s154	108	67	62.037	67	29	8911	20.5926	rRNA	ENSMUST00000122513.1|n-R5s154
ENSMUST00000122516.1|n-R5s47	119	108	90.7563	108	50	6201	18.961	rRNA	ENSMUST00000122516.1|n-R5s47
ENSMUST00000122517.1|Gm22960	104	83	79.8077	83	28	122	18.7541	snRNA	ENSMUST00000122517.1|Gm22960
ENSMUST00000122518.1|n-R5s24	117	91	77.7778	45	19	24	17.4583	rRNA	ENSMUST00000122518.1|n-R5s24
ENSMUST00000122520.1|Gm22956	80	77	96.25	77	41	2216	18.9914	snRNA	ENSMUST00000122520.1|Gm22956
ENSMUST00000122523.1|n-R5s23	115	91	79.1304	91	25	886	17.9503	rRNA	ENSMUST00000122523.1|n-R5s23
ENSMUST00000122524.1|Gm25784	81	69	85.1852	51	34	5761	18.2441	snRNA	ENSMUST00000122524.1|Gm25784
ENSMUST00000122525.1|Gm25783	190	185	97.3684	143	50	369	17.9973	snRNA	ENSMUST00000122525.1|Gm25783
ENSMUST00000122527.1|Gm25781	84	82	97.619	82	50	7251948	47.1487	snRNA	ENSMUST00000122527.1|Gm25781
ENSMUST00000122529.1|Gm26425	82	81	98.7805	62	24	725	17.1117	snRNA	ENSMUST00000122529.1|Gm26425
ENSMUST00000122530.1|Gm26424	104	48	46.1538	48	21	10	19	snRNA	ENSMUST00000122530.1|Gm26424
ENSMUST00000122531.1|n-R5s155	113	105	92.9204	79	43	8512431	22.2554	rRNA	ENSMUST00000122531.1|n-R5s155
ENSMUST00000122535.1|Gm23788	106	101	95.283	101	29	35788	18.9249	snRNA	ENSMUST00000122535.1|Gm23788
ENSMUST00000122538.1|Gm23787	73	73	100	73	50	47317	47.4847	snoRNA	ENSMUST00000122538.1|Gm23787
ENSMUST00000122543.1|n-R5s157	121	111	91.7355	68	26	479	18.3967	rRNA	ENSMUST00000122543.1|n-R5s157
ENSMUST00000122544.1|Gm22106	127	118	92.9134	118	36	9515	18.1484	snRNA	ENSMUST00000122544.1|Gm22106
ENSMUST00000122548.1|Gm22107	100	80	80	80	50	19442	17.9153	snRNA	ENSMUST00000122548.1|Gm22107
ENSMUST00000122549.1|n-R5s98	119	113	94.958	113	50	210024	17.8913	rRNA	ENSMUST00000122549.1|n-R5s98
ENSMUST00000122555.1|Gm25323	103	100	97.0874	100	50	229443	23.2364	snRNA	ENSMUST00000122555.1|Gm25323
ENSMUST00000122556.1|Gm25322	104	101	97.1154	101	25	64	18.2656	snRNA	ENSMUST00000122556.1|Gm25322
ENSMUST00000122557.1|Gm23792	93	86	92.4731	86	40	473991	18.8893	snRNA	ENSMUST00000122557.1|Gm23792
ENSMUST00000122558.1|Gm25321	102	97	95.098	97	50	1346044	23.0615	snRNA	ENSMUST00000122558.1|Gm25321
ENSMUST00000122560.1|Gm24517	107	107	100	107	50	97044	19.9817	snRNA	ENSMUST00000122560.1|Gm24517
ENSMUST00000122564.1|n-R5s179	118	102	86.4407	102	35	10568	19.4832	rRNA	ENSMUST00000122564.1|n-R5s179
ENSMUST00000122566.1|Gm22479	81	75	92.5926	46	24	37	18.1351	snRNA	ENSMUST00000122566.1|Gm22479
ENSMUST00000122568.1|Gm22480	128	122	95.3125	122	50	28368	25.3961	snoRNA	ENSMUST00000122568.1|Gm22480
ENSMUST00000122570.1|Gm22478	154	109	70.7792	50	50	893	18.3483	snoRNA	ENSMUST00000122570.1|Gm22478
ENSMUST00000122571.1|CAAA01124250.1	149	131	87.9195	131	50	3430309	31.5431	snRNA	ENSMUST00000122571.1|CAAA01124250.1
ENSMUST00000122572.1|Gm24183	93	72	77.4194	72	37	723	20.6916	snoRNA	ENSMUST00000122572.1|Gm24183
ENSMUST00000122573.1|Gm25819	84	74	88.0952	74	23	108	18.1204	snRNA	ENSMUST00000122573.1|Gm25819
ENSMUST00000122577.1|n-R5s192	119	75	63.0252	40	24	147	18.034	rRNA	ENSMUST00000122577.1|n-R5s192
ENSMUST00000122578.1|Gm24185	105	105	100	105	27	3383	18.3116	snRNA	ENSMUST00000122578.1|Gm24185
ENSMUST00000122583.1|n-R5s218	109	92	84.4037	92	26	1282	18.5179	rRNA	ENSMUST00000122583.1|n-R5s218
ENSMUST00000122591.1|n-R5s84	109	69	63.3028	69	24	693	18.2597	rRNA	ENSMUST00000122591.1|n-R5s84
ENSMUST00000122592.1|n-R5s45	110	96	87.2727	62	27	144	17.5903	rRNA	ENSMUST00000122592.1|n-R5s45
ENSMUST00000122594.1|Gm23184	131	59	45.0382	25	18	10	17.4	snoRNA	ENSMUST00000122594.1|Gm23184
ENSMUST00000122596.1|n-R5s80	111	109	98.1982	109	50	4364	19.1253	rRNA	ENSMUST00000122596.1|n-R5s80
ENSMUST00000122597.1|Gm24937	134	71	52.9851	30	18	8	17.25	snoRNA	ENSMUST00000122597.1|Gm24937
ENSMUST00000122599.1|n-R5s175	117	88	75.2137	71	50	1041183	20.8644	rRNA	ENSMUST00000122599.1|n-R5s175
ENSMUST00000122600.1|DQ267100	72	72	100	72	50	1403044	49.2113	snoRNA	ENSMUST00000122600.1|DQ267100
ENSMUST00000122601.1|Gm25269	104	85	81.7308	51	25	226	18.6726	snRNA	ENSMUST00000122601.1|Gm25269
ENSMUST00000122602.1|Gm24839	107	90	84.1121	90	31	914	17.6838	snRNA	ENSMUST00000122602.1|Gm24839
ENSMUST00000122603.1|Gm24840	147	138	93.8776	113	50	3390695	33.3147	snRNA	ENSMUST00000122603.1|Gm24840
ENSMUST00000122606.1|Gm25270	138	127	92.029	95	28	2702	17.6214	snRNA	ENSMUST00000122606.1|Gm25270
ENSMUST00000122608.1|Gm25279	133	108	81.203	74	50	14922	19.2694	snRNA	ENSMUST00000122608.1|Gm25279
ENSMUST00000122609.1|Gm24836	108	94	87.037	45	23	33	17.9697	snRNA	ENSMUST00000122609.1|Gm24836
ENSMUST00000122611.1|Gm26478	133	88	66.1654	63	26	63	19.5397	snRNA	ENSMUST00000122611.1|Gm26478
ENSMUST00000122613.1|n-R5s39	108	65	60.1852	65	19	65	17.4308	rRNA	ENSMUST00000122613.1|n-R5s39
ENSMUST00000122620.1|Gm26479	106	79	74.5283	46	20	155	17.7613	snRNA	ENSMUST00000122620.1|Gm26479
ENSMUST00000122621.1|Gm25619	104	71	68.2692	38	28	24449	17.4409	snRNA	ENSMUST00000122621.1|Gm25619
ENSMUST00000122622.1|n-R5s201	116	72	62.069	72	26	5657	19.443	rRNA	ENSMUST00000122622.1|n-R5s201
ENSMUST00000122624.1|n-R5s30	122	109	89.3443	92	50	7070	20.3999	rRNA	ENSMUST00000122624.1|n-R5s30
ENSMUST00000122625.1|n-R5s198	100	89	89	58	27	1833	18.641	rRNA	ENSMUST00000122625.1|n-R5s198
ENSMUST00000122626.1|Gm23656	112	70	62.5	70	32	259	20.695	snRNA	ENSMUST00000122626.1|Gm23656
ENSMUST00000122627.1|Gm23655	105	98	93.3333	98	21	37	17.4054	snRNA	ENSMUST00000122627.1|Gm23655
ENSMUST00000122630.1|Gm23661	87	62	71.2644	62	50	536448	21.8662	snRNA	ENSMUST00000122630.1|Gm23661
ENSMUST00000122632.1|Gm25179	128	82	64.0625	82	50	191551	28.5758	snRNA	ENSMUST00000122632.1|Gm25179
ENSMUST00000122634.1|Gm25177	117	112	95.7265	78	50	992	19.5081	snRNA	ENSMUST00000122634.1|Gm25177
ENSMUST00000122635.1|n-R5s15	111	91	81.982	91	29	10286	19.0091	rRNA	ENSMUST00000122635.1|n-R5s15
ENSMUST00000122638.1|n-R5s174	121	109	90.0826	109	38	1619	18.7091	rRNA	ENSMUST00000122638.1|n-R5s174
ENSMUST00000122639.1|n-R5s68	82	82	100	82	50	847253	19.4286	rRNA	ENSMUST00000122639.1|n-R5s68
ENSMUST00000122640.1|Gm25176	125	95	76	78	50	63887	18.4875	snRNA	ENSMUST00000122640.1|Gm25176
ENSMUST00000122644.1|Gm22345	107	79	73.8318	38	21	116	18.0517	snRNA	ENSMUST00000122644.1|Gm22345
ENSMUST00000122646.1|n-R5s188	105	82	78.0952	62	31	65320	17.2851	rRNA	ENSMUST00000122646.1|n-R5s188
ENSMUST00000122650.1|n-R5s70	116	113	97.4138	89	26	1751	18.016	rRNA	ENSMUST00000122650.1|n-R5s70
ENSMUST00000122652.1|Gm23111	105	78	74.2857	48	36	37664	18.0512	snRNA	ENSMUST00000122652.1|Gm23111
ENSMUST00000122653.1|n-R5s34	116	64	55.1724	64	27	80	17.575	rRNA	ENSMUST00000122653.1|n-R5s34
ENSMUST00000122655.1|Gm22205	71	69	97.1831	69	21	13	17.7692	snoRNA	ENSMUST00000122655.1|Gm22205
ENSMUST00000122657.1|Gm23118	187	148	79.1444	54	20	33	17.8182	snRNA	ENSMUST00000122657.1|Gm23118
ENSMUST00000122658.1|Gm22208	110	104	94.5455	104	25	14000	17.4059	snRNA	ENSMUST00000122658.1|Gm22208
ENSMUST00000122661.1|Gm25052	158	153	96.8354	153	50	253111	22.0663	snRNA	ENSMUST00000122661.1|Gm25052
ENSMUST00000122663.1|n-R5s6	88	75	85.2273	75	22	181	18.326	rRNA	ENSMUST00000122663.1|n-R5s6
ENSMUST00000122664.1|n-R5s164	112	53	47.3214	53	32	4160	18.9769	rRNA	ENSMUST00000122664.1|n-R5s164
ENSMUST00000122667.1|Gm25047	104	99	95.1923	99	50	484	17.8657	snRNA	ENSMUST00000122667.1|Gm25047
ENSMUST00000122668.1|Gm22073	189	131	69.3122	47	19	175	17.1714	snRNA	ENSMUST00000122668.1|Gm22073
ENSMUST00000122670.1|Gm25045	99	42	42.4242	42	18	8	17.75	snRNA	ENSMUST00000122670.1|Gm25045
ENSMUST00000122672.1|Gm25106	134	132	98.5075	132	50	15203054	46.867	snRNA	ENSMUST00000122672.1|Gm25106
ENSMUST00000122675.1|n-R5s189	114	105	92.1053	105	50	4278	19.7045	rRNA	ENSMUST00000122675.1|n-R5s189
ENSMUST00000122676.1|Gm25544	120	103	85.8333	51	50	10	25.4	snoRNA	ENSMUST00000122676.1|Gm25544
ENSMUST00000122677.1|Gm25985	107	98	91.5888	54	20	64	18	snRNA	ENSMUST00000122677.1|Gm25985
ENSMUST00000122680.1|Gm25112	104	86	82.6923	69	25	56	19.0893	snRNA	ENSMUST00000122680.1|Gm25112
ENSMUST00000122681.1|n-R5s159	120	68	56.6667	51	28	1116008	18.879	rRNA	ENSMUST00000122681.1|n-R5s159
ENSMUST00000122683.1|Gm23887	172	167	97.093	167	50	2037	19.2371	snRNA	ENSMUST00000122683.1|Gm23887
ENSMUST00000122688.1|n-R5s14	107	75	70.0935	55	29	3498	19.5646	rRNA	ENSMUST00000122688.1|n-R5s14
ENSMUST00000122689.1|Gm23889	104	80	76.9231	80	22	11805	17.2899	snRNA	ENSMUST00000122689.1|Gm23889
ENSMUST00000122692.1|n-R5s21	117	76	64.9573	76	28	317078	17.438	rRNA	ENSMUST00000122692.1|n-R5s21
ENSMUST00000122693.1|Gm24384	75	44	58.6667	44	27	241	18.8506	snRNA	ENSMUST00000122693.1|Gm24384
ENSMUST00000122697.1|Gm24381	104	81	77.8846	81	27	226	18.6814	snRNA	ENSMUST00000122697.1|Gm24381
ENSMUST00000122698.1|Gm24382	107	102	95.3271	102	34	753	20.9827	snRNA	ENSMUST00000122698.1|Gm24382
ENSMUST00000122699.1|Gm24378	106	95	89.6226	77	29	263	20.8859	snRNA	ENSMUST00000122699.1|Gm24378
ENSMUST00000122700.1|n-R5s76	113	82	72.5664	82	40	19780	22.7729	rRNA	ENSMUST00000122700.1|n-R5s76
ENSMUST00000122703.1|Gm22717	171	153	89.4737	153	34	3285	18.6667	snRNA	ENSMUST00000122703.1|Gm22717
ENSMUST00000122704.1|Gm26091	82	69	84.1463	52	23	14035	17.4126	snRNA	ENSMUST00000122704.1|Gm26091
ENSMUST00000122705.1|n-R5s150	108	99	91.6667	66	30	38435	17.6088	rRNA	ENSMUST00000122705.1|n-R5s150
ENSMUST00000122710.1|Gm22720	87	74	85.0575	74	40	4323	17.7846	snRNA	ENSMUST00000122710.1|Gm22720
ENSMUST00000122711.1|n-R5s61	118	108	91.5254	108	25	1380	17.8891	rRNA	ENSMUST00000122711.1|n-R5s61
ENSMUST00000122712.1|Gm24635	128	108	84.375	90	38	184	21.7609	snRNA	ENSMUST00000122712.1|Gm24635
ENSMUST00000122716.1|Gm23214	157	127	80.8917	105	50	57463	18.0967	snRNA	ENSMUST00000122716.1|Gm23214
ENSMUST00000122718.1|Gm23212	60	60	100	60	50	53460783	49.3546	snoRNA	ENSMUST00000122718.1|Gm23212
ENSMUST00000122719.1|Gm24633	65	17	26.1538	17	17	1	17	snoRNA	ENSMUST00000122719.1|Gm24633
ENSMUST00000122720.1|Gm23206	184	154	83.6957	63	26	644	17.8913	snRNA	ENSMUST00000122720.1|Gm23206
ENSMUST00000122724.1|n-R5s191	116	103	88.7931	66	37	1466461	19.0542	rRNA	ENSMUST00000122724.1|n-R5s191
ENSMUST00000122726.1|Gm26026	123	116	94.3089	70	32	3398	17.5671	snRNA	ENSMUST00000122726.1|Gm26026
ENSMUST00000122729.1|Gm26020	183	160	87.4317	101	35	689202	18.59	snRNA	ENSMUST00000122729.1|Gm26020
ENSMUST00000122737.1|Gm22027	127	127	100	127	50	137461	47.8601	snoRNA	ENSMUST00000122737.1|Gm22027
ENSMUST00000122739.1|n-R5s43	110	101	91.8182	84	29	1392955	18.2937	rRNA	ENSMUST00000122739.1|n-R5s43
ENSMUST00000122740.1|n-R5s18	121	64	52.8926	64	29	10456	18.0018	rRNA	ENSMUST00000122740.1|n-R5s18
ENSMUST00000122741.1|Gm24896	135	129	95.5556	55	19	29	17.3448	snoRNA	ENSMUST00000122741.1|Gm24896
ENSMUST00000122742.1|Gm24895	74	74	100	74	50	201271	48.1436	snoRNA	ENSMUST00000122742.1|Gm24895
ENSMUST00000122744.1|Gm24894	118	92	77.9661	92	50	25	22.92	snoRNA	ENSMUST00000122744.1|Gm24894
ENSMUST00000122747.1|Gm24892	104	70	67.3077	70	24	35	18	snRNA	ENSMUST00000122747.1|Gm24892
ENSMUST00000122751.1|Gm22984	122	118	96.7213	118	50	659227	20.8801	snRNA	ENSMUST00000122751.1|Gm22984
ENSMUST00000122752.1|n-R5s87	116	112	96.5517	112	50	97	20.5567	rRNA	ENSMUST00000122752.1|n-R5s87
ENSMUST00000122753.1|Gm22986	130	104	80	41	20	24	17.4583	snoRNA	ENSMUST00000122753.1|Gm22986
ENSMUST00000122754.1|Gm22985	116	76	65.5172	76	42	63208	18.1938	snRNA	ENSMUST00000122754.1|Gm22985
ENSMUST00000122755.1|n-R5s216	112	61	54.4643	61	21	25	17.28	rRNA	ENSMUST00000122755.1|n-R5s216
ENSMUST00000122756.1|n-R5s63	103	74	71.8447	57	22	670	18.4552	rRNA	ENSMUST00000122756.1|n-R5s63
ENSMUST00000122759.1|Gm22988	144	144	100	144	50	786949	42.4656	snoRNA	ENSMUST00000122759.1|Gm22988
ENSMUST00000122765.1|Gm24631	81	68	83.9506	50	37	61629	19.4113	snRNA	ENSMUST00000122765.1|Gm24631
ENSMUST00000122768.1|Gm24630	106	90	84.9057	90	50	202	19.5099	snRNA	ENSMUST00000122768.1|Gm24630
ENSMUST00000122769.1|n-R5s187	111	95	85.5856	95	23	963	18.2388	rRNA	ENSMUST00000122769.1|n-R5s187
ENSMUST00000122776.2|Gm24141	115	101	87.8261	83	30	22671	18.8376	snRNA	ENSMUST00000122776.2|Gm24141
ENSMUST00000122782.1|Gm25806	122	74	60.6557	46	24	133	18.0301	snRNA	ENSMUST00000122782.1|Gm25806
ENSMUST00000122785.1|Gm25804	188	174	92.5532	94	50	757	19.0528	snoRNA	ENSMUST00000122785.1|Gm25804
ENSMUST00000122788.1|Gm25805	108	81	75	81	50	928476	18.2594	snRNA	ENSMUST00000122788.1|Gm25805
ENSMUST00000122789.2|Gm25809	52	38	73.0769	38	26	92	19.3696	snoRNA	ENSMUST00000122789.2|Gm25809
ENSMUST00000122790.1|Gm22067	107	91	85.0467	91	50	37604	18.0487	snRNA	ENSMUST00000122790.1|Gm22067
ENSMUST00000122791.1|Gm25294	104	63	60.5769	41	23	64	18.5625	snRNA	ENSMUST00000122791.1|Gm25294
ENSMUST00000122793.1|n-R5s19	120	95	79.1667	95	30	72023	17.3203	rRNA	ENSMUST00000122793.1|n-R5s19
ENSMUST00000122795.1|Gm25291	144	144	100	144	50	427393	45.2966	snoRNA	ENSMUST00000122795.1|Gm25291
ENSMUST00000122796.1|Gm25290	144	124	86.1111	95	50	59	18.8305	snoRNA	ENSMUST00000122796.1|Gm25290
ENSMUST00000122799.1|Gm25289	119	103	86.5546	46	38	3558	18.6183	snRNA	ENSMUST00000122799.1|Gm25289
ENSMUST00000122803.1|Gm22451	151	106	70.1987	68	50	885927	24.6114	snRNA	ENSMUST00000122803.1|Gm22451
ENSMUST00000122804.1|Gm22452	104	102	98.0769	85	32	988	20.0445	snRNA	ENSMUST00000122804.1|Gm22452
ENSMUST00000122821.1|4930555O08Rik	668	467	69.9102	146	22	123	17.374	lncRNA	ENSMUST00000122821.1|4930555O08Rik
ENSMUST00000122848.1|4930558G05Rik	494	351	71.0526	102	20	795	17.3975	lncRNA	ENSMUST00000122848.1|4930558G05Rik
ENSMUST00000122882.1|2210406O10Rik	1743	1360	78.0264	144	50	1123	19.2075	lncRNA	ENSMUST00000122882.1|2210406O10Rik
ENSMUST00000122898.1|Gm12474	1410	1187	84.1844	169	50	353	19.4448	lncRNA	ENSMUST00000122898.1|Gm12474
ENSMUST00000122911.1|Gm12292	2433	1777	73.0374	183	36	7796	18.8858	lncRNA	ENSMUST00000122911.1|Gm12292
ENSMUST00000122948.1|Gm13431	476	459	96.4286	251	50	396	20.0177	lncRNA	ENSMUST00000122948.1|Gm13431
ENSMUST00000122953.1|Gm14762	1430	1064	74.4056	148	50	792	19.0088	lncRNA	ENSMUST00000122953.1|Gm14762
ENSMUST00000122988.1|Gm2800	641	457	71.2949	106	31	296	18.7264	lncRNA	ENSMUST00000122988.1|Gm2800
ENSMUST00000123014.1|Gm6938	771	584	75.7458	160	31	158	17.6899	lncRNA	ENSMUST00000123014.1|Gm6938
ENSMUST00000123040.7|2810403D21Rik	601	537	89.3511	353	50	262	21.7328	lncRNA	ENSMUST00000123040.7|2810403D21Rik
ENSMUST00000123044.1|AI427809	595	532	89.4118	219	50	766	20.7898	lncRNA	ENSMUST00000123044.1|AI427809
ENSMUST00000123048.1|Gm14149	1853	1483	80.0324	319	50	20840	30.0398	lncRNA	ENSMUST00000123048.1|Gm14149
ENSMUST00000123051.1|Gm11261	712	711	99.8596	711	50	3392	23.969	lncRNA	ENSMUST00000123051.1|Gm11261
ENSMUST00000123107.7|0610043K17Rik	614	591	96.2541	498	50	474	20.2658	lncRNA	ENSMUST00000123107.7|0610043K17Rik
ENSMUST00000123127.2|AI427809	2033	1888	92.8677	441	50	2561	19.6997	lncRNA	ENSMUST00000123127.2|AI427809
ENSMUST00000123136.1|Astx4d	1149	845	73.5422	111	50	200	18.25	lncRNA	ENSMUST00000123136.1|Astx4d
ENSMUST00000123149.7|2210408F21Rik	766	765	99.8695	765	50	5630	19.616	lncRNA	ENSMUST00000123149.7|2210408F21Rik
ENSMUST00000123160.1|Gm12037	308	278	90.2597	278	34	192	20.1146	lncRNA	ENSMUST00000123160.1|Gm12037
ENSMUST00000123258.1|Gm12702	612	447	73.0392	94	28	415162	17.0385	lncRNA	ENSMUST00000123258.1|Gm12702
ENSMUST00000123368.7|2610028E06Rik	3467	2384	68.7626	177	50	11750	19.5208	lncRNA	ENSMUST00000123368.7|2610028E06Rik
ENSMUST00000123420.1|B430319H21Rik	734	616	83.9237	170	50	799	18.025	lncRNA	ENSMUST00000123420.1|B430319H21Rik
ENSMUST00000123422.1|Gm12162	154	102	66.2338	39	21	38	17.6842	lncRNA	ENSMUST00000123422.1|Gm12162
ENSMUST00000123438.1|1700092E19Rik	583	359	61.578	111	21	84	17.3929	lncRNA	ENSMUST00000123438.1|1700092E19Rik
ENSMUST00000123483.7|Gm13387	638	595	93.2602	211	50	212	22.1085	lncRNA	ENSMUST00000123483.7|Gm13387
ENSMUST00000123508.1|Astx3	1150	842	73.2174	112	50	259	18.2046	lncRNA	ENSMUST00000123508.1|Astx3
ENSMUST00000123535.1|5330416C01Rik	564	414	73.4043	100	50	74	18.473	lncRNA	ENSMUST00000123535.1|5330416C01Rik
ENSMUST00000123592.1|Gm12066	443	367	82.8442	198	37	114	18.7105	lncRNA	ENSMUST00000123592.1|Gm12066
ENSMUST00000123606.1|Gm12670	576	388	67.3611	96	24	8532	17.6212	lncRNA	ENSMUST00000123606.1|Gm12670
ENSMUST00000123620.1|Gm12506	806	709	87.9653	150	50	447	18.0872	lncRNA	ENSMUST00000123620.1|Gm12506
ENSMUST00000123699.2|Gm13483	664	502	75.6024	165	50	166	19.4518	lncRNA	ENSMUST00000123699.2|Gm13483
ENSMUST00000123700.1|Mir142hg	269	269	100	269	50	2849	23.53	lncRNA	ENSMUST00000123700.1|Mir142hg
ENSMUST00000123729.1|1700025O08Rik	456	382	83.7719	98	22	92	17.3696	lncRNA	ENSMUST00000123729.1|1700025O08Rik
ENSMUST00000123741.1|Gm829	465	348	74.8387	55	20	112	17.4643	lncRNA	ENSMUST00000123741.1|Gm829
ENSMUST00000123757.1|Lncpint	137	134	97.8102	134	50	136	20.0074	lncRNA	ENSMUST00000123757.1|Lncpint
ENSMUST00000123828.1|Gm13166	940	830	88.2979	412	50	18136	22.4694	lncRNA	ENSMUST00000123828.1|Gm13166
ENSMUST00000123829.1|Gm13656	345	305	88.4058	116	39	56	18.0893	lncRNA	ENSMUST00000123829.1|Gm13656
ENSMUST00000123840.1|2900072N19Rik	806	601	74.5658	90	38	247	18.1781	lncRNA	ENSMUST00000123840.1|2900072N19Rik
ENSMUST00000123841.2|Ftx	673	661	98.2169	599	50	727	23.2847	lncRNA	ENSMUST00000123841.2|Ftx
ENSMUST00000123904.1|3110004A20Rik	385	268	69.6104	96	19	53	17.6981	lncRNA	ENSMUST00000123904.1|3110004A20Rik
ENSMUST00000123911.1|Gm13470	421	341	80.9976	96	50	87	21.3218	lncRNA	ENSMUST00000123911.1|Gm13470
ENSMUST00000124068.7|4933406K04Rik	1136	735	64.7007	135	20	164	17.372	lncRNA	ENSMUST00000124068.7|4933406K04Rik
ENSMUST00000124095.1|4921508D12Rik	1075	825	76.7442	135	40	342	17.5	lncRNA	ENSMUST00000124095.1|4921508D12Rik
ENSMUST00000124106.7|Meg3	1988	1986	99.8994	1986	50	4097	26.6319	lncRNA	ENSMUST00000124106.7|Meg3
ENSMUST00000124160.3|Gm15671	576	380	65.9722	70	20	90	17.3667	lncRNA	ENSMUST00000124160.3|Gm15671
ENSMUST00000124198.1|Gm15408	1379	1321	95.7941	381	50	1457	20.057	lncRNA	ENSMUST00000124198.1|Gm15408
ENSMUST00000124214.1|Gm13793	438	276	63.0137	51	21	119	17.5714	lncRNA	ENSMUST00000124214.1|Gm13793
ENSMUST00000124238.1|Gm16248	243	147	60.4938	77	50	21	19.619	lncRNA	ENSMUST00000124238.1|Gm16248
ENSMUST00000124319.7|Gm12354	554	512	92.4188	138	50	235	18.3617	lncRNA	ENSMUST00000124319.7|Gm12354
ENSMUST00000124329.1|2810403D21Rik	1660	1471	88.6145	276	50	62107	21.7023	lncRNA	ENSMUST00000124329.1|2810403D21Rik
ENSMUST00000124363.7|4933406K04Rik	1064	651	61.1842	157	20	127	17.4409	lncRNA	ENSMUST00000124363.7|4933406K04Rik
ENSMUST00000124378.1|Gm13830	417	394	94.4844	237	50	404	18.6807	lncRNA	ENSMUST00000124378.1|Gm13830
ENSMUST00000124394.2|Gm28050	449	418	93.0958	311	50	406	19.032	lncRNA	ENSMUST00000124394.2|Gm28050
ENSMUST00000124395.1|Gm16087	964	526	54.5643	108	21	232	17.5517	lncRNA	ENSMUST00000124395.1|Gm16087
ENSMUST00000124434.1|D830026I12Rik	935	683	73.0481	99	50	1850	18.0054	lncRNA	ENSMUST00000124434.1|D830026I12Rik
ENSMUST00000124489.2|Gm13605	1091	722	66.1778	87	37	664	17.25	lncRNA	ENSMUST00000124489.2|Gm13605
ENSMUST00000124575.1|4930528G23Rik	1723	1084	62.9135	87	23	1772	17.4238	lncRNA	ENSMUST00000124575.1|4930528G23Rik
ENSMUST00000124589.1|Gm12596	673	599	89.0045	184	50	369	19.29	lncRNA	ENSMUST00000124589.1|Gm12596
ENSMUST00000124609.7|Gm2165	1118	851	76.1181	144	34	646	18.3777	lncRNA	ENSMUST00000124609.7|Gm2165
ENSMUST00000124673.1|4933406I18Rik	905	853	94.2541	404	50	2873	17.9154	lncRNA	ENSMUST00000124673.1|4933406I18Rik
ENSMUST00000124746.1|Gm15906	323	269	83.2817	162	39	309	17.7087	lncRNA	ENSMUST00000124746.1|Gm15906
ENSMUST00000124786.1|Gm12798	666	600	90.0901	269	50	3626	28.7992	lncRNA	ENSMUST00000124786.1|Gm12798
ENSMUST00000124811.1|2210408F21Rik	384	371	96.6146	371	50	936	20.1143	lncRNA	ENSMUST00000124811.1|2210408F21Rik
ENSMUST00000124814.1|Gm2200	764	566	74.0838	144	34	295	18.4271	lncRNA	ENSMUST00000124814.1|Gm2200
ENSMUST00000124818.2|Snhg15	771	768	99.6109	768	50	22820	24.4713	lncRNA	ENSMUST00000124818.2|Snhg15
ENSMUST00000124829.1|8430437L04Rik	1663	1057	63.5598	87	24	361	17.5762	lncRNA	ENSMUST00000124829.1|8430437L04Rik
ENSMUST00000124833.1|Gm11290	396	262	66.1616	53	25	117	17.5299	lncRNA	ENSMUST00000124833.1|Gm11290
ENSMUST00000124848.1|Gm13074	2735	2084	76.1974	151	35	1982	17.8799	lncRNA	ENSMUST00000124848.1|Gm13074
ENSMUST00000124850.1|9230111E07Rik	811	736	90.7522	393	50	331	19.5438	lncRNA	ENSMUST00000124850.1|9230111E07Rik
ENSMUST00000124855.1|Gm11674	3005	1992	66.2895	254	50	1640	17.8555	lncRNA	ENSMUST00000124855.1|Gm11674
ENSMUST00000124901.1|Gm11729	713	583	81.7672	134	27	336	17.6131	lncRNA	ENSMUST00000124901.1|Gm11729
ENSMUST00000124919.7|Gm43154	451	291	64.5233	58	19	268	17.3993	lncRNA	ENSMUST00000124919.7|Gm43154
ENSMUST00000124975.1|Gm13166	282	282	100	282	50	15827	20.7372	lncRNA	ENSMUST00000124975.1|Gm13166
ENSMUST00000124989.1|Gm12410	405	276	68.1481	88	34	996	19.7671	lncRNA	ENSMUST00000124989.1|Gm12410
ENSMUST00000125095.1|Gm13480	1000	633	63.3	127	50	122	17.7541	lncRNA	ENSMUST00000125095.1|Gm13480
ENSMUST00000125117.1|1700001G01Rik	1562	1046	66.9654	60	29	1133	17.6011	lncRNA	ENSMUST00000125117.1|1700001G01Rik
ENSMUST00000125121.1|Gm14260	260	198	76.1538	79	22	51	17.8824	lncRNA	ENSMUST00000125121.1|Gm14260
ENSMUST00000125147.1|3110099E03Rik	508	369	72.6378	121	50	995	17.191	lncRNA	ENSMUST00000125147.1|3110099E03Rik
ENSMUST00000125161.2|Gm40614	1254	1096	87.4003	465	50	568	19.7201	lncRNA	ENSMUST00000125161.2|Gm40614
ENSMUST00000125170.7|D830026I12Rik	659	489	74.2033	99	50	1384	17.854	lncRNA	ENSMUST00000125170.7|D830026I12Rik
ENSMUST00000125185.1|Gm13860	452	294	65.0442	52	22	139	17.6906	lncRNA	ENSMUST00000125185.1|Gm13860
ENSMUST00000125194.1|Gm12092	600	475	79.1667	151	50	206	18.5534	lncRNA	ENSMUST00000125194.1|Gm12092
ENSMUST00000125234.7|4933427E13Rik	1493	1060	70.998	74	21	293	17.3652	lncRNA	ENSMUST00000125234.7|4933427E13Rik
ENSMUST00000125240.1|Gm11216	354	264	74.5763	47	20	55	17.7818	lncRNA	ENSMUST00000125240.1|Gm11216
ENSMUST00000125277.1|Gm12730	291	198	68.0412	78	50	55	18.3636	lncRNA	ENSMUST00000125277.1|Gm12730
ENSMUST00000125309.1|4933427E13Rik	724	483	66.7127	69	21	164	17.372	lncRNA	ENSMUST00000125309.1|4933427E13Rik
ENSMUST00000125354.2|Morrbid	610	608	99.6721	608	50	663	21.0905	lncRNA	ENSMUST00000125354.2|Morrbid
ENSMUST00000125374.7|Halr1	391	355	90.7928	193	50	2176	19.0515	lncRNA	ENSMUST00000125374.7|Halr1
ENSMUST00000125382.1|6430710C18Rik	511	395	77.2994	86	40	260	17.9038	lncRNA	ENSMUST00000125382.1|6430710C18Rik
ENSMUST00000125412.1|Gm12525	554	497	89.7112	183	50	186	20.129	lncRNA	ENSMUST00000125412.1|Gm12525
ENSMUST00000125419.7|Ftx	689	687	99.7097	687	50	806	22.8251	lncRNA	ENSMUST00000125419.7|Ftx
ENSMUST00000125538.7|2310065F04Rik	2724	2627	96.4391	1127	50	2356	21.7767	lncRNA	ENSMUST00000125538.7|2310065F04Rik
ENSMUST00000125569.7|4930453H23Rik	1719	1277	74.2874	92	27	454	17.4559	lncRNA	ENSMUST00000125569.7|4930453H23Rik
ENSMUST00000125575.1|Gm14100	651	487	74.808	126	26	588	18.3163	lncRNA	ENSMUST00000125575.1|Gm14100
ENSMUST00000125578.1|4933435F18Rik	694	522	75.2161	85	21	265	17.4906	lncRNA	ENSMUST00000125578.1|4933435F18Rik
ENSMUST00000125582.1|Gm13052	769	546	71.0013	102	50	144	18.9306	lncRNA	ENSMUST00000125582.1|Gm13052
ENSMUST00000125600.1|Gm11426	2220	1862	83.8739	258	31	3049	18.0574	lncRNA	ENSMUST00000125600.1|Gm11426
ENSMUST00000125609.1|Eif2c5	1416	1043	73.6582	83	35	1185	21.535	lncRNA	ENSMUST00000125609.1|Eif2c5
ENSMUST00000125631.7|Gm14266	718	507	70.6128	111	50	41950	19.8198	lncRNA	ENSMUST00000125631.7|Gm14266
ENSMUST00000125746.1|6430710C18Rik	509	348	68.3694	85	50	67	18.4328	lncRNA	ENSMUST00000125746.1|6430710C18Rik
ENSMUST00000125829.1|Gm15729	360	358	99.4444	358	50	29915	19.5241	lncRNA	ENSMUST00000125829.1|Gm15729
ENSMUST00000125884.1|6030471H07Rik	492	420	85.3659	154	23	240	17.6333	lncRNA	ENSMUST00000125884.1|6030471H07Rik
ENSMUST00000125930.8|Cdr1os	864	831	96.1806	370	50	451	22.6829	lncRNA	ENSMUST00000125930.8|Cdr1os
ENSMUST00000125932.1|Gm14773	451	239	52.9933	36	19	32	17.1875	lncRNA	ENSMUST00000125932.1|Gm14773
ENSMUST00000125960.1|5330416C01Rik	747	498	66.6667	66	50	321	17.6355	lncRNA	ENSMUST00000125960.1|5330416C01Rik
ENSMUST00000125962.1|Gm12336	322	288	89.441	92	50	215	18.586	lncRNA	ENSMUST00000125962.1|Gm12336
ENSMUST00000125967.1|C030037D09Rik	367	357	97.2752	193	50	557	18.781	lncRNA	ENSMUST00000125967.1|C030037D09Rik
ENSMUST00000126063.7|Gm12665	541	357	65.9889	79	20	123	17.3659	lncRNA	ENSMUST00000126063.7|Gm12665
ENSMUST00000126072.7|Lhx1os	589	524	88.9643	338	50	1626	19.4434	lncRNA	ENSMUST00000126072.7|Lhx1os
ENSMUST00000126138.7|1700018A04Rik	594	365	61.4478	128	37	130	17.8385	lncRNA	ENSMUST00000126138.7|1700018A04Rik
ENSMUST00000126140.7|F730016J06Rik	1344	1279	95.1637	374	50	790	19.8696	lncRNA	ENSMUST00000126140.7|F730016J06Rik
ENSMUST00000126141.1|Gm13174	220	150	68.1818	34	19	26	17.1923	lncRNA	ENSMUST00000126141.1|Gm13174
ENSMUST00000126143.1|Gm12708	349	279	79.9427	127	38	171	18.5322	lncRNA	ENSMUST00000126143.1|Gm12708
ENSMUST00000126187.1|Gm11751	460	315	68.4783	90	19	86	17.3372	lncRNA	ENSMUST00000126187.1|Gm11751
ENSMUST00000126212.1|Gm13093	2485	1641	66.0362	146	50	6502	20.0391	lncRNA	ENSMUST00000126212.1|Gm13093
ENSMUST00000126237.1|Bloodlinc	679	578	85.1252	371	50	1017	18.7483	lncRNA	ENSMUST00000126237.1|Bloodlinc
ENSMUST00000126238.2|Gm16759	1393	1155	82.9146	199	50	2633	18.3452	lncRNA	ENSMUST00000126238.2|Gm16759
ENSMUST00000126252.1|Gm13016	1720	1123	65.2907	120	50	293637	19.7579	lncRNA	ENSMUST00000126252.1|Gm13016
ENSMUST00000126260.1|4930554G24Rik	1603	1195	74.5477	122	50	643	18.2068	lncRNA	ENSMUST00000126260.1|4930554G24Rik
ENSMUST00000126265.1|D630024D03Rik	720	647	89.8611	226	50	808	19.2859	lncRNA	ENSMUST00000126265.1|D630024D03Rik
ENSMUST00000126270.1|Gm12648	656	553	84.2988	179	40	495	20.4242	lncRNA	ENSMUST00000126270.1|Gm12648
ENSMUST00000126285.1|4930555F03Rik	3604	2385	66.1765	532	50	43682	20.7366	lncRNA	ENSMUST00000126285.1|4930555F03Rik
ENSMUST00000126289.7|Meg3	755	745	98.6755	745	50	1009	30.8107	lncRNA	ENSMUST00000126289.7|Meg3
ENSMUST00000126294.1|Gm12756	599	423	70.6177	107	31	168	17.3988	lncRNA	ENSMUST00000126294.1|Gm12756
ENSMUST00000126314.1|Gm12381	2186	1702	77.8591	202	50	538	18.3996	lncRNA	ENSMUST00000126314.1|Gm12381
ENSMUST00000126380.3|Snhg12	1213	1212	99.9176	1212	50	61018263	47.811	lncRNA	ENSMUST00000126380.3|Snhg12
ENSMUST00000126437.1|Gm11184	268	207	77.2388	65	20	64	17.3281	lncRNA	ENSMUST00000126437.1|Gm11184
ENSMUST00000126447.1|Gm15762	333	205	61.5616	31	19	33	17.3939	lncRNA	ENSMUST00000126447.1|Gm15762
ENSMUST00000126467.1|D330050G23Rik	1710	1299	75.9649	154	50	18816	18.5623	lncRNA	ENSMUST00000126467.1|D330050G23Rik
ENSMUST00000126472.1|Fzd10os	370	367	99.1892	367	50	331	18.6798	lncRNA	ENSMUST00000126472.1|Fzd10os
ENSMUST00000126647.1|Gm11261	305	298	97.7049	298	50	480	27.2479	lncRNA	ENSMUST00000126647.1|Gm11261
ENSMUST00000126679.7|Gm13710	818	669	81.7848	268	50	1870	19.9273	lncRNA	ENSMUST00000126679.7|Gm13710
ENSMUST00000126693.1|Gm15498	723	577	79.8064	187	50	509969	19.8492	lncRNA	ENSMUST00000126693.1|Gm15498
ENSMUST00000126711.1|Gm14553	1118	872	77.9964	144	34	654	18.367	lncRNA	ENSMUST00000126711.1|Gm14553
ENSMUST00000126712.7|Gm3669	1846	1271	68.8516	144	34	799	18.1014	lncRNA	ENSMUST00000126712.7|Gm3669
ENSMUST00000126769.7|Gm8817	693	573	82.684	168	50	735	19.4259	lncRNA	ENSMUST00000126769.7|Gm8817
ENSMUST00000126906.7|Gm14552	2098	1504	71.6873	144	32	836	18.0478	lncRNA	ENSMUST00000126906.7|Gm14552
ENSMUST00000126922.1|2010013B24Rik	747	663	88.755	287	50	259	21.8069	lncRNA	ENSMUST00000126922.1|2010013B24Rik
ENSMUST00000126966.7|Gm14396	548	402	73.3577	143	40	191	18.5183	lncRNA	ENSMUST00000126966.7|Gm14396
ENSMUST00000127001.1|2410018L13Rik	1033	975	94.3853	252	50	52276	18.8106	lncRNA	ENSMUST00000127001.1|2410018L13Rik
ENSMUST00000127020.7|Gm14152	1073	767	71.4818	87	30	228	17.6316	lncRNA	ENSMUST00000127020.7|Gm14152
ENSMUST00000127041.2|3110039M20Rik	868	705	81.2212	167	50	272	19.6176	lncRNA	ENSMUST00000127041.2|3110039M20Rik
ENSMUST00000127174.1|Gm12606	1055	862	81.7062	160	50	924	18.0693	lncRNA	ENSMUST00000127174.1|Gm12606
ENSMUST00000127180.1|Gm11795	396	333	84.0909	113	39	122	18.6721	lncRNA	ENSMUST00000127180.1|Gm11795
ENSMUST00000127224.1|Gm11958	253	229	90.5138	125	50	60	18.1833	lncRNA	ENSMUST00000127224.1|Gm11958
ENSMUST00000127230.1|Gm14155	587	388	66.0988	71	20	74	17.3784	lncRNA	ENSMUST00000127230.1|Gm14155
ENSMUST00000127263.7|2610035D17Rik	1861	1812	97.367	699	50	2889	21.9688	lncRNA	ENSMUST00000127263.7|2610035D17Rik
ENSMUST00000127317.1|Gm15999	1511	1022	67.6373	71	37	512	18.2363	lncRNA	ENSMUST00000127317.1|Gm15999
ENSMUST00000127333.1|Gm12320	1182	768	64.9746	131	50	377	17.4589	lncRNA	ENSMUST00000127333.1|Gm12320
ENSMUST00000127337.1|Gm11681	870	579	66.5517	64	50	600	17.8567	lncRNA	ENSMUST00000127337.1|Gm11681
ENSMUST00000127441.1|Gm14321	632	557	88.1329	215	50	634	18.5915	lncRNA	ENSMUST00000127441.1|Gm14321
ENSMUST00000127448.7|9630014M24Rik	768	678	88.2812	203	50	1501	18.2385	lncRNA	ENSMUST00000127448.7|9630014M24Rik
ENSMUST00000127456.1|Gm12580	1751	1452	82.924	258	50	24272	18.7589	lncRNA	ENSMUST00000127456.1|Gm12580
ENSMUST00000127462.2|Gm12784	579	475	82.038	147	35	509	18.9411	lncRNA	ENSMUST00000127462.2|Gm12784
ENSMUST00000127483.1|Gm12050	615	532	86.5041	125	50	2166	22.2359	lncRNA	ENSMUST00000127483.1|Gm12050
ENSMUST00000127672.1|Gm13481	1732	1367	78.9261	205	50	370	18.2784	lncRNA	ENSMUST00000127672.1|Gm13481
ENSMUST00000127688.1|Gm14110	758	621	81.9261	97	32	172	18.1686	lncRNA	ENSMUST00000127688.1|Gm14110
ENSMUST00000127697.2|Gm15835	356	247	69.382	120	50	96	17.7292	lncRNA	ENSMUST00000127697.2|Gm15835
ENSMUST00000127709.1|Gm12478	353	207	58.6402	78	19	35	17.4286	lncRNA	ENSMUST00000127709.1|Gm12478
ENSMUST00000127757.7|Gm11033	1445	1157	80.0692	252	50	1535	21.5329	lncRNA	ENSMUST00000127757.7|Gm11033
ENSMUST00000127786.3|Xist	17946	17940	99.9666	17940	50	521627	18.598	lncRNA	ENSMUST00000127786.3|Xist
ENSMUST00000127817.1|Gm15326	319	283	88.7147	130	50	54	19.8889	lncRNA	ENSMUST00000127817.1|Gm15326
ENSMUST00000127852.1|Gm3669	397	285	71.7884	79	31	518	18.0039	lncRNA	ENSMUST00000127852.1|Gm3669
ENSMUST00000127883.1|Gm12347	470	360	76.5957	130	50	97	18.0825	lncRNA	ENSMUST00000127883.1|Gm12347
ENSMUST00000127913.7|1700057H15Rik	595	365	61.3445	92	19	191	17.4869	lncRNA	ENSMUST00000127913.7|1700057H15Rik
ENSMUST00000127920.1|5031425F14Rik	2098	1921	91.5634	763	50	2240	19.4777	lncRNA	ENSMUST00000127920.1|5031425F14Rik
ENSMUST00000127936.1|Gm13403	3651	2681	73.4319	209	50	5492	18.1249	lncRNA	ENSMUST00000127936.1|Gm13403
ENSMUST00000127989.2|Gm16001	875	831	94.9714	707	50	1183	20.508	lncRNA	ENSMUST00000127989.2|Gm16001
ENSMUST00000128000.8|Snhg12	422	421	99.763	421	50	1148	30.0087	lncRNA	ENSMUST00000128000.8|Snhg12
ENSMUST00000128017.1|1700095J07Rik	1405	1174	83.5587	411	50	25014	19.2589	lncRNA	ENSMUST00000128017.1|1700095J07Rik
ENSMUST00000128053.1|Gm14617	798	602	75.4386	99	21	292	17.3116	lncRNA	ENSMUST00000128053.1|Gm14617
ENSMUST00000128078.1|Gm11496	581	518	89.1566	143	50	6370	20.5143	lncRNA	ENSMUST00000128078.1|Gm11496
ENSMUST00000128121.1|Lhx1os	599	564	94.1569	342	50	1459	19.4914	lncRNA	ENSMUST00000128121.1|Lhx1os
ENSMUST00000128131.1|Snhg12	614	611	99.5114	611	50	705988	37.8525	lncRNA	ENSMUST00000128131.1|Snhg12
ENSMUST00000128138.1|Gm16046	365	357	97.8082	249	50	23664	17.7677	lncRNA	ENSMUST00000128138.1|Gm16046
ENSMUST00000128160.1|4930481B07Rik	1089	1051	96.5106	563	50	2258	21.6922	lncRNA	ENSMUST00000128160.1|4930481B07Rik
ENSMUST00000128178.1|Meg3	457	446	97.593	446	50	1352	22.0703	lncRNA	ENSMUST00000128178.1|Meg3
ENSMUST00000128180.1|Gm13218	265	203	76.6038	97	20	52	17.6346	lncRNA	ENSMUST00000128180.1|Gm13218
ENSMUST00000128183.1|Gm11690	1856	1443	77.7478	145	50	981	18.2151	lncRNA	ENSMUST00000128183.1|Gm11690
ENSMUST00000128191.7|Gm2101	397	285	71.7884	79	31	518	18.0039	lncRNA	ENSMUST00000128191.7|Gm2101
ENSMUST00000128198.1|Gm15326	1422	1268	89.1702	232	50	960	20.4552	lncRNA	ENSMUST00000128198.1|Gm15326
ENSMUST00000128214.1|Gm11415	480	318	66.25	119	50	81	19	lncRNA	ENSMUST00000128214.1|Gm11415
ENSMUST00000128274.2|Gm11587	1120	809	72.2321	61	35	237	18.0338	lncRNA	ENSMUST00000128274.2|Gm11587
ENSMUST00000128305.1|D330050G23Rik	1616	1171	72.4629	154	50	18671	18.571	lncRNA	ENSMUST00000128305.1|D330050G23Rik
ENSMUST00000128307.1|Gm14033	2265	1757	77.5717	130	50	1229227	17.4053	lncRNA	ENSMUST00000128307.1|Gm14033
ENSMUST00000128453.7|Gm12295	3189	2406	75.4468	216	50	7512	18.3876	lncRNA	ENSMUST00000128453.7|Gm12295
ENSMUST00000128458.2|Meg3	695	694	99.8561	694	50	851	29.0341	lncRNA	ENSMUST00000128458.2|Meg3
ENSMUST00000128473.1|B230112J18Rik	602	426	70.7641	75	24	685	17.5693	lncRNA	ENSMUST00000128473.1|B230112J18Rik
ENSMUST00000128489.1|4930401O10Rik	787	587	74.587	123	22	187	17.4332	lncRNA	ENSMUST00000128489.1|4930401O10Rik
ENSMUST00000128521.1|Gm12243	821	650	79.1717	151	29	368	18.106	lncRNA	ENSMUST00000128521.1|Gm12243
ENSMUST00000128562.1|Gm14426	249	157	63.0522	40	21	388	17.4149	lncRNA	ENSMUST00000128562.1|Gm14426
ENSMUST00000128563.1|Gm13028	277	203	73.2852	108	50	98	17.6327	lncRNA	ENSMUST00000128563.1|Gm13028
ENSMUST00000128588.1|4930587A21Rik	851	768	90.2468	130	21	884	17.3518	lncRNA	ENSMUST00000128588.1|4930587A21Rik
ENSMUST00000128589.2|Gm13391	511	301	58.9041	53	30	84	18.1667	lncRNA	ENSMUST00000128589.2|Gm13391
ENSMUST00000128591.1|2310081O03Rik	759	600	79.0514	134	50	174	19.2874	lncRNA	ENSMUST00000128591.1|2310081O03Rik
ENSMUST00000128601.1|A930104D05Rik	939	608	64.7497	96	38	177	17.8136	lncRNA	ENSMUST00000128601.1|A930104D05Rik
ENSMUST00000128602.1|Gm14144	1721	1098	63.8001	118	32	250	17.892	lncRNA	ENSMUST00000128602.1|Gm14144
ENSMUST00000128608.1|A130030D18Rik	654	495	75.6881	81	22	3247	17.7567	lncRNA	ENSMUST00000128608.1|A130030D18Rik
ENSMUST00000128652.1|4930597A21Rik	698	497	71.2034	155	23	1238	18.0654	lncRNA	ENSMUST00000128652.1|4930597A21Rik
ENSMUST00000128654.1|8430419K02Rik	1870	1420	75.9358	158	50	840	18.0476	lncRNA	ENSMUST00000128654.1|8430419K02Rik
ENSMUST00000128743.1|Gm13376	448	368	82.1429	116	23	353	17.6884	lncRNA	ENSMUST00000128743.1|Gm13376
ENSMUST00000128846.1|Gm14255	248	172	69.3548	38	21	44	17.25	lncRNA	ENSMUST00000128846.1|Gm14255
ENSMUST00000128888.1|F730016J06Rik	3699	3366	90.9976	348	50	16495	20.5169	lncRNA	ENSMUST00000128888.1|F730016J06Rik
ENSMUST00000128914.1|Gm15912	578	552	95.5017	276	50	7489	20.2763	lncRNA	ENSMUST00000128914.1|Gm15912
ENSMUST00000128925.1|4930556G01Rik	891	685	76.8799	106	39	20022	19.6633	lncRNA	ENSMUST00000128925.1|4930556G01Rik
ENSMUST00000128998.1|Gm12866	1671	1273	76.1819	148	50	1573	17.9777	lncRNA	ENSMUST00000128998.1|Gm12866
ENSMUST00000129007.1|A630023P12Rik	1221	917	75.1024	168	50	335	18.2687	lncRNA	ENSMUST00000129007.1|A630023P12Rik
ENSMUST00000129065.7|E130006D01Rik	729	582	79.8354	178	50	241	18.6266	lncRNA	ENSMUST00000129065.7|E130006D01Rik
ENSMUST00000129067.1|Gm14120	2869	1895	66.0509	130	38	966	17.5404	lncRNA	ENSMUST00000129067.1|Gm14120
ENSMUST00000129075.1|1700007M16Rik	435	274	62.9885	66	33	2306	19.7064	lncRNA	ENSMUST00000129075.1|1700007M16Rik
ENSMUST00000129082.1|9030622O22Rik	1245	1207	96.9478	368	50	497	21.2274	lncRNA	ENSMUST00000129082.1|9030622O22Rik
ENSMUST00000129084.7|A630031M04Rik	311	157	50.4823	48	39	32	18.25	lncRNA	ENSMUST00000129084.7|A630031M04Rik
ENSMUST00000129102.1|Gm12536	358	285	79.6089	178	50	119	19.0252	lncRNA	ENSMUST00000129102.1|Gm12536
ENSMUST00000129146.1|E130006D01Rik	510	390	76.4706	156	50	181	18.2155	lncRNA	ENSMUST00000129146.1|E130006D01Rik
ENSMUST00000129149.7|E330017L17Rik	549	485	88.3424	200	50	139	19.2806	lncRNA	ENSMUST00000129149.7|E330017L17Rik
ENSMUST00000129245.7|Meg3	1498	1496	99.8665	1496	50	4036	24.5027	lncRNA	ENSMUST00000129245.7|Meg3
ENSMUST00000129286.1|4930442J19Rik	542	296	54.6125	48	30	65	17.5692	lncRNA	ENSMUST00000129286.1|4930442J19Rik
ENSMUST00000129353.1|1700112J05Rik	793	477	60.1513	69	21	192	17.4479	lncRNA	ENSMUST00000129353.1|1700112J05Rik
ENSMUST00000129365.1|1700025D23Rik	846	398	47.0449	63	21	14698	17.058	lncRNA	ENSMUST00000129365.1|1700025D23Rik
ENSMUST00000129407.1|Gm11467	674	444	65.8754	107	21	167	17.4251	lncRNA	ENSMUST00000129407.1|Gm11467
ENSMUST00000129410.1|Gm15245	1186	906	76.3912	120	32	47584	17.0108	lncRNA	ENSMUST00000129410.1|Gm15245
ENSMUST00000129425.7|D630024D03Rik	699	679	97.1388	456	50	613	19.217	lncRNA	ENSMUST00000129425.7|D630024D03Rik
ENSMUST00000129432.1|Gm12162	127	84	66.1417	22	21	31	17.8387	lncRNA	ENSMUST00000129432.1|Gm12162
ENSMUST00000129479.1|Tslrn1	747	556	74.4311	157	24	1758	17.9266	lncRNA	ENSMUST00000129479.1|Tslrn1
ENSMUST00000129527.7|Gm12606	1184	957	80.8277	160	50	1093	18.1107	lncRNA	ENSMUST00000129527.7|Gm12606
ENSMUST00000129570.2|Snhg15	1631	1613	98.8964	1187	50	75653	22.2006	lncRNA	ENSMUST00000129570.2|Snhg15
ENSMUST00000129576.1|Gm12480	774	765	98.8372	711	50	4625	23.7503	lncRNA	ENSMUST00000129576.1|Gm12480
ENSMUST00000129579.2|Gm13206	1090	812	74.4954	262	50	365	17.8384	lncRNA	ENSMUST00000129579.2|Gm13206
ENSMUST00000129584.1|4930517E11Rik	1457	918	63.0062	64	21	147	17.3878	lncRNA	ENSMUST00000129584.1|4930517E11Rik
ENSMUST00000129601.1|Wincr1	418	260	62.201	70	30	69	17.7826	lncRNA	ENSMUST00000129601.1|Wincr1
ENSMUST00000129661.1|Mir670hg	855	628	73.4503	140	50	552	17.7029	lncRNA	ENSMUST00000129661.1|Mir670hg
ENSMUST00000129687.1|Gm13465	979	812	82.9418	126	50	2092	20.4264	lncRNA	ENSMUST00000129687.1|Gm13465
ENSMUST00000129699.1|Gm13431	366	350	95.6284	209	50	145	22.8069	lncRNA	ENSMUST00000129699.1|Gm13431
ENSMUST00000129713.1|E130018N17Rik	1309	1041	79.5264	141	50	287	18.2648	lncRNA	ENSMUST00000129713.1|E130018N17Rik
ENSMUST00000129740.2|Gm15834	2097	1748	83.3572	170	50	1440	18.9007	lncRNA	ENSMUST00000129740.2|Gm15834
ENSMUST00000129750.1|4930594O21Rik	629	358	56.9157	57	23	119	17.4874	lncRNA	ENSMUST00000129750.1|4930594O21Rik
ENSMUST00000129791.2|Gm11373	2819	2134	75.7006	577	50	60397	21.4662	lncRNA	ENSMUST00000129791.2|Gm11373
ENSMUST00000129875.1|Gm12974	333	323	96.997	149	50	286	18.1014	lncRNA	ENSMUST00000129875.1|Gm12974
ENSMUST00000129907.2|Gm53	1172	1103	94.1126	533	50	351133	19.8892	lncRNA	ENSMUST00000129907.2|Gm53
ENSMUST00000129910.1|E130120K24Rik	556	489	87.9496	155	37	6693	19.4769	lncRNA	ENSMUST00000129910.1|E130120K24Rik
ENSMUST00000129963.7|Gm2165	1846	1271	68.8516	144	34	799	18.1014	lncRNA	ENSMUST00000129963.7|Gm2165
ENSMUST00000129988.1|8430436N08Rik	1077	798	74.0947	102	50	309	17.822	lncRNA	ENSMUST00000129988.1|8430436N08Rik
[truncated: 56,604 more rows]

## Sheet: Supp.Table 3 miRNA correlation 
	BAT	Heart	Small_Intestine	Kidney	Brain	Liver	Lung	Bone	MAT	Limb_Muscle	Marrow	Skin	SCAT	Spleen	GAT	Pancreas
mmu-miR-100-5p	0.444818	0.169628	0.318458	-0.00686763	0.0779883	0.143727	0.0150487	0.412625	-0.0831892	-0.0450694	0.599321	0.116017	-0.0779421	-0.195125	0.0249484	-0.0503947
mmu-miR-101a-3p	0.51347	0.258637	0.268537	0.299765	0.106608	0.480448	0.251513	0.360119	0.194573	0.197142	0.458199	0.208761	0.0455312	0.12514	0.120325	-0.139463
mmu-miR-101a-5p	0.458223	0.426319	0.462127	0.321278	0.298849	0.505554	0.352248	0.570416	0.309969	0.179463	0.312337	0.144527	0.0363115	0.245928	0.118296	0.0860882
mmu-miR-101c	0.420241	0.134932	0.268236	0.426384	0.253894	0.438948	0.1849	0.569051	0.203991	0.140791	0.392448	0.0161167	0.0144679	0.228777	0.32218	-0.104365
mmu-miR-106a-5p	0.38466	0.386841	0.0949922	0.121434	0.215401	0.251876	0.299922	-0.0870552	0.665223	0.463658	-0.502927	-0.00744742	-0.465879	-0.474524	0.410395	0.223108
mmu-miR-107-3p	0.533172	0.00721476	0.159207	0.270566	0.00987366	0.388908	0.031294	0.297297	-0.107198	-0.0817064	-0.0827905	0.291613	-0.27645	-0.0209231	-0.116863	0.0709234
mmu-miR-124-3p	-0.159647	0.00453962	0.276306	0.592435	0.0762593	0.100553	-0.102331	-0.11238	-0.444257	-0.165739	-0.0283068	0.0969328	0.108935	0.155999	0.124742	0.263231
mmu-miR-1247-5p	0.423158	0.366858	0.171913	0.265109	-0.091957	-0.110123	0.362365	0.596342	0.649585	0.268555	0.553632	0.0704596	0.359427	0.543022	0.279923	-0.175692
mmu-miR-125b-1-3p	0.463504	-0.0502196	0.231879	0.108972	0.237605	0.169562	-0.004569	0.063422	0.326595	-0.130905	0.573007	-0.192935	-0.07085	-0.150124	0.424123	-0.157475
mmu-miR-125b-2-3p	0.528094	0.153537	0.335628	0.0201026	0.0384481	0.507357	-0.143162	0.304775	0.5071	-0.116308	0.462528	-0.0673759	0.293187	-0.113754	0.232653	0.171183
mmu-miR-125b-5p	0.424506	0.141215	0.37044	0.0537585	-0.0310315	0.342558	-0.00873912	0.160192	0.0957461	-0.422896	0.608321	0.160876	-0.0826938	-0.122457	0.252468	-0.0149661
mmu-miR-126a-3p	0.502705	0.117949	0.343182	0.0335195	-0.133317	0.100682	0.0731766	0.191794	0.0998736	-0.331885	0.210996	0.209459	-0.0172338	-0.173078	0.031275	-0.313825
mmu-miR-127-3p	0.023358	-0.629062	-0.00321935	-0.360027	0.161573	-0.39719	-0.228559	-0.45487	-0.369149	-0.751932	-0.22137	-0.645947	-0.594246	0.0868836	-0.505414	0.0808567
mmu-miR-129-2-3p	0.677585	-0.0151591	0.204536	0.153908	-0.0725282	0.0193123	-0.0588168	-0.132793	-0.312701	-0.104794	0.0938522	0.114562	-0.439284	0.232403	0.623352	0.150654
mmu-miR-129-5p	0.63351	0.0961833	0.0749035	0.263244	0.0734382	-0.0123599	-0.0320555	0.221267	-0.268519	-0.374454	-0.176711	-0.0852381	-0.414249	0.0681724	0.524513	0.260847
mmu-miR-130a-3p	0.509205	-0.22382	0.262055	0.200662	-0.126538	0.401225	-0.274757	0.420594	0.290261	-0.392656	0.447618	0.301155	0.545949	-0.137215	0.264166	-0.338393
mmu-miR-130b-3p	0.456192	-0.14997	-0.407355	0.126892	-0.0121942	0.112355	0.171664	0.0112981	0.53762	-0.304553	-0.461566	-0.166287	-0.513467	-0.313774	0.353336	-0.102909
mmu-miR-133a-3p	0.458833	0.201446	0.19505	0.0026379	0.127448	0.27166	0.207745	0.618501	-0.257009	0.144629	-0.0290626	-0.139581	0.133615	0.0721975	-0.129517	0.0251642
mmu-miR-133b-3p	0.426944	0.305736	0.166805	0.00627638	0.0160618	0.265695	0.192261	0.592848	-0.250382	0.166611	-0.0788056	-0.144003	0.243401	0.0732128	-0.0855885	-0.000728439
mmu-miR-135a-5p	0.0712927	0.593313	0.535914	0.264199	-0.0502328	0.265695	0.506253	0.337086	-0.433038	0.395971	-0.0867755	0.4643	-0.122126	0.00246581	-0.282191	0.0930415
mmu-miR-136-3p	0.374337	-0.418497	0.0847762	-0.231771	-0.198338	-0.363501	-0.376653	-0.243864	-0.38345	-0.815436	-0.241295	-0.595037	-0.664529	0.0916702	-0.626694	-0.0239723
mmu-miR-136-5p	0.106838	-0.258718	-0.0273859	-0.477505	-0.0145602	-0.445643	-0.172933	-0.303956	-0.231372	-0.736056	-0.142908	-0.647984	-0.644529	0.325124	-0.579065	-0.160389
mmu-miR-138-5p	0.372306	0.414038	0.227415	-0.145266	-0.12308	0.0972913	0.703119	0.437132	-0.365428	-0.137185	-0.0957759	-0.0741251	0.0473042	-0.203139	0.10242	0.404615
mmu-miR-139-5p	0.504939	0.109681	0.165947	0.0628547	0.188191	0.0680223	0.452585	0.20151	0.396355	0.0793803	-0.220614	0.0492228	0.254322	-0.216883	0.298068	-0.499113
mmu-miR-140-5p	0.512658	0.387854	0.208914	0.161958	0.164349	0.206513	-0.0141422	0.00469388	0.496461	-0.163238	-0.0281694	-0.0939655	-0.0203543	-0.220871	0.0220835	-0.238994
mmu-miR-142a-3p	0.464926	0.445734	0.0296609	0.700134	0.388667	0.461093	0.403269	0.257127	0.540294	-0.0595497	-0.0115426	-0.145399	-0.486943	0.0793774	0.0791425	0.162972
mmu-miR-142a-5p	0.51936	0.224752	0.19608	0.685535	0.264951	0.524952	0.257532	0.220995	0.538318	-0.0699012	-0.123739	0.00418917	-0.418362	0.125684	0.412663	0.18105
mmu-miR-145b	0.472441	0.27331	0.227887	0.226268	0.406458	0.254107	0.107734	0.507049	-0.153008	0.312462	0.340643	0.227612	0.192905	-0.085977	0.383179	0.395145
mmu-miR-146a-5p	0.396883	0.298521	0.348248	0.424792	0.26031	0.241962	0.190701	0.545582	0.661328	0.0257041	0.486231	0.0920455	-0.0926227	-0.108351	0.690318	0.324685
mmu-miR-147-3p	0.405211	0.422469	-0.137659	0.626546	0.0982361	0.542376	0.424192	0.184753	0.596277	0.226219	-0.179941	0.396575	0.302903	0.0256734	0.359782	0.194254
mmu-miR-148a-3p	0.444615	0.0339256	0.479769	0.39573	-0.143054	0.334833	0.141095	-0.131429	0.445071	-0.54502	0.586336	-0.148599	-0.13631	0.63966	-0.0869016	0.0137079
mmu-miR-148b-3p	0.552061	0.135986	0.0807412	0.166688	-0.179273	0.266725	0.054828	0.112162	0.0666793	-0.115319	0.0174513	0.111769	-0.176522	-0.124741	-0.0835592	0.128139
mmu-miR-148b-5p	0.592278	0.0445451	-0.0596223	0.0887334	0.0749852	0.0693957	0.25775	0.198289	0.130161	0.102296	-0.105395	-0.113864	-0.145104	-0.0475394	-0.0282908	-0.202638
mmu-miR-149-5p	0.595934	0.0727961	0.0120189	-0.283074	-0.187691	0.567525	0.0490261	-0.0201946	-0.0367405	-0.153701	0.0119548	0.0970492	0.410845	-0.163614	0.554952	0.119199
mmu-miR-150-5p	0.428975	0.0812674	0.126714	0.274705	0.133408	0.377749	0.410558	0.534775	0.709114	0.0248318	0.225012	0.080118	-0.214819	-0.201362	0.521767	0.273959
mmu-miR-152-3p	0.535609	0.208174	0.154872	0.107792	0.270638	0.181407	0.166225	-0.22487	0.114814	-0.130032	0.392104	-0.319192	-0.120282	0.0567862	0.0694735	0.258
mmu-miR-153-3p	0.0731207	0.383679	0.118214	0.355206	-0.0505968	0.104673	-0.312034	-0.164504	-0.372288	-0.168298	0.313299	0.148076	-0.0285811	0.583708	0.101107	-0.236544
mmu-miR-154-5p	0.0609339	-0.390043	-0.189555	-0.25151	0.0569669	-0.498945	-0.134278	-0.369998	-0.411412	-0.698139	-0.24741	-0.776103	-0.663961	-0.027269	-0.683992	-0.275151
mmu-miR-155-5p	0.512251	0.348903	0.323008	0.496107	0.45114	0.666533	0.789966	0.66222	0.732019	0.29612	0.611688	0.159421	-0.048439	0.337816	0.846335	0.146482
mmu-miR-15a-3p	0.549366	0.252598	0.0185005	0.261243	0.0379476	0.27475	0.122892	0.127772	0.553374	-0.245992	0.0913787	0.24879	0.00333328	-0.156506	0.319315	0.117676
mmu-miR-15a-5p	0.493971	0.165494	0.188053	0.251191	0.030986	0.527785	0.168364	0.191358	0.408156	0.0543159	-0.130541	0.133355	-0.0571622	-0.323892	0.018383	0.0079466
mmu-miR-16-5p	0.526063	0.0781464	0.21179	0.219855	0.138641	0.24591	0.138376	0.204293	0.222361	-5.8154e-05	-0.166337	0.126257	-0.282336	-0.354932	0.034498	-0.313096
mmu-miR-181a-1-3p	0.383478	-0.227022	0.127229	-0.193294	-0.29398	0.191647	-0.376943	-0.158773	-0.0398215	-0.628587	-0.293236	-0.0698778	0.292194	-0.378865	0.107672	-0.086618
mmu-miR-181c-5p	0.29492	-0.326691	-0.0765346	-0.120616	-0.1249	0.0372084	-0.556621	-0.0487946	-0.310492	-0.439412	-0.225905	-0.164832	-0.314818	-0.468287	-0.277416	-0.404548
mmu-miR-1839-3p	0.5872	0.275661	0.267807	0.164232	0.163348	0.206642	0.292416	0.118875	0.369846	0.00441971	0.28032	-0.038168	-0.266734	-0.0133081	0.247096	-0.313427
mmu-miR-1839-5p	0.527079	0.0296697	0.374517	0.235046	-0.139096	0.418219	0.238966	0.232838	0.465185	-0.0118053	0.343323	0.0115202	-0.0933319	0.107625	0.420661	0.0105292
mmu-miR-184-3p	0.424144	0.0449909	0.364516	0.243278	0.117847	0.633745	0.55129	0.549529	0.474661	-0.269697	0.775139	0.11526	-0.0919135	0.218406	0.592793	0.578844
mmu-miR-1843a-3p	0.5415	0.0439776	0.192002	-0.0123708	-0.0752582	0.304663	-0.0216484	0.318475	0.337524	0.152247	0.254555	0.265838	0.191628	-0.12514	0.606401	0.0931739
mmu-miR-1843a-5p	0.568311	0.263217	0.320776	0.29881	0.118939	0.426974	0.262283	0.562174	0.322758	-0.0411731	0.391417	0.235001	-0.0571622	0.00130543	0.1972	0.15721
mmu-miR-1843b-3p	0.47366	0.0821996	0.144356	0.0361574	-0.0379931	0.404701	-0.117634	0.319402	0.369381	0.219299	0.19588	0.402568	0.507935	-0.171011	0.502429	0.0915184
mmu-miR-1843b-5p	0.598168	0.177815	0.227501	0.313728	0.0647476	0.492593	0.260216	0.581932	0.382345	-0.0357647	0.36737	0.215684	0.0942539	0.0673384	0.217851	0.307269
mmu-miR-186-3p	0.514892	-0.14466	0.168823	-0.00372944	-0.184824	0.141366	-0.0239329	0.312471	0.219396	-0.257622	-0.0301619	0.123232	-0.119147	-0.204952	0.219044	0.092909
mmu-miR-186-5p	0.537844	0.180693	0.143755	0.059762	0.00987366	0.119264	0.256698	0.406348	0.286483	-0.122705	0.00982493	0.0449173	-0.0299286	-0.123581	0.254856	0.0554276
mmu-miR-187-3p	0.348339	0.162494	0.156374	0.0055032	0.058969	0.287024	0.260723	0.25085	0.391937	0.031345	0.421716	0.178854	0.189855	-0.252093	0.623829	0.196612
mmu-miR-188-3p	0.541131	0.081389	0.205051	0.0912348	-0.0986001	0.160464	0.0617178	0.185905	0.297644	-0.384177	0.24473	-0.195088	-0.155246	-0.0634584	0.251394	-0.266807
mmu-miR-1895	0.497018	0.71418	0.430191	0.52003	0.763048	0.279299	0.457589	0.497224	0.59151	0.607245	0.0968752	0.0727287	0.313045	0.0808278	0.737589	0.688639
mmu-miR-190a-5p	0.557749	-0.151834	0.165045	0.0373854	0.0709812	0.485383	0.168654	0.284689	0.207944	-0.519897	0.247135	-0.0365971	0.381838	0.297167	0.320151	0.0126483
mmu-miR-191-3p	0.512454	-0.139188	0.0378595	0.0130076	-0.145056	0.308354	0.0975083	0.138251	0.398564	-0.164925	-0.382279	0.128293	0.168224	-0.305906	0.529049	0.0976108
mmu-miR-195a-5p	0.49783	0.0396406	0.542739	0.144129	-0.0559204	0.463539	-0.153134	0.0165378	0.533958	-0.0798455	0.40186	-0.12201	-0.00765946	-0.0572576	0.440596	-0.237007
mmu-miR-1968-5p	0.474066	0.156009	-0.195908	-0.160275	0.0111477	-0.155057	0.264857	0.399619	0.342175	0.286467	-0.181246	0.0482919	0.406164	-0.176741	0.638034	-0.192711
mmu-miR-1981-5p	0.385712	0.0343309	-0.229647	0.068085	0.192787	0.0357064	0.0627694	0.222359	0.256718	0.113866	-0.174513	-0.0792452	0.327442	-0.0581641	0.566293	-0.213035
mmu-miR-1983	0.452942	0.15909	-0.548233	-0.0862774	-0.386392	-0.309641	0.0280305	-0.435658	0.159693	-0.40331	-0.541264	-0.233256	0.146806	-0.415816	0.592077	-0.597783
mmu-miR-199a-3p	0.356057	0.176478	0.273344	0.384405	0.0568304	0.555466	-0.0347752	-0.194632	0.417865	-0.452787	0.358507	-0.106882	-0.303258	-0.101932	-0.000596851	-0.270648
mmu-miR-199b-3p	0.356057	0.176478	0.273344	0.384405	0.0568304	0.555466	-0.0347752	-0.194632	0.417865	-0.452787	0.358507	-0.106882	-0.303258	-0.101932	-0.000596851	-0.26939
mmu-miR-199b-5p	0.170818	-0.0685402	0.172042	0.236729	-0.000682511	0.38011	-0.104217	-0.00998815	0.147136	-0.69558	0.19588	-0.120148	-0.494035	-0.213909	-0.191828	0.228001
mmu-miR-1a-3p	0.453958	-0.00753902	0.156374	0.0281527	0.0809913	0.230418	0.187982	0.518456	-0.327409	0.26873	-0.018688	-0.111828	0.0937574	0.0273778	-0.139902	-0.0133106
mmu-miR-200b-3p	0.15335	0.122894	0.00463586	0.0404781	0.168762	0.19175	0.172824	0.231583	0.0920837	-0.155678	0.523607	0.208004	0.0424107	-0.0745545	0.187769	-0.231312
mmu-miR-203-3p	0.479753	0.548079	-0.0829304	0.250373	0.381797	0.247455	0.481123	0.590119	-0.0868517	0.0856028	0.581251	0.244427	-0.270634	0.00587443	-0.328029	-0.115954
mmu-miR-204-5p	0.492752	0.161603	0.280427	-0.0801375	0.118438	0.0947163	0.15346	0.671062	0.00116267	-0.167135	0.21553	0.374291	-0.055602	-0.23563	-0.332566	0.00960214
mmu-miR-20b-5p	0.516517	0.561778	0.121348	0.103151	0.244476	0.23398	0.371612	-0.0445919	0.718939	0.355147	-0.509179	0.040379	-0.5229	-0.497369	0.427584	0.0943028
mmu-miR-211-5p	0.445021	0.100723	-0.28532	0.00113702	-0.0547374	-0.00261789	-0.401601	0.421522	0.227709	-0.257448	-0.473177	0.466918	-0.352973	-0.632988	-0.18001	0.176216
mmu-miR-212-3p	0.235002	0.169709	0.0846474	0.0057306	-0.0217494	0.200205	0.143343	0.234258	0.0873167	-0.0693778	0.26438	-0.0642922	0.0759563	0.0555533	0.530243	-0.0376801
mmu-miR-216a-5p	-0.298911	0.174086	-0.123752	0.19671	0.00118302	0.22812	0.123182	0.0302109	0.539596	0.118227	-0.0534714	0.218192	-0.110566	-0.105704	0.126652	-0.362696
mmu-miR-21a-3p	0.366822	0.463528	0.0510374	0.346292	0.372378	0.17291	0.171664	0.339324	0.568954	0.186442	0.259502	-0.130214	-0.246663	0.522788	0.131069	0.0169528
mmu-miR-21a-5p	0.446849	0.358306	0.18655	0.471592	0.278283	0.174498	0.505237	0.463275	0.603369	0.0838581	0.629071	0.0107057	-0.269358	0.442649	0.183591	-0.193566
mmu-miR-22-5p	0.538453	0.390286	-0.0465732	0.101286	-0.0724372	0.156172	0.379771	0.445864	0.21335	0.380327	0.340643	0.0391571	0.0448929	0.161438	-0.04739	-0.259854
mmu-miR-221-5p	0.508199	0.357212	0.408514	0.121889	0.116573	0.397233	0.0201254	0.427362	0.276484	0.0230898	0.159672	0.281315	-0.156452	0.0411936	0.379001	0.0884642
mmu-miR-222-3p	0.480159	0.488861	0.478481	0.254057	0.0146967	0.489975	0.183086	0.465404	0.548898	-0.216159	0.0677439	0.226914	-0.11553	0.0234252	0.477123	0.0429117
mmu-miR-223-3p	0.455177	0.103236	0.0129203	0.531536	0.32624	0.267454	0.30431	0.0378785	0.380659	-0.326709	-0.190109	0.0334552	-0.276733	-0.176015	0.354052	0.0117875
mmu-miR-224-5p	0.530125	0.449828	0.246731	0.178922	-0.0696616	0.575005	0.388184	0.465513	0.609473	-0.247155	-0.129717	-0.173094	-0.106736	-0.058563	0.422093	-0.27972
mmu-miR-23a-3p	0.580294	0.313802	0.185649	0.327418	0.21804	0.356892	0.252274	0.197634	0.123941	-0.375791	0.101547	0.125733	0.121913	-0.0388728	0.33364	0.248265
mmu-miR-23b-3p	0.561202	0.196582	0.308156	0.219127	0.194743	0.063602	-0.00297348	0.19365	-0.212769	-0.327058	0.15129	0.129573	-0.00560275	-0.0736842	0.156256	-0.28323
mmu-miR-24-1-5p	0.53928	0.213565	0.293562	0.0817748	0.131998	0.085103	-0.0344851	0.402528	-0.18097	-0.102933	0.133633	0.178564	-0.034042	-0.157993	0.202452	-0.163491
mmu-miR-24-2-5p	0.573591	0.195447	0.437059	0.121207	0.140006	0.0615849	0.237552	0.351823	0.0940021	-0.410044	0.378363	0.276311	-0.013475	0.0257097	0.291383	0.0838367
mmu-miR-24-3p	0.579076	0.316679	0.294978	0.10447	0.266407	0.0687948	0.11408	0.229837	0.0679001	-0.171147	0.213469	0.159712	0.0603537	0.0139246	0.381388	-0.116418
mmu-miR-297c-5p	0.144007	0.313518	0.395808	0.0115067	-0.390351	0.0660482	0.018276	-0.115873	0.192539	-0.228836	-0.0627284	0.0873908	-0.459638	-0.633641	-0.0504936	0.140549
mmu-miR-29a-3p	0.531547	0.47739	0.446502	0.505157	0.26627	0.617609	0.484278	0.544545	0.519773	0.426676	0.641094	0.511021	0.209146	0.155092	0.540986	0.145158
mmu-miR-29a-5p	0.570951	0.584193	0.21046	0.424656	0.185234	0.424228	0.41509	0.503392	0.304795	0.335665	0.440336	0.218652	0.16099	0.410594	0.178817	0.272966
mmu-miR-29b-1-5p	0.617667	0.181342	0.242953	0.38859	0.238242	0.265437	0.493525	0.272736	0.44199	0.339096	0.441229	0.156687	0.0301414	0.470607	0.394399	0.0365544
mmu-miR-29b-2-5p	0.503517	0.280281	0.322836	0.306087	0.231007	0.282261	0.463319	0.66342	0.129929	0.461918	0.421098	0.114562	0.319002	0.23146	0.561279	0.24449
mmu-miR-29b-3p	0.501283	0.454651	0.439892	0.489148	0.335568	0.681382	0.419696	0.659545	0.33764	0.471106	0.426045	0.444285	0.0239003	0.453637	0.341996	0.00748305
mmu-miR-29c-3p	0.480363	0.444275	0.416412	0.559462	0.208166	0.686875	0.508574	0.592794	0.18812	0.440052	0.593824	0.40763	0.19333	0.518401	0.393325	0.0617848
mmu-miR-29c-5p	0.542109	0.442046	0.547847	0.415969	0.212397	0.423541	0.420675	0.768159	0.0799338	0.362474	0.504644	0.312908	0.0641125	0.497296	0.348561	0.170322
mmu-miR-300-3p	0.364385	-0.431426	0.0503506	-0.206393	-0.0445452	-0.209131	-0.100192	-0.361265	-0.344093	-0.823345	-0.183032	-0.525567	-0.571126	-0.00873912	-0.598045	-0.535469
mmu-miR-3061-5p	0.467207	0.19869	0.203334	0.0585581	-0.0843584	0.0939867	-0.111143	0.389319	0.029125	0.333804	-0.262044	-0.219873	0.0363115	-0.190556	0.601865	0.0100273
mmu-miR-3068-5p	0.492956	0.0639195	0.215224	0.242959	-0.0114207	0.509717	-0.00732491	0.32366	0.315898	-0.142536	0.268571	-0.0706341	-0.0573041	0.179061	0.368735	-0.201446
mmu-miR-3084-3p	0.416585	0.24514	0.425211	0.538085	0.223636	0.64014	0.295172	0.298171	0.632785	0.241223	0.418693	0.364458	0.482546	0.499544	0.412186	0.448718
mmu-miR-3084-5p	0.479956	0.331433	0.297167	0.375036	0.260765	0.480577	0.328823	0.544054	0.658829	0.536529	0.41677	0.0864599	0.421838	0.299922	0.299977	0.407594
mmu-miR-30a-5p	0.444615	0.293049	0.212434	0.113793	0.117073	0.240975	0.316893	0.599453	0.189167	-0.101362	0.0822409	0.164018	0.135672	-0.13823	-0.0742483	-0.295945
mmu-miR-30c-1-3p	0.547187	-0.113936	0.00768351	-0.0124618	-0.00254804	0.241962	-0.0533776	0.312471	0.300609	-0.128928	-0.196636	0.0736596	-0.179004	-0.212459	0.269061	-0.0668177
mmu-miR-30c-2-3p	0.513064	0.0916842	0.15822	0.0786821	0.00122852	0.258571	-0.0284294	0.528553	0.35851	0.0795547	0.0710418	0.147087	0.345739	-0.147695	0.187292	0.0586062
mmu-miR-31-3p	0.111351	0.452301	0.139076	0.387862	0.0784888	0.19514	0.0800301	-0.125643	0.236023	0.438465	-0.379943	0.535342	0.268861	-0.340608	0.663221	-0.184825
mmu-miR-31-5p	0.193973	0.554766	-0.0151524	0.413104	0.160481	0.068709	0.133009	-0.187755	0.163588	0.366429	-0.474276	0.505494	0.250989	-0.397322	0.608908	-0.31846
mmu-miR-322-5p	0.425522	-0.177897	0.00734011	-0.171372	-0.187509	0.0636878	-0.552378	0.0114618	-0.0545875	-0.00819972	-0.139748	-0.442132	0.0478007	-0.31925	-0.0368854	-0.661356
mmu-miR-330-5p	0.51672	0.0127272	0.135728	0.0450717	0.180001	-0.0848026	0.253834	0.340579	-0.0428445	-0.140849	0.0489873	-0.145574	0.0975162	-0.00670846	0.388073	0.156416
mmu-miR-335-5p	0.352604	-0.27939	0.220676	-0.254648	-0.0273459	-0.0458775	-0.485402	-0.0976437	0.152426	-0.522805	0.128136	-0.0764524	0.354746	-0.377777	0.0167118	-0.0198003
mmu-miR-338-3p	0.570748	0.126056	0.493805	0.269657	0.0401772	0.38895	0.0753886	0.363776	-0.230151	-0.0325081	0.143183	0.0608012	-0.270847	-0.159734	-0.159837	0.0588711
mmu-miR-338-5p	0.580294	0.290455	0.284719	0.264063	0.158752	0.0527012	0.290095	0.397506	-0.112721	0.214123	0.0469261	0.00232732	-0.129289	0.0498239	-0.0571784	0.102545
mmu-miR-339-3p	0.514689	0.190948	0.319531	0.225449	0.182367	0.350197	0.159045	0.49133	0.389612	0.0670516	0.232981	0.0817471	0.283329	-0.130543	0.402994	0.195486
mmu-miR-340-5p	0.531953	0.208701	0.309143	0.143492	-0.00759862	0.26239	0.324109	0.373109	0.271484	0.0464651	0.112403	0.074416	-0.364675	-0.0420638	0.0287682	-0.294819
mmu-miR-341-3p	0.286796	-0.502074	-0.0354987	-0.29599	-0.0673411	-0.234023	-0.28404	-0.413826	-0.320723	-0.613874	-0.246585	-0.527603	-0.456021	-0.155346	-0.526662	0.106418
mmu-miR-342-3p	0.377587	-0.141134	0.0103448	0.348111	0.0434987	0.446201	0.0788697	0.187537	0.197364	-0.349041	0.383791	-0.150868	-0.527297	-0.0691515	0.323016	0.0368193
mmu-miR-342-5p	0.352808	0.00186449	0.104865	0.0448442	0.108519	0.214968	0.160459	0.0738468	0.275902	-0.231976	0.201652	-0.293242	-0.516588	-0.146897	0.331014	0.00894287
mmu-miR-3473a	-0.400133	-0.293333	-0.0309916	-0.0870961	-0.104151	0.0458346	-0.275119	0.0571999	0.281309	-0.254657	-0.197048	0.0246114	0.595736	-0.159988	0.09478	0.0213896
mmu-miR-3473b	-0.324778	-0.526637	-0.121305	-0.0171008	-0.0825384	-0.0272089	-0.0606299	-0.428453	0.210967	-0.399227	0.39499	-0.0488737	0.247372	-0.112847	0.150884	0.0784065
mmu-miR-34a-3p	0.370211	0.33427	0.207669	0.272249	0.0489133	0.334876	0.440075	0.435058	0.491636	0.315195	0.549784	0.308312	0.204678	0.337454	0.395116	0.0176812
mmu-miR-34a-5p	0.346714	0.438439	0.386322	0.334194	0.171765	0.309512	0.47543	0.452469	0.588719	0.356891	0.629071	-0.0132657	0.32347	0.211044	0.405023	0.110524
mmu-miR-34b-5p	0.30467	0.547227	0.224324	0.330874	0.00668861	0.364789	0.428108	0.335285	0.526516	-0.218543	0.412235	-0.143945	-0.331555	0.209594	-0.175116	0.285482
mmu-miR-34c-3p	0.0142179	0.375613	0.063228	0.0993305	0.117528	0.135358	0.316748	-0.0628762	0.596335	0.214181	0.255105	-0.209691	-0.00368789	0.223736	0.165447	0.379318
mmu-miR-34c-5p	0.222815	0.652044	0.39216	0.311681	0.0159253	0.300886	0.49396	0.182352	0.686268	-0.261519	0.271732	-0.0673759	-0.296804	0.0797762	-0.180488	0.542025
mmu-miR-350-3p	0.515704	0.125894	0.210932	0.207166	-0.0455917	0.174197	0.125648	0.206968	0.407168	0.0168065	-0.0381317	0.0655722	-0.127941	-0.141712	0.139902	-0.00317864
mmu-miR-351-5p	0.412523	-0.6	0.117828	-0.211805	-0.24484	-0.16909	-0.387422	-0.181752	-0.304795	-0.578982	-0.347995	-0.498744	-0.232691	-0.322659	0.0488224	-0.428852
mmu-miR-3535	-0.475894	-0.00243194	0.129289	0.207439	0.0135592	0.191965	0.230843	0.513271	0.0768527	0.0718784	0.184544	0.207597	-0.381767	-0.131159	0.195051	0.133635
mmu-miR-361-3p	0.221596	0.0298723	-0.0912578	0.20894	-0.15179	0.0896522	0.0459076	0.157682	-0.0577848	-0.138697	-0.0865006	-0.135683	-0.552403	-0.124415	-0.00131307	-0.0143701
mmu-miR-361-5p	0.5285	0.252598	0.0278152	0.156682	0.169035	0.10742	0.280051	0.344236	0.224628	0.186616	-0.0521477	-0.0203059	-0.00177302	-0.0899296	0.140618	-0.428984
mmu-miR-362-5p	0.162287	0.0467338	0.0116326	0.229906	0.0702987	0.0591816	0.277875	0.165541	0.153763	-0.637543	0.160978	-0.353171	-0.51907	-0.107444	0.0888115	0.29707
mmu-miR-365-3p	0.506158	0.283767	0.279697	0.0439346	0.0418152	0.300672	0.0162091	0.315636	0.196724	0.137534	0.128274	0.401637	0.125034	-0.155781	0.195648	-0.25449
mmu-miR-369-3p	0.231752	-0.33954	0.0508657	-0.0181924	-0.157205	-0.234538	-0.0743732	-0.305812	-0.427457	-0.814389	-0.212232	-0.606558	-0.640983	0.004569	-0.666922	-0.201645
mmu-miR-369-5p	0.401961	-0.31445	-0.106754	-0.243869	-0.160527	-0.240889	-0.275264	-0.269844	-0.283634	-0.797466	-0.165375	-0.584855	-0.59836	-0.101352	-0.4246	-0.335413
mmu-miR-376a-3p	-0.0914009	-0.171411	0.16702	-0.343381	-0.263449	-0.380067	-0.124016	-0.23202	-0.276309	-0.688195	-0.0767444	-0.558382	-0.616728	0.245965	-0.699271	0.0665528
mmu-miR-376b-5p	0.359713	-0.395677	0.034726	-0.141946	0.0709812	-0.434227	0.0341225	-0.320167	-0.259276	-0.832359	-0.184132	-0.52673	-0.585027	0.241214	-0.558056	-0.166415
mmu-miR-376c-3p	0.409273	-0.434223	-0.118858	-0.187382	-0.191786	-0.265266	-0.323601	-0.178258	-0.358336	-0.619864	-0.0743397	-0.54692	-0.520772	-0.0479383	-0.599239	-0.357796
mmu-miR-378a-3p	0.125118	-0.00709316	-0.00442124	-0.128211	0.0217039	-0.123899	0.347969	0.558845	-0.214804	0.115029	0.205637	-0.121777	-0.184394	-0.0821333	0.0631469	0.309586
mmu-miR-378a-5p	0.394852	0.0524489	0.0667049	-0.121343	-0.0803998	0.0299985	0.236682	0.550767	-0.102141	-0.301936	0.184063	0.124453	-0.348009	-0.19139	-0.0877371	0.176746
mmu-miR-378c	0.0769799	0.0627036	-0.016526	-0.143765	0.0849499	-0.0502121	0.379771	0.515017	-0.19312	0.143059	0.125388	-0.136439	-0.21333	-0.0926492	0.0439283	0.37455
mmu-miR-379-5p	0.288014	-0.498467	-0.232136	-0.240594	0.0323965	-0.411739	-0.259926	-0.381514	-0.0959205	-0.603348	-0.162008	-0.728858	-0.577651	-0.0459439	-0.472468	-0.44203
mmu-miR-382-5p	-0.238861	-0.518895	0.0506511	-0.0785002	-0.159844	-0.26651	-0.181491	-0.386536	-0.314096	-0.776531	-0.123398	-0.606616	-0.585807	0.0529062	-0.546955	-0.173302
mmu-miR-411-5p	0.352401	-0.541877	-0.225741	-0.305177	0.0753492	-0.442939	-0.327373	-0.348275	-0.25666	-0.822473	-0.190865	-0.593466	-0.671763	0.0380388	-0.521409	-0.467856
mmu-miR-421-3p	0.549375	0.0560157	0.07632	0.0615358	-0.0352176	0.211749	0.242774	0.302155	0.44356	-0.218336	-0.177124	0.0748815	-0.0395029	-0.0947162	0.134888	0.0755614
mmu-miR-425-3p	0.236424	-0.15682	0.120575	-0.0783183	0.00423157	0.277153	-0.0845266	0.113854	0.40554	-0.228371	-0.451603	0.145632	0.046666	-0.258548	0.700345	0.00324486
mmu-miR-434-3p	0.386524	-0.287942	0.139977	-0.17824	-0.0273004	-0.343059	-0.233853	-0.3015	-0.24515	-0.839686	-0.0546211	-0.533014	-0.434958	0.0327083	-0.545164	0.0174163
mmu-miR-450a-5p	0.412726	-0.254949	0.0135213	-0.0503474	-0.140233	0.0678936	-0.67255	0.0180114	-0.111733	-0.535599	-0.234493	-0.441085	-0.237798	-0.326502	-0.0706672	-0.600101
mmu-miR-450b-3p	0.398508	-0.356077	-0.288153	-0.106653	-0.219723	0.0362214	-0.665334	-0.194032	-0.120104	-0.490107	-0.191964	-0.343803	-0.221982	-0.383361	-0.0298426	-0.384207
mmu-miR-455-3p	0.620714	0.103317	0.4089	-0.203982	-0.0438627	0.114758	-0.381766	-0.406567	-0.23672	-0.377943	-0.0691868	0.24559	-0.49751	-0.164883	-0.120803	-0.234896
mmu-miR-455-5p	0.570342	0.0918869	0.374346	-0.171736	0.0888175	0.109952	-0.252601	-0.360119	-0.318165	-0.620213	-0.104089	0.0847144	-0.598927	-0.260397	-0.398697	-0.151979
mmu-miR-466a-3p	-0.228705	0.129744	-0.0946488	-0.105198	-0.264814	-0.0939867	-0.163795	-0.235349	0.0854565	-0.281989	-0.317558	0.0262405	-0.555878	-0.586138	0.11746	0.076761
mmu-miR-466b-3p	-0.239267	0.131406	-0.0783375	-0.106289	-0.260765	-0.106947	-0.163179	-0.236495	0.0898165	-0.274487	-0.317009	0.0285097	-0.541126	-0.584615	0.113044	0.0743768
mmu-miR-466c-3p	-0.228705	0.129744	-0.0941337	-0.105198	-0.265906	-0.0968192	-0.163795	-0.235349	0.0835962	-0.28257	-0.317558	0.0268805	-0.553538	-0.588241	0.11746	0.076761
mmu-miR-466c-5p	0.359242	-0.06015	-0.00167406	-0.0561235	-0.416104	-0.102227	-0.36853	-0.427416	0.160565	-0.275592	-0.232501	-0.038168	-0.59609	-0.549731	0.0457188	-0.0600631
mmu-miR-466e-3p	-0.228705	0.129744	-0.0946488	-0.105198	-0.264814	-0.0939867	-0.163795	-0.235349	0.0854565	-0.281989	-0.317558	0.0262405	-0.555878	-0.586138	0.11746	0.076761
mmu-miR-466p-3p	-0.228705	0.129744	-0.0941337	-0.105198	-0.265906	-0.0968192	-0.163795	-0.235349	0.0835962	-0.28257	-0.317558	0.0268805	-0.553538	-0.588241	0.11746	0.076761
mmu-miR-467a-5p	0.457817	0.271364	0.116111	-0.0447533	-0.259263	-0.141881	-0.060086	-0.00938777	0.33392	-0.172485	-0.117075	0.143887	-0.418646	-0.554264	-0.102658	-0.252139
mmu-miR-467b-5p	0.457817	0.271364	0.116111	-0.0447533	-0.259263	-0.141881	-0.060086	-0.00938777	0.33514	-0.172485	-0.117075	0.143887	-0.418646	-0.554264	-0.102658	-0.252139
mmu-miR-467c-5p	0.364385	0.0192123	0.0496209	-0.0258332	-0.435761	-0.0674215	-0.314899	-0.176075	0.319212	-0.0848783	-0.368469	-0.0670268	-0.518503	-0.607206	0.265718	-0.220614
mmu-miR-467e-5p	0.341636	0.16067	0.0885106	-0.107517	-0.40118	0.151495	-0.219602	-0.0333484	0.233988	-0.00314032	-0.29303	0.0217023	-0.427298	-0.541391	0.0434508	-0.202837
mmu-miR-487b-3p	0.289436	-0.128731	0.0570039	-0.197888	-0.308996	-0.135701	-0.308662	-0.614408	-0.372579	-0.751081	-0.167642	-0.592535	-0.575665	-0.00293722	-0.582049	0.063043
mmu-miR-497a-3p	0.435068	0.261596	0.346273	0.155681	0.0131952	0.317624	-0.223301	-0.0296915	0.319619	-0.273033	0.516049	-0.245009	0.161983	0.286651	0.226684	0.032846
mmu-miR-497a-5p	0.486456	0.0352632	0.542181	0.0514845	-0.256306	0.360669	-0.259817	-0.00130992	0.452861	-0.158063	0.332399	-0.0687723	0.405668	-0.196902	0.689005	0.216081
mmu-miR-501-5p	0.0170615	-0.174857	-0.134612	-0.0289259	-0.0167443	0.075361	0.143126	0.108068	0.125976	-0.613176	0.123739	-0.144643	-0.423469	-0.0496063	0.0599239	0.118007
mmu-miR-503-5p	0.382665	-0.297832	0.0242095	-0.250009	-0.290886	0.0853176	-0.564598	-0.083562	0.0407517	-0.38969	-0.302924	-0.607605	-0.011631	-0.371612	-0.0198155	-0.522158
mmu-miR-5099	0.380837	0.0720665	-0.0468308	-0.0197842	0.316822	0.0836439	0.288717	0.438769	0.301597	0.425339	-0.0416357	0.148832	0.297584	-0.0125466	0.588615	-0.144098
mmu-miR-5113	0.367229	-0.151024	-0.0237373	-0.138171	-0.119394	-0.0685373	-0.177067	0.106158	0.277356	-0.122879	-0.55796	-0.133006	-0.134679	-0.196902	0.556862	-0.104895
mmu-miR-532-5p	0.417601	-0.161116	-0.0618115	0.0236046	-0.0727557	0.0790518	-0.0624068	0.113417	0.492799	-0.393761	-0.0610108	-0.366029	-0.124395	-0.164412	0.558772	-0.00556262
mmu-miR-541-5p	0.0867293	-0.56948	-0.245701	-0.336605	-0.262312	-0.407533	-0.411319	-0.540615	-0.293691	-0.806713	-0.0832028	-0.580841	-0.693039	-0.174855	-0.540747	-0.263364
mmu-miR-542-3p	0.386727	-0.52761	-0.179768	-0.178331	-0.24079	-0.153984	-0.67556	-0.0532155	-0.209804	-0.423129	-0.0331162	-0.477391	-0.302336	-0.407221	-0.194693	-0.5258
mmu-miR-542-5p	0.299186	-0.445572	0.12431	-0.177421	-0.300487	-0.102613	-0.638681	-0.137596	-0.128999	-0.359043	0.0153901	-0.489552	0.0176593	-0.420856	0.0572977	-0.443222
mmu-miR-551b-3p	0.11679	0.0309667	0.541323	-0.308316	0.00195653	-0.0101282	-0.63404	-0.081488	-0.263752	-0.0289607	0.0101685	0.174723	0.501978	-0.135511	0.226326	-0.0884722
mmu-miR-574-3p	0.499861	0.14008	0.191959	-0.0318367	0.0969166	0.0401267	-0.197337	-0.326989	0.34386	-0.502974	0.162283	-0.0945473	-0.175813	-0.164484	0.313228	-0.167475
mmu-miR-598-3p	0.366213	0.210485	0.259394	0.237593	-0.214218	0.249859	0.0559159	0.186937	-0.179226	0.0245126	0.348545	0.237503	0.31035	0.15705	0.712402	0.0209267
mmu-miR-652-3p	0.361135	-0.0413835	0.143411	0.0397504	0.216402	0.0908538	0.0995753	0.124825	0.0647027	-0.656559	-0.0756451	0.0158258	-0.388788	-0.149726	0.226804	0.212439
mmu-miR-664-3p	0.564451	0.323246	0.121133	0.146312	0.228914	0.309469	0.272617	0.363394	0.40368	0.119855	0.24741	0.257692	0.22106	0.058418	0.508756	-0.320116
mmu-miR-669a-3p	0.386321	0.145714	0.222951	-0.0569877	-0.305037	0.0124886	-0.343546	-0.217447	0.225326	-0.210983	-0.250295	-0.0795361	-0.443823	-0.549622	0.13071	-0.11304
mmu-miR-669a-5p	0.206363	0.266581	0.11933	0.014281	-0.239106	-0.0109437	-0.10389	-0.302101	0.413912	0.0629808	-0.210652	-0.237154	-0.360349	-0.527937	0.13262	-0.0261584
mmu-miR-669b-5p	0.259579	0.239019	-0.015925	-0.0379311	-0.222817	0.0802964	-0.0180222	-0.19365	0.220152	-0.110292	-0.261426	-0.18252	-0.614175	-0.556476	-0.166641	-0.0221188
mmu-miR-669o-3p	0.386321	0.145714	0.222951	-0.0569877	-0.305037	0.0124886	-0.343546	-0.217447	0.225326	-0.210983	-0.250295	-0.0795361	-0.443823	-0.549622	0.13071	-0.11304
mmu-miR-669p-5p	0.206363	0.266581	0.11933	0.014281	-0.239106	-0.0109437	-0.10389	-0.302101	0.413912	0.0629808	-0.210652	-0.237154	-0.360349	-0.527937	0.13262	-0.0261584
mmu-miR-674-3p	0.60284	-0.0241573	-0.0178567	-0.130258	-0.0303035	0.025149	-0.236355	0.024561	0.153531	-0.421268	-0.028032	-0.0646413	-0.337938	-0.213692	0.213434	-0.129927
mmu-miR-674-5p	0.528094	-0.217213	-0.00201746	-0.0900978	-0.113752	-0.00725286	-0.28375	0.125807	0.21742	-0.550661	-0.032223	-0.0274624	-0.375313	-0.226746	0.213673	0.0272171
mmu-miR-677-5p	0.19641	-0.00068905	-0.000214623	-0.0282892	0.23533	-0.201664	0.0226637	0.253961	0.212072	0.143466	-0.0944018	0.18636	-0.0139005	0.0278854	0.504339	0.0527804
mmu-miR-700-3p	0.508189	0.17818	0.328932	0.0743614	0.117983	0.247241	-0.00906548	0.321749	0.305899	-0.0229708	0.0946766	0.131261	0.462121	-0.222503	0.652597	-0.0681421
mmu-miR-700-5p	0.547999	0.378694	0.328588	0.0844127	0.171765	0.246125	0.221669	0.395378	0.13301	-0.0883941	0.308008	0.191829	0.236521	-0.098705	0.337102	-0.356802
mmu-miR-701-5p	0.428366	0.276066	0.181185	0.260288	0.114389	0.239559	0.295208	0.478831	0.405889	0.238373	0.514744	0.0971074	0.34652	-0.0494613	0.0555072	0.070185
mmu-miR-708-5p	0.448474	0.265284	0.145171	-0.146631	0.0385846	0.180635	-0.0264712	0.131702	0.461523	-0.312055	0.639651	0.0418917	0.422263	0.581496	0.364079	-0.102776
mmu-miR-744-5p	0.418616	0.188192	0.176807	-0.103697	0.18132	0.0099995	0.00188562	0.120404	0.396006	-0.113982	-0.0562701	0.0979801	0.282336	-0.0827497	0.51556	-0.112312
mmu-miR-7b-5p	0.087948	-0.0685402	0.259565	0.0584431	-0.215583	0.0532162	0.520214	-0.027127	-0.391763	-0.372709	-0.210789	0.197648	0.0475879	-0.064655	0.217851	0.135357
mmu-miR-9-3p	0.0688554	0.0165777	0.229561	0.0302449	-0.0682511	0.0458346	0.164375	-0.00895113	-0.520936	-0.355903	0.0138786	0.0995511	-0.275811	0.155491	-0.232891	0.0637053
mmu-miR-92b-3p	0.265672	0.175424	0.439162	0.00991485	0.137594	0.261789	0.308988	0.401927	0.048716	-0.118867	0.545043	-0.11817	0.0653181	0.458858	0.103136	-0.237471
mmu-miR-96-5p	0.137711	0.216159	0.274246	0.127483	0.153201	0.372728	-0.141603	0.176566	0.216025	-0.319382	0.516256	0.117413	-0.178863	0.246762	0.165686	0.25396
mmu-miR-99a-3p	0.507986	0.292279	0.225183	-0.0876419	-0.13632	0.363244	-0.111324	0.299863	0.320781	-0.0502451	0.347514	-0.213648	-0.271769	0.0196177	-0.418273	-0.0150985
mmu-miR-99b-5p	0.506158	-0.0305614	0.198655	-0.05153	-0.0970531	0.0490104	-0.0126554	0.208441	0.060459	-0.297865	0.394097	0.0290915	0.133048	-0.191463	0.311556	-0.181249

## Sheet: Supp.Table 4 statistics foldcha
tissue	timepoint	RNA	Foldchange	p.value (t-test)	p.adj (t-test)	log2FC	p.value (WMW-test)
Liver	12	mmu-miR-100-3p	0.992285	0.952505	0.979572	-0.0111735	0.784191
Liver	12	mmu-miR-100-5p	1.10795	0.774903	0.919959	0.147888	0.784191
Liver	12	mmu-miR-101a-3p	1.31021	0.183416	0.650049	0.389795	0.170904
Liver	12	mmu-miR-101a-5p	1.44675	0.105189	0.563348	0.532817	0.170904
Liver	12	mmu-miR-101b-3p	0.701907	0.387996	0.716529	-0.510649	0.784191
Liver	12	mmu-miR-101b-5p	0.951631	0.863651	0.945594	-0.0715263	0.927264
Liver	12	mmu-miR-101c	1.32059	0.323928	0.692016	0.401179	0.411314
Liver	12	mmu-miR-103-3p	1.02033	0.944328	0.97466	0.0290291	0.784191
Liver	12	mmu-miR-106a-5p	0.873144	0.746049	0.908069	-0.195708	0.784191
Liver	12	mmu-miR-106b-3p	1.22726	0.553336	0.80768	0.295437	0.648077
Liver	12	mmu-miR-106b-5p	1.40612	0.117466	0.567814	0.491715	0.0828374
Liver	12	mmu-miR-107-3p	1.30588	0.179939	0.643396	0.385025	0.315302
Liver	12	mmu-miR-107-5p	0.803296	0.597474	0.814767	-0.315997	1
Liver	12	mmu-miR-10a-3p	1.33363	0.206546	0.652809	0.415358	0.315302
Liver	12	mmu-miR-10a-5p	1.42629	0.34012	0.692016	0.512263	0.315302
Liver	12	mmu-miR-10b-5p	1.77356	0.283807	0.685199	0.826647	0.411314
Liver	12	mmu-miR-1191a	1.03686	0.904753	0.968713	0.0522155	0.648077
Liver	12	mmu-miR-1195	0.886639	0.827808	0.928083	-0.173582	0.927264
Liver	12	mmu-miR-1198-5p	0.611227	0.360656	0.695206	-0.710221	0.784191
Liver	12	mmu-miR-12182-3p	1.57954	0.351156	0.695206	0.659505	0.411314
Liver	12	mmu-miR-12191-3p	0.816891	0.575375	0.814767	-0.291785	1
Liver	12	mmu-miR-122-3p	2.57363	0.0631591	0.520358	1.3638	0.0828374
Liver	12	mmu-miR-122-5p	1.21196	0.362026	0.695206	0.277338	0.315302
Liver	12	mmu-miR-12206-5p	1.14723	0.571372	0.814767	0.198151	0.927264
Liver	12	mmu-miR-122b-5p	0.791115	0.415412	0.720523	-0.338041	0.411314
Liver	12	mmu-miR-124-3p	1.94881	0.287467	0.685199	0.962596	0.784191
Liver	12	mmu-miR-1247-5p	0.446589	0.333254	0.692016	-1.16298	0.235333
Liver	12	mmu-miR-1249-3p	1.75484	0.164555	0.641456	0.811339	0.235333
Liver	12	mmu-miR-125a-3p	1.23856	0.45	0.720598	0.308669	0.927264
Liver	12	mmu-miR-125a-5p	2.55909	0.163301	0.641456	1.35563	0.235333
Liver	12	mmu-miR-125b-1-3p	1.3607	0.268976	0.685199	0.444349	0.648077
Liver	12	mmu-miR-125b-2-3p	1.40158	0.0916576	0.562139	0.487056	0.0828374
Liver	12	mmu-miR-125b-5p	1.61414	0.359196	0.695206	0.690766	0.648077
Liver	12	mmu-miR-126a-3p	1.08036	0.751767	0.909382	0.111519	0.927264
Liver	12	mmu-miR-126a-5p	0.752758	0.444011	0.720523	-0.409741	0.784191
Liver	12	mmu-miR-126b-3p	1.08724	0.802023	0.928083	0.12067	1
Liver	12	mmu-miR-126b-5p	1.49778	0.121155	0.567814	0.582822	0.235333
Liver	12	mmu-miR-127-3p	0.867747	0.752605	0.909382	-0.204653	1
Liver	12	mmu-miR-128-3p	2.1926	0.111726	0.567814	1.13264	0.411314
Liver	12	mmu-miR-129-1-3p	1.90976	0.113534	0.567814	0.93339	0.235333
Liver	12	mmu-miR-129-2-3p	2.68727	0.15016	0.629367	1.42614	0.235333
Liver	12	mmu-miR-129-5p	1.58779	0.322839	0.692016	0.667022	0.170904
Liver	12	mmu-miR-1291	1.4779	0.356479	0.695206	0.563548	0.927264
Liver	12	mmu-miR-1306-5p	2.21671	0.100116	0.562139	1.14842	0.170904
Liver	12	mmu-miR-130a-3p	1.15694	0.438345	0.720523	0.210319	0.411314
Liver	12	mmu-miR-130a-5p	1.64199	0.126491	0.567814	0.715445	0.235333
Liver	12	mmu-miR-130b-3p	1.21604	0.27943	0.685199	0.282195	0.411314
Liver	12	mmu-miR-132-3p	0.750784	0.759993	0.909382	-0.413531	0.714379
Liver	12	mmu-miR-133a-3p	1.69107	0.249736	0.661389	0.757933	0.522817
Liver	12	mmu-miR-133a-5p	1.43076	0.442723	0.720523	0.516786	0.315302
Liver	12	mmu-miR-133b-3p	1.73517	0.29054	0.685199	0.795076	0.411314
Liver	12	mmu-miR-134-5p	0.436731	0.327215	0.692016	-1.19518	0.784191
Liver	12	mmu-miR-135a-5p	2.81331	0.214339	0.652809	1.49227	0.235333
Liver	12	mmu-miR-136-3p	1.04725	0.91441	0.968713	0.0666017	0.784191
Liver	12	mmu-miR-136-5p	1.05144	0.87395	0.952611	0.072362	0.522817
Liver	12	mmu-miR-137-3p	2.02061	0.0473281	0.474567	1.01479	0.0357638
Liver	12	mmu-miR-138-5p	1.97597	0.285985	0.685199	0.98256	0.315302
Liver	12	mmu-miR-139-3p	0.702198	0.136132	0.581925	-0.510051	0.120691
Liver	12	mmu-miR-139-5p	0.601063	0.226942	0.652809	-0.734412	0.784191
Liver	12	mmu-miR-140-3p	0.662774	0.396304	0.718638	-0.593411	1
Liver	12	mmu-miR-140-5p	1.22864	0.402557	0.718638	0.297066	0.411314
Liver	12	mmu-miR-141-3p	1.08544	0.79043	0.926996	0.118276	0.927264
Liver	12	mmu-miR-141-5p	0.961877	0.927634	0.968854	-0.056075	1
Liver	12	mmu-miR-142a-3p	1.66498	0.196343	0.652809	0.735509	0.120691
Liver	12	mmu-miR-142a-5p	2.71279	0.0134565	0.368011	1.43978	0.0357638
Liver	12	mmu-miR-143-3p	1.73066	0.111911	0.567814	0.791326	0.170904
Liver	12	mmu-miR-144-3p	1.64475	0.335998	0.692016	0.717871	0.411314
Liver	12	mmu-miR-144-5p	1.1815	0.793264	0.928042	0.24062	0.784191
Liver	12	mmu-miR-145a-3p	1.75985	0.0938612	0.562139	0.815449	0.170904
Liver	12	mmu-miR-145a-5p	0.926587	0.844626	0.940207	-0.110002	1
Liver	12	mmu-miR-145b	0.694626	0.435901	0.720523	-0.525691	1
Liver	12	mmu-miR-146a-3p	1.91974	0.162671	0.641456	0.940909	0.522817
Liver	12	mmu-miR-146a-5p	0.993947	0.990881	0.992941	-0.00875886	0.315302
Liver	12	mmu-miR-146b-5p	0.997457	0.994479	0.994479	-0.00367324	0.927264
Liver	12	mmu-miR-147-3p	1.17122	0.676436	0.873141	0.228007	0.522817
Liver	12	mmu-miR-148a-3p	1.98137	0.0865637	0.55935	0.986495	0.120691
Liver	12	mmu-miR-148b-3p	1.41643	0.0841619	0.557013	0.502259	0.120691
Liver	12	mmu-miR-148b-5p	0.761866	0.586672	0.814767	-0.392391	0.927264
Liver	12	mmu-miR-149-5p	1.81553	0.0732337	0.539243	0.860391	0.170904
Liver	12	mmu-miR-150-5p	0.903914	0.810567	0.928083	-0.145743	1
Liver	12	mmu-miR-151-3p	0.602775	0.230178	0.652809	-0.730308	0.315302
Liver	12	mmu-miR-151-5p	0.955852	0.858509	0.944752	-0.0651403	0.784191
Liver	12	mmu-miR-152-3p	0.93119	0.837406	0.934328	-0.102852	0.927264
Liver	12	mmu-miR-152-5p	1.71192	0.178869	0.643396	0.775613	0.522817
Liver	12	mmu-miR-153-3p	2.45488	0.378828	0.707733	1.29565	0.784191
Liver	12	mmu-miR-154-5p	0.732498	0.5872	0.814767	-0.449103	0.927264
Liver	12	mmu-miR-155-5p	1.98486	0.0262291	0.413303	0.989038	0.0357638
Liver	12	mmu-miR-15a-3p	1.37838	0.168904	0.641456	0.462976	0.170904
Liver	12	mmu-miR-15a-5p	1.42627	0.074957	0.539243	0.512244	0.120691
Liver	12	mmu-miR-15b-3p	2.13088	0.077313	0.546076	1.09145	0.0137108
Liver	12	mmu-miR-15b-5p	1.9942	0.0506901	0.488047	0.995809	0.0552343
Liver	12	mmu-miR-16-1-3p	2.40269	0.0629683	0.520358	1.26465	0.0357638
Liver	12	mmu-miR-16-2-3p	2.48752	0.262283	0.684373	1.31471	0.411314
Liver	12	mmu-miR-16-5p	1.35387	0.284913	0.685199	0.437092	0.411314
Liver	12	mmu-miR-17-3p	1.19379	0.344844	0.692016	0.255555	0.315302
Liver	12	mmu-miR-17-5p	0.815588	0.585789	0.814767	-0.294088	1
Liver	12	mmu-miR-181a-1-3p	1.11598	0.695612	0.873141	0.158308	0.648077
Liver	12	mmu-miR-181a-5p	0.9197	0.801505	0.928083	-0.120765	0.522817
Liver	12	mmu-miR-181b-5p	0.874701	0.741833	0.905224	-0.193138	0.927264
Liver	12	mmu-miR-181c-5p	0.82501	0.514395	0.77968	-0.277517	0.784191
Liver	12	mmu-miR-181d-5p	0.97862	0.939321	0.97466	-0.0311796	1
Liver	12	mmu-miR-182-5p	1.89803	0.0939914	0.562139	0.924499	0.170904
Liver	12	mmu-miR-183-3p	0.967526	0.929267	0.968854	-0.0476283	0.784191
Liver	12	mmu-miR-183-5p	1.80986	0.136426	0.581925	0.855881	0.235333
Liver	12	mmu-miR-1839-3p	1.49102	0.304508	0.692016	0.576302	0.522817
Liver	12	mmu-miR-1839-5p	1.27128	0.171844	0.641456	0.346284	0.120691
Liver	12	mmu-miR-184-3p	1.6981	0.0425359	0.467848	0.763923	0.120691
Liver	12	mmu-miR-1843a-3p	1.23567	0.337257	0.692016	0.305296	0.784191
Liver	12	mmu-miR-1843a-5p	1.50436	0.191458	0.652809	0.589146	0.235333
Liver	12	mmu-miR-1843b-3p	1.44852	0.17057	0.641456	0.534578	0.411314
Liver	12	mmu-miR-1843b-5p	1.63463	0.205553	0.652809	0.708963	0.120691
Liver	12	mmu-miR-185-5p	1.12676	0.600781	0.814767	0.172183	0.648077
Liver	12	mmu-miR-186-3p	1.03789	0.86516	0.945594	0.0536567	0.522817
Liver	12	mmu-miR-186-5p	1.19741	0.629531	0.834174	0.259921	0.927264
Liver	12	mmu-miR-187-3p	0.763833	0.564428	0.814767	-0.388671	1
Liver	12	mmu-miR-188-3p	1.35276	0.334247	0.692016	0.435908	0.522817
Liver	12	mmu-miR-188-5p	0.753394	0.471218	0.749595	-0.408523	0.784191
Liver	12	mmu-miR-1895	0.864859	0.690755	0.873141	-0.209464	0.784191
Liver	12	mmu-miR-18a-5p	1.5431	0.0409397	0.467848	0.625833	0.0357638
Liver	12	mmu-miR-18b-5p	1.99869	0.0385719	0.456992	0.999055	0.0224789
Liver	12	mmu-miR-190a-3p	1.92527	0.10306	0.562139	0.945063	0.120691
Liver	12	mmu-miR-190a-5p	1.44574	0.0748048	0.539243	0.531805	0.0552343
Liver	12	mmu-miR-190b-5p	1.23878	0.375486	0.707733	0.30892	0.411314
Liver	12	mmu-miR-191-3p	1.27636	0.244896	0.659184	0.35203	0.411314
Liver	12	mmu-miR-191-5p	1.16551	0.534734	0.796108	0.220964	0.927264
Liver	12	mmu-miR-192-3p	0.765735	0.438518	0.720523	-0.385082	0.784191
Liver	12	mmu-miR-192-5p	1.0588	0.777846	0.921183	0.0824307	1
Liver	12	mmu-miR-1934-5p	1.00904	0.976022	0.988863	0.0129829	0.648077
Liver	12	mmu-miR-193a-3p	0.780206	0.448459	0.720523	-0.358073	0.784191
Liver	12	mmu-miR-193a-5p	0.463385	0.315875	0.692016	-1.10972	0.784191
Liver	12	mmu-miR-193b-3p	1.23337	0.511972	0.778455	0.30261	0.522817
Liver	12	mmu-miR-194-2-3p	1.3133	0.538211	0.798188	0.393201	0.648077
Liver	12	mmu-miR-194-5p	0.901857	0.736497	0.903582	-0.149029	0.784191
Liver	12	mmu-miR-1947-5p	0.808587	0.441692	0.720523	-0.306525	0.411314
Liver	12	mmu-miR-1948-3p	1.28911	0.421819	0.720523	0.366373	0.411314
Liver	12	mmu-miR-1948-5p	1.30266	0.483157	0.753663	0.381465	0.648077
Liver	12	mmu-miR-1955-5p	1.81833	0.0443533	0.467848	0.862616	0.0828374
Liver	12	mmu-miR-195a-5p	1.53257	0.16602	0.641456	0.615956	0.522817
Liver	12	mmu-miR-1964-5p	0.978406	0.9294	0.968854	-0.0314953	0.784191
Liver	12	mmu-miR-1968-5p	0.654801	0.245896	0.659184	-0.610871	0.522817
Liver	12	mmu-miR-196a-5p	3.32511	0.117687	0.567814	1.7334	0.120691
Liver	12	mmu-miR-196b-5p	2.68118	0.0526523	0.488047	1.42287	0.0552343
Liver	12	mmu-miR-1981-5p	0.577184	0.153957	0.639716	-0.792896	0.522817
Liver	12	mmu-miR-1983	2.52515	0.0781727	0.546076	1.33637	0.120691
Liver	12	mmu-miR-199a-3p	1.86979	0.0990908	0.562139	0.902879	0.0828374
Liver	12	mmu-miR-199a-5p	1.7963	0.118713	0.567814	0.84503	0.170904
Liver	12	mmu-miR-199b-3p	1.8702	0.0990703	0.562139	0.903189	0.0828374
Liver	12	mmu-miR-199b-5p	1.68787	0.0970171	0.562139	0.755206	0.411314
Liver	12	mmu-miR-19a-3p	1.76621	0.0347527	0.429507	0.820658	0.0224789
Liver	12	mmu-miR-19a-5p	2.26338	0.0824955	0.557013	1.17848	0.0828374
Liver	12	mmu-miR-19b-1-5p	1.07959	0.796226	0.928083	0.110487	0.784191
Liver	12	mmu-miR-19b-3p	1.68676	0.0258076	0.413303	0.754255	0.0828374
Liver	12	mmu-miR-1a-3p	1.51166	0.343209	0.692016	0.596135	0.411314
Liver	12	mmu-miR-200a-3p	1.39514	0.311796	0.692016	0.480408	0.648077
Liver	12	mmu-miR-200a-5p	0.684476	0.430143	0.720523	-0.546929	1
Liver	12	mmu-miR-200b-3p	1.164	0.496429	0.759795	0.219087	0.411314
Liver	12	mmu-miR-200c-3p	0.78178	0.442217	0.720523	-0.355166	0.784191
Liver	12	mmu-miR-201-5p	1.75622	0.0708061	0.539243	0.812475	0.120691
Liver	12	mmu-miR-203-3p	0.786265	0.237825	0.658803	-0.346913	0.411314
Liver	12	mmu-miR-203-5p	1.08342	0.594786	0.814767	0.115591	0.927264
Liver	12	mmu-miR-203b-3p	0.597521	0.230244	0.652809	-0.742939	0.411314
Liver	12	mmu-miR-204-5p	3.10347	0.173007	0.641456	1.63388	0.235333
Liver	12	mmu-miR-205-5p	0.727289	0.543197	0.798234	-0.4594	0.235333
Liver	12	mmu-miR-206-3p	0.855515	0.731864	0.903582	-0.225134	0.927264
Liver	12	mmu-miR-208a-3p	1.4289	0.26512	0.684373	0.514904	0.411314
Liver	12	mmu-miR-20a-3p	1.33583	0.520012	0.783268	0.417734	0.784191
Liver	12	mmu-miR-20a-5p	1.04322	0.881944	0.955274	0.0610475	0.648077
Liver	12	mmu-miR-20b-5p	1.40915	0.294703	0.685199	0.49483	0.315302
Liver	12	mmu-miR-210-3p	1.10289	0.76222	0.909382	0.141289	0.411314
Liver	12	mmu-miR-211-5p	2.60336	0.260148	0.684373	1.38038	0.315302
Liver	12	mmu-miR-212-3p	1.10554	0.756922	0.909382	0.14475	0.784191
Liver	12	mmu-miR-2137	0.208398	0.121715	0.567814	-2.26259	0.0552343
Liver	12	mmu-miR-214-3p	1.09151	0.812073	0.928083	0.126322	0.927264
Liver	12	mmu-miR-214-5p	1.69501	0.2247	0.652809	0.761296	0.235333
Liver	12	mmu-miR-215-3p	0.888603	0.803787	0.928083	-0.170389	0.522817
Liver	12	mmu-miR-215-5p	0.614593	0.246274	0.659184	-0.702296	0.170904
Liver	12	mmu-miR-216a-5p	0.698636	0.600166	0.814767	-0.517387	0.927264
Liver	12	mmu-miR-218-5p	1.31715	0.395437	0.718638	0.397423	0.411314
Liver	12	mmu-miR-219a-5p	1.57947	0.128099	0.567814	0.659445	0.411314
Liver	12	mmu-miR-21a-3p	1.72581	0.0145067	0.368011	0.787274	0.0357638
Liver	12	mmu-miR-21a-5p	1.86477	0.17094	0.641456	0.898994	0.0828374
Liver	12	mmu-miR-21c	2.51205	0.247536	0.659184	1.32887	0.315302
Liver	12	mmu-miR-22-3p	1.59492	0.296289	0.685199	0.673487	0.411314
Liver	12	mmu-miR-22-5p	0.8855	0.710696	0.880605	-0.175436	0.927264
Liver	12	mmu-miR-221-3p	2.45373	0.1594	0.641456	1.29498	0.0224789
Liver	12	mmu-miR-221-5p	1.82098	0.0843609	0.557013	0.864717	0.0552343
Liver	12	mmu-miR-222-3p	1.82088	0.0580955	0.515751	0.864634	0.0552343
Liver	12	mmu-miR-222-5p	1.03653	0.941915	0.97466	0.0517586	0.927264
Liver	12	mmu-miR-223-3p	1.63039	0.108783	0.567814	0.70522	0.170904
Liver	12	mmu-miR-223-5p	1.00639	0.980471	0.988863	0.00919581	1
Liver	12	mmu-miR-224-5p	1.46981	0.219947	0.652809	0.555634	0.522817
Liver	12	mmu-miR-23a-3p	1.19896	0.493352	0.75973	0.26178	0.648077
Liver	12	mmu-miR-23a-5p	2.02528	0.295949	0.685199	1.01812	0.315302
Liver	12	mmu-miR-23b-3p	1.00697	0.977537	0.988863	0.0100173	0.784191
Liver	12	mmu-miR-23b-5p	1.14014	0.701283	0.873432	0.18921	1
Liver	12	mmu-miR-24-1-5p	2.05678	0.135111	0.581925	1.04039	0.0552343
Liver	12	mmu-miR-24-2-5p	1.21081	0.629957	0.834174	0.275972	0.927264
Liver	12	mmu-miR-24-3p	0.946547	0.864876	0.945594	-0.079254	0.927264
Liver	12	mmu-miR-25-3p	1.25992	0.341815	0.692016	0.333332	0.315302
Liver	12	mmu-miR-26a-2-3p	1.18787	0.615297	0.821532	0.248379	1
Liver	12	mmu-miR-26a-5p	1.17509	0.580387	0.814767	0.232771	0.784191
Liver	12	mmu-miR-26b-3p	1.40835	0.387939	0.716529	0.494002	0.784191
Liver	12	mmu-miR-26b-5p	1.21364	0.461051	0.735849	0.279345	0.522817
Liver	12	mmu-miR-27a-3p	0.938038	0.809937	0.928083	-0.0922815	0.784191
Liver	12	mmu-miR-27a-5p	2.39875	0.210224	0.652809	1.26228	0.522817
Liver	12	mmu-miR-27b-3p	0.954058	0.875851	0.952611	-0.0678505	0.927264
Liver	12	mmu-miR-27b-5p	1.5135	0.358076	0.695206	0.59789	0.648077
Liver	12	mmu-miR-28a-3p	1.58261	0.0282967	0.413303	0.662302	0.0357638
Liver	12	mmu-miR-28a-5p	1.01077	0.961916	0.980219	0.0154617	1
Liver	12	mmu-miR-28c	1.60167	0.0525491	0.488047	0.679576	0.120691
Liver	12	mmu-miR-290b-3p	0.820708	0.480066	0.753663	-0.285058	0.648077
Liver	12	mmu-miR-295-3p	1.06799	0.834915	0.93371	0.0949	0.784191
Liver	12	mmu-miR-297a-5p	1.94476	0.103798	0.562139	0.959592	0.120691
Liver	12	mmu-miR-297c-5p	1.73608	0.224273	0.652809	0.795837	0.315302
Liver	12	mmu-miR-299a-3p	1.13595	0.789582	0.926996	0.183895	0.315302
Liver	12	mmu-miR-29a-3p	1.65241	0.0280893	0.413303	0.724569	0.0224789
Liver	12	mmu-miR-29a-5p	1.40781	0.172243	0.641456	0.493458	0.315302
Liver	12	mmu-miR-29b-1-5p	1.11522	0.603469	0.814767	0.15733	0.411314
Liver	12	mmu-miR-29b-2-5p	0.75631	0.540805	0.798188	-0.402951	0.784191
Liver	12	mmu-miR-29b-3p	2.33899	0.0332283	0.424767	1.22588	0.00811312
Liver	12	mmu-miR-29c-3p	1.76624	0.00276371	0.368011	0.820683	0.0137108
Liver	12	mmu-miR-29c-5p	1.26094	0.341107	0.692016	0.3345	0.411314
Liver	12	mmu-miR-300-3p	1.09815	0.818107	0.928083	0.13507	0.927264
Liver	12	mmu-miR-301a-3p	1.44191	0.180204	0.643396	0.527978	0.235333
Liver	12	mmu-miR-3061-5p	1.05639	0.910904	0.968713	0.0791365	0.522817
Liver	12	mmu-miR-3065-5p	2.00459	0.221864	0.652809	1.00331	0.315302
Liver	12	mmu-miR-3068-3p	2.09709	0.192238	0.652809	1.06839	0.235333
Liver	12	mmu-miR-3068-5p	1.52136	0.0452578	0.467848	0.605366	0.0552343
Liver	12	mmu-miR-3073a-3p	0.535675	0.241905	0.659184	-0.90057	0.927264
Liver	12	mmu-miR-3073a-5p	0.870274	0.77125	0.917883	-0.200458	0.648077
Liver	12	mmu-miR-3084-3p	1.46975	0.00449367	0.368011	0.555573	0.0224789
Liver	12	mmu-miR-3084-5p	0.983688	0.930662	0.968854	-0.0237269	0.927264
Liver	12	mmu-miR-30a-3p	1.35829	0.377089	0.707733	0.44179	0.522817
Liver	12	mmu-miR-30a-5p	1.76791	0.295293	0.685199	0.822041	0.522817
Liver	12	mmu-miR-30b-3p	1.37384	0.107913	0.567814	0.458219	0.120691
Liver	12	mmu-miR-30b-5p	1.53884	0.339508	0.692016	0.621843	0.648077
Liver	12	mmu-miR-30c-1-3p	1.34879	0.319376	0.692016	0.431666	0.522817
Liver	12	mmu-miR-30c-2-3p	1.53556	0.189092	0.652809	0.618769	0.411314
Liver	12	mmu-miR-30c-5p	1.59351	0.329369	0.692016	0.672212	0.411314
Liver	12	mmu-miR-30d-3p	1.2476	0.309547	0.692016	0.319158	0.315302
Liver	12	mmu-miR-30d-5p	1.32395	0.554652	0.80768	0.404847	0.927264
Liver	12	mmu-miR-30e-3p	1.42203	0.224441	0.652809	0.50795	0.235333
Liver	12	mmu-miR-30e-5p	1.36413	0.305345	0.692016	0.447982	0.411314
Liver	12	mmu-miR-31-3p	1.31518	0.342482	0.692016	0.39526	0.315302
Liver	12	mmu-miR-31-5p	1.02872	0.928089	0.968854	0.0408488	1
Liver	12	mmu-miR-3105-5p	1.0194	0.942874	0.97466	0.0277135	0.522817
Liver	12	mmu-miR-32-3p	1.13904	0.577886	0.814767	0.187822	0.648077
Liver	12	mmu-miR-32-5p	2.0986	0.128406	0.567814	1.06943	0.0224789
Liver	12	mmu-miR-320-3p	1.01505	0.957734	0.979572	0.0215535	0.927264
Liver	12	mmu-miR-322-3p	1.80705	0.228822	0.652809	0.853634	0.522817
Liver	12	mmu-miR-322-5p	0.935647	0.827882	0.928083	-0.0959639	0.927264
Liver	12	mmu-miR-324-3p	0.614331	0.322182	0.692016	-0.702911	0.522817
Liver	12	mmu-miR-324-5p	1.04366	0.89313	0.960574	0.0616458	0.927264
Liver	12	mmu-miR-326-3p	0.955863	0.894809	0.960574	-0.0651243	0.927264
Liver	12	mmu-miR-328-3p	1.04974	0.877509	0.952611	0.0700297	0.648077
Liver	12	mmu-miR-33-3p	1.48665	0.0870358	0.55935	0.572069	0.120691
Liver	12	mmu-miR-33-5p	1.7899	0.0654243	0.525575	0.839882	0.0828374
Liver	12	mmu-miR-330-3p	0.654155	0.340337	0.692016	-0.612295	0.315302
Liver	12	mmu-miR-330-5p	0.811154	0.609712	0.820897	-0.301952	0.784191
Liver	12	mmu-miR-331-3p	2.36666	0.270949	0.685199	1.24285	0.315302
Liver	12	mmu-miR-331-5p	0.60823	0.483006	0.753663	-0.717312	1
Liver	12	mmu-miR-335-3p	2.46748	0.206293	0.652809	1.30304	0.120691
Liver	12	mmu-miR-335-5p	1.90213	0.216948	0.652809	0.927613	0.648077
Liver	12	mmu-miR-337-3p	1.33703	0.411788	0.720523	0.419028	0.411314
Liver	12	mmu-miR-337-5p	1.23473	0.658741	0.867523	0.304201	0.522817
Liver	12	mmu-miR-338-3p	1.40585	0.0904071	0.562139	0.491445	0.235333
Liver	12	mmu-miR-338-5p	0.715833	0.440824	0.720523	-0.482305	0.927264
Liver	12	mmu-miR-339-3p	1.03921	0.852132	0.94321	0.0554882	0.927264
Liver	12	mmu-miR-339-5p	0.97041	0.926701	0.968854	-0.0433331	1
Liver	12	mmu-miR-340-3p	1.13488	0.601086	0.814767	0.182543	0.522817
Liver	12	mmu-miR-340-5p	2.00602	0.194313	0.652809	1.00434	0.0828374
Liver	12	mmu-miR-341-3p	1.49502	0.563605	0.814767	0.580165	0.927264
Liver	12	mmu-miR-342-3p	1.84545	0.117449	0.567814	0.883969	0.235333
Liver	12	mmu-miR-342-5p	0.827922	0.664017	0.872088	-0.272434	0.927264
Liver	12	mmu-miR-345-3p	1.28623	0.489533	0.756559	0.363152	0.522817
Liver	12	mmu-miR-345-5p	0.74002	0.421407	0.720523	-0.434364	0.784191
Liver	12	mmu-miR-3470a	1.04851	0.95443	0.979572	0.0683463	0.648077
Liver	12	mmu-miR-3470b	0.9204	0.909155	0.968713	-0.119667	0.648077
Liver	12	mmu-miR-3473a	1.22585	0.482407	0.753663	0.293778	0.648077
Liver	12	mmu-miR-3473b	1.58318	0.286584	0.685199	0.662823	0.522817
Liver	12	mmu-miR-3473e	1.91819	0.346008	0.692016	0.939745	0.784191
Liver	12	mmu-miR-34a-3p	2.26182	0.0636952	0.520358	1.17748	0.0357638
Liver	12	mmu-miR-34a-5p	2.62194	0.0726698	0.539243	1.39064	0.0357638
Liver	12	mmu-miR-34b-3p	0.892737	0.817208	0.928083	-0.163692	0.927264
Liver	12	mmu-miR-34b-5p	1.60259	0.095949	0.562139	0.680405	0.315302
Liver	12	mmu-miR-34c-3p	0.859266	0.638509	0.843182	-0.218823	0.927264
Liver	12	mmu-miR-34c-5p	1.36081	0.329642	0.692016	0.444461	0.927264
Liver	12	mmu-miR-350-3p	1.68777	0.196173	0.652809	0.755114	0.411314
Liver	12	mmu-miR-351-5p	0.826412	0.400273	0.718638	-0.275067	0.411314
Liver	12	mmu-miR-3535	1.0129	0.908947	0.968713	0.0184914	1
Liver	12	mmu-miR-3572-3p	0.927835	0.853194	0.94321	-0.10806	1
Liver	12	mmu-miR-361-3p	1.51603	0.265514	0.684373	0.600299	0.927264
Liver	12	mmu-miR-361-5p	0.698589	0.444734	0.720523	-0.517483	1
Liver	12	mmu-miR-3618-5p	1.61581	0.369609	0.704261	0.692258	0.315302
Liver	12	mmu-miR-362-3p	0.861181	0.737512	0.903582	-0.215611	0.784191
Liver	12	mmu-miR-362-5p	1.14285	0.602203	0.814767	0.19263	0.411314
Liver	12	mmu-miR-365-2-5p	0.71757	0.358035	0.695206	-0.478808	0.784191
Liver	12	mmu-miR-365-3p	1.5046	0.103327	0.562139	0.589377	0.120691
Liver	12	mmu-miR-369-3p	2.90812	0.0194307	0.390234	1.54009	0.00811312
Liver	12	mmu-miR-369-5p	2.22613	0.235998	0.657521	1.15454	0.235333
Liver	12	mmu-miR-374b-5p	0.62201	0.334177	0.692016	-0.684991	0.648077
Liver	12	mmu-miR-374c-5p	0.69122	0.59516	0.814767	-0.532784	0.784191
Liver	12	mmu-miR-375-3p	0.993903	0.990879	0.992941	-0.0088235	0.784191
Liver	12	mmu-miR-376a-3p	1.87984	0.0388727	0.456992	0.91061	0.0357638
Liver	12	mmu-miR-376b-3p	1.75572	0.155543	0.640784	0.812067	0.170904
Liver	12	mmu-miR-376b-5p	1.1585	0.681218	0.873141	0.212261	0.522817
Liver	12	mmu-miR-376c-3p	1.48721	0.22939	0.652809	0.572611	0.411314
Liver	12	mmu-miR-377-3p	1.54502	0.408861	0.720523	0.627622	0.522817
Liver	12	mmu-miR-378a-3p	0.449942	0.175164	0.643396	-1.15219	0.315302
Liver	12	mmu-miR-378a-5p	0.941199	0.846824	0.940482	-0.087429	0.648077
Liver	12	mmu-miR-378b	0.669566	0.383258	0.713245	-0.578701	0.784191
Liver	12	mmu-miR-378c	0.58647	0.213229	0.652809	-0.769871	0.315302
Liver	12	mmu-miR-378d	0.457726	0.179737	0.643396	-1.12744	0.120691
Liver	12	mmu-miR-379-3p	1.37841	0.431143	0.720523	0.463003	0.411314
Liver	12	mmu-miR-379-5p	0.525204	0.356026	0.695206	-0.929051	0.927264
Liver	12	mmu-miR-380-3p	2.67481	0.0225947	0.413303	1.41944	0.0552343
Liver	12	mmu-miR-381-3p	1.21306	0.698063	0.873141	0.278651	0.648077
Liver	12	mmu-miR-382-5p	1.47299	0.347726	0.692578	0.558749	0.411314
Liver	12	mmu-miR-383-5p	0.275596	0.13455	0.581925	-1.85937	0.0552343
Liver	12	mmu-miR-3963	1.43282	0.416749	0.720523	0.518857	0.648077
Liver	12	mmu-miR-3968	0.909468	0.827958	0.928083	-0.136905	1
Liver	12	mmu-miR-3970	1.2472	0.369664	0.704261	0.318691	0.235333
Liver	12	mmu-miR-409-3p	1.70454	0.275578	0.685199	0.769385	0.235333
Liver	12	mmu-miR-411-3p	1.33272	0.419614	0.720523	0.414379	0.411314
Liver	12	mmu-miR-411-5p	0.712313	0.496546	0.759795	-0.489417	0.784191
Liver	12	mmu-miR-421-3p	1.14287	0.688928	0.873141	0.192667	0.784191
Liver	12	mmu-miR-423-3p	1.11135	0.707882	0.879379	0.152309	1
Liver	12	mmu-miR-423-5p	1.32349	0.375976	0.707733	0.404343	0.522817
Liver	12	mmu-miR-425-3p	1.08888	0.761881	0.909382	0.12285	0.522817
Liver	12	mmu-miR-425-5p	1.32511	0.415451	0.720523	0.406116	0.784191
Liver	12	mmu-miR-429-3p	0.944129	0.856964	0.944752	-0.0829436	0.784191
Liver	12	mmu-miR-434-3p	1.52016	0.442238	0.720523	0.604225	0.648077
Liver	12	mmu-miR-434-5p	1.35477	0.489046	0.756559	0.438051	0.648077
Liver	12	mmu-miR-449a-5p	0.850334	0.693102	0.873141	-0.233898	0.648077
Liver	12	mmu-miR-450a-2-3p	1.06048	0.817244	0.928083	0.0847152	1
Liver	12	mmu-miR-450a-5p	1.64353	0.126164	0.567814	0.716797	0.315302
Liver	12	mmu-miR-450b-3p	1.4787	0.278375	0.685199	0.564333	0.522817
Liver	12	mmu-miR-450b-5p	1.47395	0.159576	0.641456	0.559688	0.170904
Liver	12	mmu-miR-451a	1.38794	0.531187	0.795131	0.472945	0.648077
Liver	12	mmu-miR-455-3p	0.863192	0.614232	0.821532	-0.212246	0.927264
Liver	12	mmu-miR-455-5p	0.903921	0.611484	0.82099	-0.145731	0.522817
Liver	12	mmu-miR-463-5p	38.4126	0.0119202	0.368011	5.26351	0.044368
Liver	12	mmu-miR-465a-3p	14.9481	0.010151	0.368011	3.90189	0.0552343
Liver	12	mmu-miR-465b-3p	14.9481	0.010151	0.368011	3.90189	0.0552343
Liver	12	mmu-miR-465b-5p	43.569	0.00681274	0.368011	5.44523	0.0128656
Liver	12	mmu-miR-465c-3p	14.9868	0.010002	0.368011	3.90562	0.0552343
Liver	12	mmu-miR-465c-5p	87.0387	0.0242203	0.413303	6.44359	0.00673595
Liver	12	mmu-miR-465d-3p	15.4202	0.00979551	0.368011	3.94675	0.044368
Liver	12	mmu-miR-466a-3p	0.992227	0.982708	0.988863	-0.0112573	0.927264
Liver	12	mmu-miR-466b-3p	0.965109	0.919875	0.968854	-0.0512369	0.927264
Liver	12	mmu-miR-466c-3p	0.981864	0.959249	0.979572	-0.0264045	0.927264
Liver	12	mmu-miR-466c-5p	1.37495	0.164156	0.641456	0.459378	0.170904
Liver	12	mmu-miR-466d-3p	1.38544	0.44624	0.720523	0.470342	1
Liver	12	mmu-miR-466e-3p	0.992227	0.982708	0.988863	-0.0112573	0.927264
Liver	12	mmu-miR-466i-5p	0.890366	0.601044	0.814767	-0.16753	0.522817
Liver	12	mmu-miR-466p-3p	0.981864	0.959249	0.979572	-0.0264045	0.927264
Liver	12	mmu-miR-467a-5p	0.914132	0.824076	0.928083	-0.129526	1
Liver	12	mmu-miR-467b-5p	0.914132	0.824076	0.928083	-0.129526	1
Liver	12	mmu-miR-467c-5p	1.1143	0.587681	0.814767	0.156134	0.784191
Liver	12	mmu-miR-467d-5p	0.968869	0.92461	0.968854	-0.0456262	0.648077
Liver	12	mmu-miR-467e-5p	1.83535	0.083537	0.557013	0.876052	0.235333
Liver	12	mmu-miR-470-3p	4.05837	0.0437049	0.467848	2.0209	0.0926007
Liver	12	mmu-miR-470-5p	6.9501	0.0482444	0.474567	2.79703	0.0546812
Liver	12	mmu-miR-471-3p	22.7621	0.013768	0.368011	4.50856	0.0340943
Liver	12	mmu-miR-471-5p	33.6962	0.00636257	0.368011	5.07451	0.0285193
Liver	12	mmu-miR-484	1.79695	0.265082	0.684373	0.845549	0.411314
Liver	12	mmu-miR-486a-3p	1.02325	0.967827	0.984161	0.0331583	0.315302
Liver	12	mmu-miR-486a-5p	0.560201	0.489723	0.756559	-0.835985	1
Liver	12	mmu-miR-486b-5p	0.589332	0.51067	0.778455	-0.762848	1
Liver	12	mmu-miR-487b-3p	3.96605	0.100792	0.562139	1.9877	0.00811312
Liver	12	mmu-miR-497a-3p	1.9403	0.04562	0.467848	0.956278	0.0224789
Liver	12	mmu-miR-497a-5p	1.15562	0.669156	0.873141	0.208661	0.648077
Liver	12	mmu-miR-499-5p	2.52096	0.0574334	0.515751	1.33398	0.0552343
Liver	12	mmu-miR-500-3p	0.731916	0.518705	0.783268	-0.450249	0.927264
Liver	12	mmu-miR-501-3p	0.66435	0.33129	0.692016	-0.589984	0.648077
Liver	12	mmu-miR-501-5p	1.19823	0.571859	0.814767	0.260905	0.927264
Liver	12	mmu-miR-503-3p	0.429865	0.22934	0.652809	-1.21804	0.411314
Liver	12	mmu-miR-503-5p	1.26875	0.199397	0.652809	0.343407	0.411314
Liver	12	mmu-miR-505-3p	1.45627	0.392332	0.718638	0.542282	0.522817
Liver	12	mmu-miR-505-5p	1.53939	0.197368	0.652809	0.622355	0.235333
Liver	12	mmu-miR-5099	0.875878	0.672809	0.873141	-0.191198	0.522817
Liver	12	mmu-miR-5104	0.877328	0.7611	0.909382	-0.188811	0.784191
Liver	12	mmu-miR-511-3p	0.691622	0.285656	0.685199	-0.531943	0.648077
Liver	12	mmu-miR-511-5p	1.70085	0.067486	0.531866	0.76626	0.120691
Liver	12	mmu-miR-5113	1.34732	0.233939	0.657521	0.430097	0.170904
Liver	12	mmu-miR-5121	1.95768	0.44455	0.720523	0.969142	0.120691
Liver	12	mmu-miR-5123	0.625484	0.27296	0.685199	-0.676954	0.235333
Liver	12	mmu-miR-5126	0.437081	0.125442	0.567814	-1.19403	0.170904
Liver	12	mmu-miR-532-3p	0.658739	0.446689	0.720523	-0.602222	0.648077
Liver	12	mmu-miR-532-5p	1.06994	0.698939	0.873141	0.0975306	0.648077
Liver	12	mmu-miR-540-5p	1.19333	0.668544	0.873141	0.254993	0.648077
Liver	12	mmu-miR-541-5p	1.25324	0.530464	0.795131	0.325664	0.411314
Liver	12	mmu-miR-542-3p	1.27051	0.217394	0.652809	0.345409	0.235333
Liver	12	mmu-miR-542-5p	0.688219	0.31126	0.692016	-0.53906	0.648077
Liver	12	mmu-miR-547-3p	2.09636	0.118891	0.567814	1.06789	0.235333
Liver	12	mmu-miR-551b-3p	1.26792	0.36054	0.695206	0.342469	0.784191
Liver	12	mmu-miR-574-3p	1.24216	0.390997	0.718638	0.312847	0.315302
Liver	12	mmu-miR-574-5p	1.0779	0.738612	0.903582	0.108218	0.784191
Liver	12	mmu-miR-582-5p	3.75228	0.0604735	0.520358	1.90777	0.0357638
Liver	12	mmu-miR-592-5p	18.2148	0.0312931	0.424767	4.18704	0.0357638
Liver	12	mmu-miR-598-3p	1.26341	0.402205	0.718638	0.337328	0.522817
Liver	12	mmu-miR-6236	0.855751	0.819189	0.928083	-0.224737	0.648077
Liver	12	mmu-miR-6239	0.798154	0.565958	0.814767	-0.325262	0.648077
Liver	12	mmu-miR-6240	0.679741	0.230162	0.652809	-0.556944	0.170904
Liver	12	mmu-miR-6516-3p	0.659679	0.330689	0.692016	-0.600164	0.411314
Liver	12	mmu-miR-6516-5p	1.15359	0.699237	0.873141	0.206131	0.927264
Liver	12	mmu-miR-652-3p	1.04175	0.914449	0.968713	0.0590064	0.927264
Liver	12	mmu-miR-652-5p	1.11677	0.755944	0.909382	0.159334	0.648077
Liver	12	mmu-miR-664-3p	1.31639	0.219492	0.652809	0.396585	0.315302
Liver	12	mmu-miR-664-5p	1.11037	0.735225	0.903582	0.151036	1
Liver	12	mmu-miR-669a-3p	1.55536	0.276795	0.685199	0.637252	0.648077
Liver	12	mmu-miR-669a-5p	1.21348	0.586695	0.814767	0.279146	0.784191
Liver	12	mmu-miR-669b-5p	1.2076	0.478589	0.753663	0.272139	0.648077
Liver	12	mmu-miR-669c-5p	1.13231	0.790446	0.926996	0.179268	0.784191
Liver	12	mmu-miR-669l-5p	1.65012	0.146768	0.620546	0.722572	0.315302
Liver	12	mmu-miR-669o-3p	1.55536	0.276795	0.685199	0.637252	0.648077
Liver	12	mmu-miR-669o-5p	1.30478	0.412326	0.720523	0.383805	0.648077
Liver	12	mmu-miR-669p-5p	1.21348	0.586695	0.814767	0.279146	0.784191
Liver	12	mmu-miR-671-5p	0.874807	0.685407	0.873141	-0.192964	0.648077
Liver	12	mmu-miR-674-3p	1.4015	0.244775	0.659184	0.486976	0.315302
Liver	12	mmu-miR-674-5p	1.29067	0.235012	0.657521	0.368116	0.235333
Liver	12	mmu-miR-676-3p	1.23961	0.406367	0.720523	0.30989	0.522817
Liver	12	mmu-miR-676-5p	1.82386	0.211101	0.652809	0.866992	0.315302
Liver	12	mmu-miR-677-5p	0.922991	0.785795	0.926996	-0.115611	1
Liver	12	mmu-miR-690	4.4872	0.217908	0.652809	2.16582	0.648077
Liver	12	mmu-miR-6972-3p	0.738735	0.442157	0.720523	-0.436871	0.784191
Liver	12	mmu-miR-6988-3p	0.570294	0.210124	0.652809	-0.810222	0.315302
Liver	12	mmu-miR-700-3p	1.1021	0.674139	0.873141	0.140261	0.784191
Liver	12	mmu-miR-700-5p	1.16269	0.550663	0.806746	0.217467	0.784191
Liver	12	mmu-miR-701-5p	1.38489	0.447023	0.720523	0.469767	0.315302
Liver	12	mmu-miR-7033-5p	0.944101	0.893702	0.960574	-0.0829873	0.522817
Liver	12	mmu-miR-7065-3p	0.475663	0.288876	0.685199	-1.07199	0.648077
Liver	12	mmu-miR-708-5p	2.8264	0.121324	0.567814	1.49896	0.170904
Liver	12	mmu-miR-7083-5p	0.778278	0.688253	0.873141	-0.361643	0.784191
Liver	12	mmu-miR-709	0.784425	0.689522	0.873141	-0.350293	0.648077
Liver	12	mmu-miR-7219-3p	2.04606	0.0193436	0.390234	1.03285	0.0224789
Liver	12	mmu-miR-7240-5p	1.08397	0.670806	0.873141	0.116321	0.784191
Liver	12	mmu-miR-741-3p	24.3126	0.0100134	0.368011	4.60363	0.0134972
Liver	12	mmu-miR-741-5p	17.9407	0.0334707	0.424767	4.16517	0.0285193
Liver	12	mmu-miR-742-3p	30.8478	0.01251	0.368011	4.9471	0.00549411
Liver	12	mmu-miR-743a-3p	19.6052	0.00434821	0.368011	4.29316	0.044368
Liver	12	mmu-miR-743b-3p	15.5247	0.00983021	0.368011	3.95649	0.0995755
Liver	12	mmu-miR-744-3p	1.11689	0.541509	0.798188	0.159485	0.648077
Liver	12	mmu-miR-744-5p	0.895392	0.585745	0.814767	-0.159409	1
Liver	12	mmu-miR-7a-1-3p	1.10192	0.695996	0.873141	0.140016	0.648077
Liver	12	mmu-miR-7a-5p	1.08362	0.682887	0.873141	0.115864	0.927264
Liver	12	mmu-miR-7b-5p	2.19908	0.0327908	0.424767	1.1369	0.0357638
Liver	12	mmu-miR-802-3p	1.30572	0.591945	0.814767	0.384848	0.522817
Liver	12	mmu-miR-802-5p	2.27496	0.199091	0.652809	1.18584	0.522817
Liver	12	mmu-miR-871-3p	18.7451	0.0334878	0.424767	4.22844	0.0546812
Liver	12	mmu-miR-871-5p	16.8411	0.0160445	0.370678	4.07392	0.0212669
Liver	12	mmu-miR-872-3p	1.14937	0.535143	0.796108	0.200841	0.411314
Liver	12	mmu-miR-872-5p	0.674198	0.377934	0.707733	-0.568756	0.927264
Liver	12	mmu-miR-874-3p	0.927349	0.812713	0.928083	-0.108815	1
Liver	12	mmu-miR-874-5p	0.585935	0.278923	0.685199	-0.771186	0.784191
Liver	12	mmu-miR-877-5p	0.70917	0.306221	0.692016	-0.495797	0.522817
Liver	12	mmu-miR-878-3p	108.113	0.00928905	0.368011	6.75639	0.00549411
Liver	12	mmu-miR-878-5p	60.7819	0.027549	0.413303	5.92557	0.0285193
Liver	12	mmu-miR-879-5p	1.30587	0.397899	0.718638	0.385016	0.648077
Liver	12	mmu-miR-880-3p	24.2953	0.00470478	0.368011	4.6026	0.00811312
Liver	12	mmu-miR-881-3p	15.7457	0.0161499	0.370678	3.97689	0.0828374
Liver	12	mmu-miR-883a-3p	23.1133	0.0110388	0.368011	4.53065	0.00754623
Liver	12	mmu-miR-883a-5p	6.26901	0.0684144	0.531866	2.64824	0.0688944
Liver	12	mmu-miR-883b-3p	86.3621	0.0588512	0.515751	6.43233	0.0285193
Liver	12	mmu-miR-883b-5p	1.71148	0.43384	0.720523	0.775246	0.388861
Liver	12	mmu-miR-9-3p	3.15575	0.324048	0.692016	1.65798	0.784191
Liver	12	mmu-miR-9-5p	4.25693	0.24062	0.659184	2.08981	0.120691
Liver	12	mmu-miR-92a-1-5p	1.62189	0.417031	0.720523	0.69768	0.648077
Liver	12	mmu-miR-92a-3p	0.80224	0.58434	0.814767	-0.317895	0.411314
Liver	12	mmu-miR-92b-3p	0.931228	0.892823	0.960574	-0.102793	0.927264
Liver	12	mmu-miR-93-3p	1.4996	0.474864	0.752909	0.58458	1
Liver	12	mmu-miR-93-5p	0.669734	0.398399	0.718638	-0.578339	0.927264
Liver	12	mmu-miR-96-5p	2.31424	0.125624	0.567814	1.21054	0.170904
Liver	12	mmu-miR-98-3p	1.6325	0.229844	0.652809	0.707087	0.315302
Liver	12	mmu-miR-98-5p	1.29468	0.301961	0.692016	0.37259	0.315302
Liver	12	mmu-miR-99a-3p	1.35358	0.0893143	0.562139	0.436783	0.170904
Liver	12	mmu-miR-99a-5p	1.45679	0.297109	0.685199	0.542791	0.522817
Liver	12	mmu-miR-99b-3p	0.861226	0.6246	0.831649	-0.215536	0.648077
Liver	12	mmu-miR-99b-5p	1.11846	0.802933	0.928083	0.161516	0.784191
Liver	15	mmu-miR-100-3p	1.768	0.0309328	0.204809	0.822116	0.0828374
Liver	15	mmu-miR-100-5p	1.5216	0.189556	0.399894	0.605589	0.235333
Liver	15	mmu-miR-101a-3p	1.512	0.0859067	0.28168	0.596455	0.170904
Liver	15	mmu-miR-101a-5p	1.81737	0.0081564	0.151207	0.861849	0.0137108
Liver	15	mmu-miR-101b-3p	0.802932	0.582123	0.743466	-0.31665	0.927264
Liver	15	mmu-miR-101b-5p	0.84981	0.486771	0.662778	-0.234788	0.784191
Liver	15	mmu-miR-101c	2.37835	0.00416788	0.133301	1.24996	0.0137108
Liver	15	mmu-miR-103-3p	1.30226	0.38253	0.562132	0.381023	0.411314
Liver	15	mmu-miR-106a-5p	1.26907	0.591186	0.747904	0.343777	0.315302
Liver	15	mmu-miR-106b-3p	1.3058	0.273344	0.470541	0.384934	0.170904
Liver	15	mmu-miR-106b-5p	1.51578	0.0858733	0.28168	0.600063	0.0552343
Liver	15	mmu-miR-107-3p	1.95322	0.049642	0.238844	0.965852	0.0828374
Liver	15	mmu-miR-107-5p	1.03823	0.937135	0.961062	0.0541318	0.927264
Liver	15	mmu-miR-10a-3p	1.70047	0.0375047	0.220454	0.765932	0.0552343
Liver	15	mmu-miR-10a-5p	1.82413	0.0804209	0.274914	0.867205	0.0828374
Liver	15	mmu-miR-10b-5p	1.52908	0.124763	0.330416	0.612667	0.120691
Liver	15	mmu-miR-1191a	1.44829	0.22068	0.427583	0.53435	0.315302
Liver	15	mmu-miR-1195	0.426177	0.209056	0.420159	-1.23047	0.522817
Liver	15	mmu-miR-1198-5p	0.711305	0.461639	0.643092	-0.491459	0.927264
Liver	15	mmu-miR-12182-3p	1.33439	0.652647	0.796064	0.416184	0.411314
Liver	15	mmu-miR-12191-3p	0.666154	0.348341	0.543366	-0.586073	0.235333
Liver	15	mmu-miR-122-3p	2.51958	0.120265	0.324129	1.33318	0.0357638
Liver	15	mmu-miR-122-5p	1.28269	0.222101	0.427583	0.359177	0.170904
Liver	15	mmu-miR-12206-5p	1.33159	0.112173	0.318044	0.413149	0.235333
Liver	15	mmu-miR-122b-5p	1.33173	0.244618	0.433478	0.413306	0.315302
Liver	15	mmu-miR-124-3p	2.03497	0.207905	0.420159	1.025	0.784191
Liver	15	mmu-miR-1247-5p	1.32101	0.72401	0.828914	0.401642	0.927264
Liver	15	mmu-miR-1249-3p	1.60367	0.0914148	0.291364	0.681381	0.235333
Liver	15	mmu-miR-125a-3p	1.23714	0.108276	0.314391	0.307005	0.0552343
Liver	15	mmu-miR-125a-5p	2.01591	0.024622	0.198581	1.01143	0.0552343
Liver	15	mmu-miR-125b-1-3p	1.71441	0.030082	0.204219	0.777708	0.0224789
Liver	15	mmu-miR-125b-2-3p	1.59035	0.00336361	0.115804	0.669347	0.0137108
Liver	15	mmu-miR-125b-5p	1.50107	0.0572269	0.253058	0.585994	0.120691
Liver	15	mmu-miR-126a-3p	1.20974	0.369926	0.557202	0.2747	0.648077
Liver	15	mmu-miR-126a-5p	1.04077	0.908131	0.935297	0.0576473	0.522817
Liver	15	mmu-miR-126b-3p	2.01151	0.00628274	0.137649	1.00828	0.0224789
Liver	15	mmu-miR-126b-5p	1.53199	0.048304	0.238844	0.615403	0.0357638
Liver	15	mmu-miR-127-3p	0.53442	0.233008	0.430597	-0.903954	0.235333
Liver	15	mmu-miR-128-3p	2.13255	0.0316922	0.204809	1.09258	0.0357638
Liver	15	mmu-miR-129-1-3p	1.41758	0.189991	0.399894	0.503433	0.235333
Liver	15	mmu-miR-129-2-3p	2.48488	0.211073	0.420159	1.31318	0.315302
Liver	15	mmu-miR-129-5p	1.54565	0.213549	0.421846	0.628216	0.411314
Liver	15	mmu-miR-1291	1.32968	0.345	0.541307	0.411076	0.784191
Liver	15	mmu-miR-1306-5p	1.97908	0.110315	0.314714	0.984828	0.0552343
Liver	15	mmu-miR-130a-3p	1.53816	0.0413675	0.229186	0.621203	0.0552343
Liver	15	mmu-miR-130a-5p	2.13205	0.0188818	0.188492	1.09224	0.00811312
Liver	15	mmu-miR-130b-3p	1.27902	0.270339	0.468718	0.355037	0.315302
Liver	15	mmu-miR-132-3p	1.43305	0.737008	0.835853	0.519085	0.854805
Liver	15	mmu-miR-133a-3p	0.822154	0.651786	0.796064	-0.28252	0.927264
Liver	15	mmu-miR-133a-5p	0.526616	0.283401	0.475956	-0.925176	0.648077
Liver	15	mmu-miR-133b-3p	0.751319	0.549228	0.717419	-0.412502	0.648077
Liver	15	mmu-miR-134-5p	0.18195	0.157463	0.366653	-2.45839	0.235333
Liver	15	mmu-miR-135a-5p	2.21553	0.0920475	0.291364	1.14765	0.0828374
Liver	15	mmu-miR-136-3p	0.928089	0.847714	0.907996	-0.107665	0.927264
Liver	15	mmu-miR-136-5p	0.527666	0.149044	0.359196	-0.922302	0.120691
Liver	15	mmu-miR-137-3p	1.94252	0.105369	0.311468	0.957933	0.0552343
Liver	15	mmu-miR-138-5p	1.50122	0.139048	0.342297	0.586136	0.120691
Liver	15	mmu-miR-139-3p	1.05569	0.794852	0.882762	0.078188	0.927264
Liver	15	mmu-miR-139-5p	0.971584	0.934414	0.960315	-0.0415896	0.784191
Liver	15	mmu-miR-140-3p	0.766048	0.556453	0.722938	-0.384494	0.927264
Liver	15	mmu-miR-140-5p	1.45165	0.161057	0.370348	0.537696	0.170904
Liver	15	mmu-miR-141-3p	1.34477	0.209662	0.420159	0.42736	0.235333
Liver	15	mmu-miR-141-5p	1.39657	0.404265	0.590423	0.481892	0.120691
Liver	15	mmu-miR-142a-3p	1.45937	0.239786	0.432871	0.545341	0.315302
Liver	15	mmu-miR-142a-5p	2.79818	0.00442493	0.133301	1.48449	0.00811312
Liver	15	mmu-miR-143-3p	1.88856	0.0048381	0.137174	0.91729	0.00811312
Liver	15	mmu-miR-144-3p	0.932454	0.86878	0.920425	-0.100896	0.648077
Liver	15	mmu-miR-144-5p	0.940347	0.89561	0.929949	-0.0887354	0.648077
Liver	15	mmu-miR-145a-3p	2.21447	0.0191673	0.188492	1.14696	0.0224789
Liver	15	mmu-miR-145a-5p	0.953319	0.89106	0.927626	-0.0689689	0.648077
Liver	15	mmu-miR-145b	0.823983	0.654027	0.796064	-0.279313	0.784191
Liver	15	mmu-miR-146a-3p	1.99643	0.110066	0.314714	0.997424	0.170904
Liver	15	mmu-miR-146a-5p	2.2862	0.119022	0.324129	1.19295	0.411314
Liver	15	mmu-miR-146b-5p	1.3441	0.283343	0.475956	0.426643	0.315302
Liver	15	mmu-miR-147-3p	2.02165	0.0845759	0.281142	1.01553	0.120691
Liver	15	mmu-miR-148a-3p	1.92896	0.0118511	0.174843	0.947822	0.00811312
Liver	15	mmu-miR-148b-3p	1.87918	0.018975	0.188492	0.910107	0.0552343
Liver	15	mmu-miR-148b-5p	0.621957	0.309021	0.50434	-0.685113	0.784191
Liver	15	mmu-miR-149-5p	2.84149	0.0690849	0.26854	1.50665	0.0224789
Liver	15	mmu-miR-150-5p	1.31724	0.547852	0.717419	0.397518	0.648077
Liver	15	mmu-miR-151-3p	0.609367	0.21894	0.427243	-0.714616	0.411314
Liver	15	mmu-miR-151-5p	1.17971	0.523011	0.702204	0.238433	0.315302
Liver	15	mmu-miR-152-3p	1.14096	0.701956	0.823218	0.190248	0.784191
Liver	15	mmu-miR-152-5p	1.49521	0.0570949	0.253058	0.58035	0.0828374
Liver	15	mmu-miR-153-3p	1.27881	0.469769	0.648792	0.354797	0.648077
Liver	15	mmu-miR-154-5p	0.361634	0.18936	0.399894	-1.4674	0.235333
Liver	15	mmu-miR-155-5p	2.93026	0.0777569	0.274314	1.55103	0.0828374
Liver	15	mmu-miR-15a-3p	1.64985	0.155307	0.365161	0.722339	0.170904
Liver	15	mmu-miR-15a-5p	1.99487	0.0511252	0.241242	0.996297	0.0224789
Liver	15	mmu-miR-15b-3p	2.20011	0.0145213	0.182688	1.13758	0.00811312
Liver	15	mmu-miR-15b-5p	1.76677	0.00623509	0.137649	0.821112	0.0137108
Liver	15	mmu-miR-16-1-3p	3.20017	0.00195471	0.078514	1.67815	0.00811312
Liver	15	mmu-miR-16-2-3p	1.37892	0.461192	0.643092	0.463543	0.522817
Liver	15	mmu-miR-16-5p	1.71195	0.0661148	0.265664	0.775644	0.0552343
Liver	15	mmu-miR-17-3p	1.34487	0.156203	0.365485	0.427472	0.235333
Liver	15	mmu-miR-17-5p	0.94517	0.874595	0.920425	-0.0813538	0.648077
Liver	15	mmu-miR-181a-1-3p	1.55348	0.211823	0.420159	0.635508	0.120691
Liver	15	mmu-miR-181a-5p	1.1687	0.545246	0.717419	0.224901	0.411314
Liver	15	mmu-miR-181b-5p	1.09608	0.796805	0.882896	0.132348	0.784191
Liver	15	mmu-miR-181c-5p	1.09544	0.705256	0.825081	0.131511	0.411314
Liver	15	mmu-miR-181d-5p	1.01118	0.971256	0.981437	0.0160376	1
Liver	15	mmu-miR-182-5p	2.07833	0.000353347	0.0438513	1.05543	0.00811312
Liver	15	mmu-miR-183-3p	1.17156	0.539754	0.717419	0.228431	0.411314
Liver	15	mmu-miR-183-5p	1.88737	0.000597248	0.0546356	0.916376	0.00811312
Liver	15	mmu-miR-1839-3p	1.19356	0.545062	0.717419	0.255266	0.784191
Liver	15	mmu-miR-1839-5p	1.77661	0.0278591	0.198581	0.829131	0.0552343
Liver	15	mmu-miR-184-3p	1.83679	0.192065	0.402501	0.877188	0.522817
Liver	15	mmu-miR-1843a-3p	1.78545	0.0434107	0.235101	0.836291	0.120691
Liver	15	mmu-miR-1843a-5p	1.64463	0.0149745	0.182688	0.717762	0.0137108
Liver	15	mmu-miR-1843b-3p	1.77727	0.0162979	0.182688	0.829662	0.0357638
Liver	15	mmu-miR-1843b-5p	1.77734	0.00939848	0.156641	0.82972	0.0137108
Liver	15	mmu-miR-185-5p	1.33313	0.237611	0.430597	0.414813	0.235333
Liver	15	mmu-miR-186-3p	1.10228	0.678285	0.805254	0.140489	0.648077
Liver	15	mmu-miR-186-5p	1.21544	0.442403	0.629916	0.281482	0.411314
Liver	15	mmu-miR-187-3p	1.02207	0.955333	0.971456	0.0314939	0.784191
Liver	15	mmu-miR-188-3p	1.4607	0.173643	0.378715	0.54666	0.235333
Liver	15	mmu-miR-188-5p	0.899282	0.777963	0.868622	-0.153155	0.784191
Liver	15	mmu-miR-1895	1.16978	0.699033	0.82179	0.226235	0.784191
Liver	15	mmu-miR-18a-5p	1.63135	0.0261043	0.198581	0.706068	0.0357638
Liver	15	mmu-miR-18b-5p	1.7983	0.0885155	0.28443	0.846637	0.0552343
Liver	15	mmu-miR-190a-3p	1.91999	0.0132623	0.182688	0.941096	0.0357638
Liver	15	mmu-miR-190a-5p	1.63137	0.0278151	0.198581	0.706082	0.0552343
Liver	15	mmu-miR-190b-5p	1.59698	0.121044	0.324129	0.675343	0.315302
Liver	15	mmu-miR-191-3p	1.81141	0.0199704	0.18874	0.857116	0.0224789
Liver	15	mmu-miR-191-5p	1.55384	0.123341	0.328456	0.635842	0.170904
Liver	15	mmu-miR-192-3p	1.07078	0.827946	0.892774	0.0986566	0.784191
Liver	15	mmu-miR-192-5p	1.52454	0.0714521	0.268976	0.608375	0.0552343
Liver	15	mmu-miR-1934-5p	2.08034	0.0182186	0.188492	1.05682	0.0357638
Liver	15	mmu-miR-193a-3p	0.915512	0.775836	0.868622	-0.127349	0.784191
Liver	15	mmu-miR-193a-5p	0.534156	0.379077	0.559128	-0.904668	0.648077
Liver	15	mmu-miR-193b-3p	1.41559	0.256337	0.44783	0.501407	0.170904
Liver	15	mmu-miR-194-2-3p	1.46416	0.132057	0.338571	0.550077	0.235333
Liver	15	mmu-miR-194-5p	1.20348	0.474133	0.651089	0.267208	0.522817
Liver	15	mmu-miR-1947-5p	1.1384	0.659019	0.796148	0.187003	0.927264
Liver	15	mmu-miR-1948-3p	1.10317	0.804602	0.887786	0.141661	0.927264
Liver	15	mmu-miR-1948-5p	1.18573	0.688939	0.813894	0.245771	0.784191
Liver	15	mmu-miR-1955-5p	1.22912	0.468367	0.648715	0.297623	0.522817
Liver	15	mmu-miR-195a-5p	2.00242	0.00249346	0.0924499	1.00174	0.00811312
Liver	15	mmu-miR-1964-5p	1.56306	0.118511	0.324129	0.644378	0.170904
Liver	15	mmu-miR-1968-5p	0.977867	0.94804	0.967659	-0.0322903	1
Liver	15	mmu-miR-196a-5p	1.40038	0.481582	0.659439	0.485816	0.411314
Liver	15	mmu-miR-196b-5p	1.36164	0.443032	0.629916	0.445346	0.411314
Liver	15	mmu-miR-1981-5p	0.908855	0.778516	0.868622	-0.137878	0.927264
Liver	15	mmu-miR-1983	1.1795	0.458453	0.642367	0.23818	0.522817
Liver	15	mmu-miR-199a-3p	2.16213	0.00941931	0.156641	1.11245	0.0137108
Liver	15	mmu-miR-199a-5p	2.27951	0.00116695	0.0768787	1.18873	0.00811312
Liver	15	mmu-miR-199b-3p	2.16229	0.00942448	0.156641	1.11256	0.0137108
Liver	15	mmu-miR-199b-5p	2.44734	0.00717488	0.145854	1.29121	0.00811312
Liver	15	mmu-miR-19a-3p	1.70965	0.0228286	0.198581	0.773697	0.0357638
Liver	15	mmu-miR-19a-5p	2.27599	0.0162369	0.182688	1.1865	0.0224789
Liver	15	mmu-miR-19b-1-5p	1.03984	0.884917	0.925228	0.0563653	0.648077
Liver	15	mmu-miR-19b-3p	1.77874	0.0119706	0.174843	0.830853	0.00811312
Liver	15	mmu-miR-1a-3p	0.816959	0.662516	0.796341	-0.291664	1
Liver	15	mmu-miR-200a-3p	1.947	0.03131	0.204809	0.961251	0.0552343
Liver	15	mmu-miR-200a-5p	0.972694	0.949591	0.967659	-0.0399418	0.784191
Liver	15	mmu-miR-200b-3p	1.61034	0.130492	0.338162	0.687365	0.235333
Liver	15	mmu-miR-200c-3p	1.4504	0.207051	0.420159	0.53645	0.411314
Liver	15	mmu-miR-201-5p	2.17443	0.193423	0.403385	1.12064	0.170904
Liver	15	mmu-miR-203-3p	1.19262	0.352499	0.546655	0.254137	0.411314
Liver	15	mmu-miR-203-5p	1.74388	0.000680111	0.0546356	0.8023	0.0137108
Liver	15	mmu-miR-203b-3p	1.0634	0.856102	0.912923	0.08869	0.522817
Liver	15	mmu-miR-204-5p	1.59559	0.210901	0.420159	0.67409	0.235333
Liver	15	mmu-miR-205-5p	0.684413	0.366688	0.555798	-0.54706	0.522817
Liver	15	mmu-miR-206-3p	0.877564	0.763681	0.862047	-0.188424	0.648077
Liver	15	mmu-miR-208a-3p	0.872015	0.659992	0.796148	-0.197575	0.648077
Liver	15	mmu-miR-20a-3p	1.02584	0.89021	0.927626	0.0368047	0.927264
Liver	15	mmu-miR-20a-5p	1.12809	0.677193	0.805254	0.173888	0.648077
Liver	15	mmu-miR-20b-5p	1.48322	0.277327	0.474013	0.568729	0.315302
Liver	15	mmu-miR-210-3p	1.20006	0.631529	0.788593	0.263106	0.411314
Liver	15	mmu-miR-211-5p	1.22134	0.392879	0.575585	0.288468	0.522817
Liver	15	mmu-miR-212-3p	1.13805	0.698341	0.82179	0.186567	0.784191
Liver	15	mmu-miR-2137	0.305242	0.181263	0.390038	-1.71198	0.0828374
Liver	15	mmu-miR-214-3p	1.18591	0.540261	0.717419	0.246	0.648077
Liver	15	mmu-miR-214-5p	1.66132	0.214615	0.422221	0.732328	0.170904
Liver	15	mmu-miR-215-3p	5.56432	0.00175449	0.0768787	2.4762	0.00811312
Liver	15	mmu-miR-215-5p	3.67038	0.00129561	0.0768787	1.87593	0.00811312
Liver	15	mmu-miR-216a-5p	0.339762	0.237633	0.430597	-1.5574	0.170904
Liver	15	mmu-miR-218-5p	1.5323	0.196671	0.403385	0.615696	0.170904
Liver	15	mmu-miR-219a-5p	1.62211	0.0173907	0.186273	0.697875	0.0552343
Liver	15	mmu-miR-21a-3p	1.59691	0.0248998	0.198581	0.675283	0.0552343
Liver	15	mmu-miR-21a-5p	1.41743	0.0531762	0.241242	0.503276	0.120691
Liver	15	mmu-miR-21c	2.80445	0.139623	0.342297	1.48772	0.0552343
Liver	15	mmu-miR-22-3p	1.50175	0.173289	0.378715	0.58664	0.411314
Liver	15	mmu-miR-22-5p	1.08017	0.81793	0.891924	0.111264	0.522817
Liver	15	mmu-miR-221-3p	1.81698	0.0370568	0.220454	0.861544	0.0552343
Liver	15	mmu-miR-221-5p	2.15116	0.0137934	0.182688	1.10512	0.0224789
Liver	15	mmu-miR-222-3p	2.07883	0.0445393	0.238137	1.05577	0.0224789
Liver	15	mmu-miR-222-5p	1.5097	0.373716	0.558224	0.594266	0.315302
Liver	15	mmu-miR-223-3p	1.51158	0.228609	0.430597	0.596058	0.235333
Liver	15	mmu-miR-223-5p	1.18654	0.473426	0.651089	0.246762	0.411314
Liver	15	mmu-miR-224-5p	2.07	0.0500483	0.238844	1.04963	0.0552343
Liver	15	mmu-miR-23a-3p	1.43477	0.162667	0.370348	0.520815	0.170904
Liver	15	mmu-miR-23a-5p	2.73008	0.0924869	0.291364	1.44894	0.120691
Liver	15	mmu-miR-23b-3p	1.30138	0.28262	0.475956	0.380038	0.235333
Liver	15	mmu-miR-23b-5p	1.74678	0.0102094	0.164031	0.804696	0.0552343
Liver	15	mmu-miR-24-1-5p	1.46096	0.18706	0.399894	0.54692	0.0828374
Liver	15	mmu-miR-24-2-5p	1.26634	0.359958	0.550793	0.340663	0.522817
Liver	15	mmu-miR-24-3p	1.10284	0.719438	0.828914	0.141225	1
Liver	15	mmu-miR-25-3p	1.72854	0.0231691	0.198581	0.789558	0.0224789
Liver	15	mmu-miR-26a-2-3p	1.09508	0.722784	0.828914	0.131033	0.927264
Liver	15	mmu-miR-26a-5p	1.36888	0.236122	0.430597	0.452992	0.235333
Liver	15	mmu-miR-26b-3p	1.32138	0.256434	0.44783	0.402049	0.170904
Liver	15	mmu-miR-26b-5p	1.49134	0.0731035	0.268976	0.576613	0.0828374
Liver	15	mmu-miR-27a-3p	1.23281	0.337354	0.536648	0.301947	0.315302
Liver	15	mmu-miR-27a-5p	2.53568	0.0268877	0.198581	1.34238	0.0137108
Liver	15	mmu-miR-27b-3p	1.25459	0.417873	0.604849	0.32721	0.235333
Liver	15	mmu-miR-27b-5p	1.32504	0.144503	0.350002	0.406036	0.120691
Liver	15	mmu-miR-28a-3p	1.8977	0.0259996	0.198581	0.92425	0.0137108
Liver	15	mmu-miR-28a-5p	1.33426	0.372904	0.558224	0.416039	0.648077
Liver	15	mmu-miR-28c	1.75777	0.0519158	0.241242	0.813743	0.0552343
Liver	15	mmu-miR-290b-3p	1.08785	0.814997	0.890768	0.121479	1
Liver	15	mmu-miR-295-3p	2.62851	0.0327441	0.204969	1.39425	0.0224789
Liver	15	mmu-miR-297a-5p	1.7522	0.120393	0.324129	0.809163	0.120691
Liver	15	mmu-miR-297c-5p	1.71161	0.106151	0.311468	0.775353	0.170904
Liver	15	mmu-miR-299a-3p	0.500515	0.321945	0.517571	-0.998514	0.522817
Liver	15	mmu-miR-29a-3p	2.00052	0.0210313	0.194944	1.00038	0.0137108
Liver	15	mmu-miR-29a-5p	1.47121	0.152567	0.363901	0.557005	0.120691
Liver	15	mmu-miR-29b-1-5p	1.50178	0.225737	0.428368	0.586675	0.315302
Liver	15	mmu-miR-29b-2-5p	0.91224	0.832047	0.895193	-0.132515	0.522817
Liver	15	mmu-miR-29b-3p	2.30845	0.0054697	0.137649	1.20693	0.00811312
Liver	15	mmu-miR-29c-3p	2.10807	0.00589283	0.137649	1.07592	0.00811312
Liver	15	mmu-miR-29c-5p	1.50709	0.165248	0.372511	0.591769	0.522817
Liver	15	mmu-miR-300-3p	0.641741	0.276254	0.473859	-0.639937	0.411314
Liver	15	mmu-miR-301a-3p	1.29314	0.241268	0.433478	0.370878	0.170904
Liver	15	mmu-miR-3061-5p	0.926853	0.884453	0.925228	-0.109587	0.522817
Liver	15	mmu-miR-3065-5p	3.24729	0.0637681	0.260964	1.69924	0.235333
Liver	15	mmu-miR-3068-3p	1.96329	0.134373	0.339098	0.973273	0.120691
Liver	15	mmu-miR-3068-5p	1.71485	0.0230934	0.198581	0.778082	0.0224789
Liver	15	mmu-miR-3073a-3p	0.744404	0.517433	0.696656	-0.425842	1
Liver	15	mmu-miR-3073a-5p	1.06806	0.884605	0.925228	0.0949976	0.411314
Liver	15	mmu-miR-3084-3p	1.89957	6.04103e-05	0.0291178	0.925676	0.00811312
Liver	15	mmu-miR-3084-5p	1.52724	0.0737742	0.269388	0.610929	0.0552343
Liver	15	mmu-miR-30a-3p	1.34978	0.309424	0.50434	0.43272	0.170904
Liver	15	mmu-miR-30a-5p	1.34658	0.0592701	0.255073	0.4293	0.0828374
Liver	15	mmu-miR-30b-3p	1.84059	0.00146569	0.0768787	0.880166	0.00811312
Liver	15	mmu-miR-30b-5p	1.54891	0.115693	0.322334	0.631249	0.120691
Liver	15	mmu-miR-30c-1-3p	1.78811	0.0371265	0.220454	0.838434	0.120691
Liver	15	mmu-miR-30c-2-3p	2.05072	0.0423989	0.23223	1.03613	0.120691
Liver	15	mmu-miR-30c-5p	1.49824	0.0948535	0.294964	0.583264	0.0552343
Liver	15	mmu-miR-30d-3p	1.4774	0.0828627	0.27736	0.563062	0.170904
Liver	15	mmu-miR-30d-5p	1.10482	0.673061	0.803008	0.14381	0.784191
Liver	15	mmu-miR-30e-3p	1.54655	0.103441	0.311468	0.629057	0.170904
Liver	15	mmu-miR-30e-5p	1.26501	0.112976	0.318448	0.339147	0.170904
Liver	15	mmu-miR-31-3p	1.42654	0.194229	0.403385	0.512523	0.315302
Liver	15	mmu-miR-31-5p	1.10093	0.710346	0.827021	0.138717	0.648077
Liver	15	mmu-miR-3105-5p	1.49674	0.345897	0.541307	0.58182	0.315302
Liver	15	mmu-miR-32-3p	2.0268	0.0112954	0.174843	1.01921	0.0137108
Liver	15	mmu-miR-32-5p	1.83671	0.00815213	0.151207	0.877125	0.00811312
Liver	15	mmu-miR-320-3p	1.01102	0.968367	0.980574	0.0158144	0.648077
Liver	15	mmu-miR-322-3p	1.53048	0.137145	0.342297	0.613982	0.235333
Liver	15	mmu-miR-322-5p	1.00676	0.982416	0.988279	0.009723	0.784191
Liver	15	mmu-miR-324-3p	0.77289	0.542565	0.717419	-0.371664	0.784191
Liver	15	mmu-miR-324-5p	1.10543	0.708123	0.826429	0.144604	0.927264
Liver	15	mmu-miR-326-3p	1.10572	0.719019	0.828914	0.144986	0.784191
Liver	15	mmu-miR-328-3p	1.38271	0.289299	0.484174	0.467503	0.315302
Liver	15	mmu-miR-33-3p	1.77015	0.244303	0.433478	0.82387	0.315302
Liver	15	mmu-miR-33-5p	1.86939	0.0709558	0.268976	0.902564	0.170904
Liver	15	mmu-miR-330-3p	0.552872	0.162892	0.370348	-0.854982	0.315302
Liver	15	mmu-miR-330-5p	0.798635	0.588693	0.747599	-0.324392	0.784191
Liver	15	mmu-miR-331-3p	1.49509	0.0637051	0.260964	0.580232	0.0552343
Liver	15	mmu-miR-331-5p	0.970153	0.958561	0.972687	-0.0437157	0.411314
Liver	15	mmu-miR-335-3p	1.36885	0.559884	0.725441	0.452965	1
Liver	15	mmu-miR-335-5p	1.62574	0.0816256	0.277067	0.701095	0.170904
Liver	15	mmu-miR-337-3p	0.763503	0.49327	0.669735	-0.389295	0.648077
Liver	15	mmu-miR-337-5p	0.854428	0.726898	0.830037	-0.226969	0.927264
Liver	15	mmu-miR-338-3p	1.69255	0.015849	0.182688	0.759203	0.0137108
Liver	15	mmu-miR-338-5p	0.924472	0.862702	0.91793	-0.113299	1
Liver	15	mmu-miR-339-3p	1.47007	0.0494261	0.238844	0.55589	0.0828374
Liver	15	mmu-miR-339-5p	1.02243	0.947855	0.967659	0.0319976	0.927264
Liver	15	mmu-miR-340-3p	1.41357	0.223549	0.427583	0.499341	0.120691
Liver	15	mmu-miR-340-5p	1.81771	0.0298766	0.204219	0.862122	0.0137108
Liver	15	mmu-miR-341-3p	0.555607	0.300639	0.499682	-0.847863	0.784191
Liver	15	mmu-miR-342-3p	1.89493	0.0195531	0.188492	0.922143	0.0224789
Liver	15	mmu-miR-342-5p	0.744192	0.562292	0.726608	-0.426252	0.522817
Liver	15	mmu-miR-345-3p	1.21144	0.541266	0.717419	0.276723	0.411314
Liver	15	mmu-miR-345-5p	0.957088	0.901088	0.932026	-0.0632758	0.927264
Liver	15	mmu-miR-3470a	0.382491	0.368903	0.557202	-1.3865	1
Liver	15	mmu-miR-3470b	0.419053	0.362538	0.552984	-1.2548	0.927264
Liver	15	mmu-miR-3473a	1.13478	0.570719	0.733564	0.182411	0.315302
Liver	15	mmu-miR-3473b	0.914473	0.667625	0.800373	-0.128988	0.784191
Liver	15	mmu-miR-3473e	0.747774	0.323213	0.517571	-0.419326	0.411314
Liver	15	mmu-miR-34a-3p	1.65957	0.225448	0.428368	0.730808	0.120691
Liver	15	mmu-miR-34a-5p	2.41875	0.0060747	0.137649	1.27426	0.0357638
Liver	15	mmu-miR-34b-3p	2.03067	0.170312	0.374842	1.02196	0.170904
Liver	15	mmu-miR-34b-5p	4.17889	0.0406444	0.229186	2.06312	0.00811312
Liver	15	mmu-miR-34c-3p	1.37983	0.375843	0.558224	0.464492	0.522817
Liver	15	mmu-miR-34c-5p	2.95119	0.0884706	0.28443	1.56129	0.0828374
Liver	15	mmu-miR-350-3p	1.40241	0.0586938	0.254869	0.487904	0.0828374
Liver	15	mmu-miR-351-5p	1.05205	0.754907	0.854143	0.073203	1
Liver	15	mmu-miR-3535	1.45675	0.131196	0.338162	0.542756	0.120691
Liver	15	mmu-miR-3572-3p	1.19677	0.643094	0.792766	0.259146	0.648077
Liver	15	mmu-miR-361-3p	1.4691	0.0759593	0.274314	0.554929	0.170904
Liver	15	mmu-miR-361-5p	0.829189	0.669192	0.800373	-0.270227	0.784191
Liver	15	mmu-miR-3618-5p	1.77745	0.432252	0.620139	0.829805	0.648077
Liver	15	mmu-miR-362-3p	0.813752	0.653091	0.796064	-0.297339	0.784191
Liver	15	mmu-miR-362-5p	1.18108	0.549197	0.717419	0.240111	0.411314
Liver	15	mmu-miR-365-2-5p	1.71943	0.22315	0.427583	0.781926	0.315302
Liver	15	mmu-miR-365-3p	2.06372	0.0286011	0.199793	1.04524	0.0224789
Liver	15	mmu-miR-369-3p	1.3329	0.514615	0.694802	0.414564	1
Liver	15	mmu-miR-369-5p	0.943514	0.869801	0.920425	-0.0838838	0.648077
Liver	15	mmu-miR-374b-5p	0.854748	0.717658	0.828914	-0.226428	0.927264
Liver	15	mmu-miR-374c-5p	0.868401	0.821059	0.891924	-0.203566	0.648077
Liver	15	mmu-miR-375-3p	1.99825	0.119328	0.324129	0.998734	0.0552343
Liver	15	mmu-miR-376a-3p	0.756575	0.412802	0.599309	-0.402445	0.648077
Liver	15	mmu-miR-376b-3p	0.376623	0.110346	0.314714	-1.40881	0.120691
Liver	15	mmu-miR-376b-5p	0.458744	0.125746	0.331201	-1.12424	0.0828374
Liver	15	mmu-miR-376c-3p	0.933256	0.849863	0.90828	-0.0996551	0.648077
Liver	15	mmu-miR-377-3p	0.529109	0.17976	0.390038	-0.918364	0.315302
Liver	15	mmu-miR-378a-3p	0.631772	0.357898	0.549468	-0.662523	0.927264
Liver	15	mmu-miR-378a-5p	0.957768	0.845236	0.907358	-0.0622514	1
Liver	15	mmu-miR-378b	0.781142	0.546038	0.717419	-0.356343	0.927264
Liver	15	mmu-miR-378c	0.813041	0.564851	0.727963	-0.2986	0.927264
Liver	15	mmu-miR-378d	0.689858	0.432296	0.620139	-0.535629	0.927264
Liver	15	mmu-miR-379-3p	0.546621	0.32239	0.517571	-0.871388	0.315302
Liver	15	mmu-miR-379-5p	0.234531	0.138776	0.342297	-2.09215	0.0828374
Liver	15	mmu-miR-380-3p	0.724607	0.639422	0.792291	-0.464729	0.583025
Liver	15	mmu-miR-381-3p	0.323571	0.126778	0.332104	-1.62784	0.0828374
Liver	15	mmu-miR-382-5p	0.691389	0.405457	0.590423	-0.53243	0.522817
Liver	15	mmu-miR-383-5p	0.208525	0.105767	0.311468	-2.26171	0.0552343
Liver	15	mmu-miR-3963	0.722236	0.304154	0.503788	-0.469458	0.522817
Liver	15	mmu-miR-3968	0.877679	0.721115	0.828914	-0.188235	0.927264
Liver	15	mmu-miR-3970	1.5408	0.291481	0.486138	0.623684	0.522817
Liver	15	mmu-miR-409-3p	0.440972	0.243655	0.433478	-1.18124	0.411314
Liver	15	mmu-miR-411-3p	0.485193	0.228766	0.430597	-1.04337	0.0828374
Liver	15	mmu-miR-411-5p	0.362241	0.140866	0.342917	-1.46498	0.0828374
Liver	15	mmu-miR-421-3p	1.48131	0.365553	0.555798	0.566876	0.522817
Liver	15	mmu-miR-423-3p	1.41196	0.21871	0.427243	0.497699	0.170904
Liver	15	mmu-miR-423-5p	1.54993	0.189392	0.399894	0.632205	0.315302
Liver	15	mmu-miR-425-3p	1.34558	0.253477	0.445897	0.428233	0.235333
Liver	15	mmu-miR-425-5p	1.38419	0.242035	0.433478	0.469045	0.522817
Liver	15	mmu-miR-429-3p	1.31922	0.320361	0.517571	0.399683	0.170904
Liver	15	mmu-miR-434-3p	0.884321	0.825141	0.891924	-0.177357	0.854805
Liver	15	mmu-miR-434-5p	0.469805	0.106623	0.311468	-1.08987	0.120691
Liver	15	mmu-miR-449a-5p	1.21436	0.577715	0.740581	0.280196	0.235333
Liver	15	mmu-miR-450a-2-3p	1.52632	0.11489	0.32196	0.610056	0.170904
Liver	15	mmu-miR-450a-5p	1.56238	0.0869128	0.283054	0.643745	0.120691
Liver	15	mmu-miR-450b-3p	1.16101	0.637787	0.792291	0.215386	0.784191
Liver	15	mmu-miR-450b-5p	1.12	0.4858	0.662778	0.163499	0.648077
Liver	15	mmu-miR-451a	0.857911	0.728435	0.830037	-0.2211	0.784191
Liver	15	mmu-miR-455-3p	1.43477	0.162688	0.370348	0.520824	0.170904
Liver	15	mmu-miR-455-5p	1.52753	0.00726245	0.145854	0.611201	0.0137108
Liver	15	mmu-miR-463-5p	38.5115	0.0369224	0.220454	5.26722	0.00673595
Liver	15	mmu-miR-465a-3p	17.9485	0.0276345	0.198581	4.16579	0.0137108
Liver	15	mmu-miR-465b-3p	17.9485	0.0276345	0.198581	4.16579	0.0137108
Liver	15	mmu-miR-465b-5p	45.247	0.033388	0.206321	5.49975	0.0128656
Liver	15	mmu-miR-465c-3p	18.0576	0.0275913	0.198581	4.17453	0.0137108
Liver	15	mmu-miR-465c-5p	84.2829	0.0449595	0.238137	6.39717	0.044368
Liver	15	mmu-miR-465d-3p	6.5277	0.0729891	0.268976	2.70657	0.0688944
Liver	15	mmu-miR-466a-3p	0.593808	0.16848	0.372511	-0.751931	0.170904
Liver	15	mmu-miR-466b-3p	0.580766	0.15353	0.363901	-0.78397	0.170904
Liver	15	mmu-miR-466c-3p	0.593808	0.16848	0.372511	-0.751931	0.170904
Liver	15	mmu-miR-466c-5p	1.58717	0.167471	0.372511	0.666456	0.315302
Liver	15	mmu-miR-466d-3p	1.07098	0.811212	0.888646	0.0989334	0.648077
Liver	15	mmu-miR-466e-3p	0.593808	0.16848	0.372511	-0.751931	0.170904
Liver	15	mmu-miR-466i-5p	1.15714	0.660704	0.796148	0.210567	0.927264
Liver	15	mmu-miR-466p-3p	0.593808	0.16848	0.372511	-0.751931	0.170904
Liver	15	mmu-miR-467a-5p	0.757361	0.454705	0.639637	-0.400946	0.648077
Liver	15	mmu-miR-467b-5p	0.757361	0.454705	0.639637	-0.400946	0.648077
Liver	15	mmu-miR-467c-5p	1.28997	0.354859	0.548212	0.367336	0.522817
Liver	15	mmu-miR-467d-5p	1.00589	0.986228	0.988279	0.00847568	0.648077
Liver	15	mmu-miR-467e-5p	1.98995	0.0134663	0.182688	0.992732	0.0224789
Liver	15	mmu-miR-470-3p	5.71534	0.0795361	0.274914	2.51484	0.0800423
Liver	15	mmu-miR-470-5p	9.32342	0.0968773	0.299326	3.22086	0.0800423
Liver	15	mmu-miR-471-3p	22.453	0.0678159	0.267276	4.48883	0.0212669
Liver	15	mmu-miR-471-5p	40.7153	0.196204	0.403385	5.3475	0.169289
Liver	15	mmu-miR-484	1.40111	0.139659	0.342297	0.486575	0.411314
Liver	15	mmu-miR-486a-3p	0.815737	0.733698	0.834062	-0.293825	0.648077
Liver	15	mmu-miR-486a-5p	0.285111	0.2363	0.430597	-1.8104	0.522817
Liver	15	mmu-miR-486b-5p	0.299937	0.231761	0.430597	-1.73727	0.522817
Liver	15	mmu-miR-487b-3p	2.58182	0.0460473	0.238844	1.36839	0.120691
Liver	15	mmu-miR-497a-3p	2.00358	0.0779689	0.274314	1.00258	0.0552343
Liver	15	mmu-miR-497a-5p	2.32476	0.0498114	0.238844	1.21708	0.120691
Liver	15	mmu-miR-499-5p	1.42958	0.508594	0.688602	0.515596	0.170904
Liver	15	mmu-miR-500-3p	0.670715	0.421237	0.607892	-0.576228	0.927264
Liver	15	mmu-miR-501-3p	0.791412	0.551745	0.71876	-0.337499	0.927264
Liver	15	mmu-miR-501-5p	1.26157	0.435804	0.623317	0.335219	0.411314
Liver	15	mmu-miR-503-3p	0.271491	0.118263	0.324129	-1.88103	0.522817
Liver	15	mmu-miR-503-5p	1.47229	0.0699261	0.268976	0.558057	0.170904
Liver	15	mmu-miR-505-3p	1.675	0.18121	0.390038	0.74416	0.170904
Liver	15	mmu-miR-505-5p	1.99835	0.0470107	0.238844	0.998808	0.0552343
Liver	15	mmu-miR-5099	0.932814	0.785181	0.874035	-0.100339	1
Liver	15	mmu-miR-5104	1.17742	0.688469	0.813894	0.235628	0.522817
Liver	15	mmu-miR-511-3p	0.992824	0.981529	0.988279	-0.0103898	0.927264
Liver	15	mmu-miR-511-5p	1.53323	0.352717	0.546655	0.616577	0.648077
Liver	15	mmu-miR-5113	1.57497	0.130998	0.338162	0.65532	0.235333
Liver	15	mmu-miR-5121	1.00039	0.999211	0.999211	0.000559733	0.120691
Liver	15	mmu-miR-5123	0.910411	0.772872	0.868622	-0.13541	0.648077
Liver	15	mmu-miR-5126	0.304639	0.0629324	0.260964	-1.71483	0.0828374
Liver	15	mmu-miR-532-3p	0.52682	0.23321	0.430597	-0.924618	0.411314
Liver	15	mmu-miR-532-5p	1.42557	0.133936	0.339098	0.511535	0.170904
Liver	15	mmu-miR-540-5p	0.621098	0.343765	0.541307	-0.687108	0.315302
Liver	15	mmu-miR-541-5p	0.577271	0.272046	0.469986	-0.792679	0.411314
Liver	15	mmu-miR-542-3p	1.30393	0.2372	0.430597	0.382868	0.522817
Liver	15	mmu-miR-542-5p	1.03853	0.904369	0.933418	0.0545465	0.927264
Liver	15	mmu-miR-547-3p	2.72488	0.082751	0.27736	1.44619	0.0828374
Liver	15	mmu-miR-551b-3p	1.31183	0.237015	0.430597	0.391576	0.784191
Liver	15	mmu-miR-574-3p	1.49421	0.0682052	0.267276	0.579386	0.0552343
Liver	15	mmu-miR-574-5p	1.30433	0.221995	0.427583	0.383306	0.411314
Liver	15	mmu-miR-582-5p	1.85133	0.0155549	0.182688	0.888564	0.0224789
Liver	15	mmu-miR-592-5p	12.1996	0.0257514	0.198581	3.60876	0.0357638
Liver	15	mmu-miR-598-3p	1.50932	0.0406225	0.229186	0.593898	0.0828374
Liver	15	mmu-miR-6236	0.809163	0.806081	0.887786	-0.305497	1
Liver	15	mmu-miR-6239	0.932359	0.825307	0.891924	-0.101043	1
Liver	15	mmu-miR-6240	0.464319	0.0155046	0.182688	-1.10681	0.0137108
Liver	15	mmu-miR-6516-3p	0.662303	0.341681	0.539968	-0.594437	0.522817
Liver	15	mmu-miR-6516-5p	1.62013	0.104113	0.311468	0.696113	0.120691
Liver	15	mmu-miR-652-3p	1.07661	0.810608	0.888646	0.106493	0.927264
Liver	15	mmu-miR-652-5p	1.33049	0.308249	0.50434	0.411956	0.235333
Liver	15	mmu-miR-664-3p	1.61462	0.0664729	0.265664	0.691193	0.0552343
Liver	15	mmu-miR-664-5p	1.81532	0.139901	0.342297	0.860224	0.411314
Liver	15	mmu-miR-669a-3p	1.71258	0.0638873	0.260964	0.776172	0.0552343
Liver	15	mmu-miR-669a-5p	1.04601	0.874473	0.920425	0.0648938	0.784191
Liver	15	mmu-miR-669b-5p	1.0421	0.89715	0.929949	0.0594914	1
Liver	15	mmu-miR-669c-5p	1.38944	0.379325	0.559128	0.474507	0.411314
Liver	15	mmu-miR-669l-5p	2.47942	0.000363911	0.0438513	1.31	0.00811312
Liver	15	mmu-miR-669o-3p	1.71258	0.0638873	0.260964	0.776172	0.0552343
Liver	15	mmu-miR-669o-5p	1.43311	0.150066	0.359861	0.519151	0.315302
Liver	15	mmu-miR-669p-5p	1.04601	0.874473	0.920425	0.0648938	0.784191
Liver	15	mmu-miR-671-5p	0.994274	0.985278	0.988279	-0.00828398	0.648077
Liver	15	mmu-miR-674-3p	1.43537	0.328624	0.524492	0.521426	0.648077
Liver	15	mmu-miR-674-5p	1.6547	0.0703149	0.268976	0.726572	0.0552343
Liver	15	mmu-miR-676-3p	1.54764	0.101477	0.309571	0.630066	0.120691
Liver	15	mmu-miR-676-5p	2.11197	0.0409108	0.229186	1.07859	0.0357638
Liver	15	mmu-miR-677-5p	1.06714	0.825165	0.891924	0.0937445	1
Liver	15	mmu-miR-690	0.5628	0.445039	0.630908	-0.829307	0.170904
Liver	15	mmu-miR-6972-3p	1.51113	0.28257	0.475956	0.595626	0.411314
Liver	15	mmu-miR-6988-3p	0.606657	0.263234	0.458047	-0.721048	0.411314
Liver	15	mmu-miR-700-3p	1.88761	0.0226999	0.198581	0.916563	0.0224789
Liver	15	mmu-miR-700-5p	1.29906	0.314878	0.511014	0.377466	0.411314
Liver	15	mmu-miR-701-5p	1.187	0.615773	0.770916	0.24732	0.522817
Liver	15	mmu-miR-7033-5p	0.819651	0.65659	0.796148	-0.286918	0.522817
Liver	15	mmu-miR-7065-3p	0.635181	0.455177	0.639637	-0.65476	0.927264
Liver	15	mmu-miR-708-5p	1.60645	0.308491	0.50434	0.683879	0.315302
Liver	15	mmu-miR-7083-5p	0.702564	0.595397	0.75126	-0.509298	1
Liver	15	mmu-miR-709	0.417528	0.195506	0.403385	-1.26005	0.170904
Liver	15	mmu-miR-7219-3p	2.05672	0.0172476	0.186273	1.04034	0.0224789
Liver	15	mmu-miR-7240-5p	1.33603	0.252963	0.445897	0.41795	0.170904
Liver	15	mmu-miR-741-3p	34.6585	0.0666916	0.265664	5.11514	0.00796941
Liver	15	mmu-miR-741-5p	13.3188	0.0936643	0.293157	3.73539	0.0464841
Liver	15	mmu-miR-742-3p	14.0207	0.0993727	0.305081	3.80949	0.11275
Liver	15	mmu-miR-743a-3p	27.7516	0.0791395	0.274914	4.7945	0.103604
Liver	15	mmu-miR-743b-3p	24.6373	0.0485122	0.238844	4.62277	0.0552343
Liver	15	mmu-miR-744-3p	1.7453	0.0534008	0.241242	0.803479	0.0357638
Liver	15	mmu-miR-744-5p	1.27071	0.376242	0.558224	0.345639	0.522817
Liver	15	mmu-miR-7a-1-3p	1.08938	0.713419	0.828598	0.123507	0.648077
Liver	15	mmu-miR-7a-5p	1.42551	0.154016	0.363901	0.511476	0.235333
Liver	15	mmu-miR-7b-5p	1.95489	0.103457	0.311468	0.967089	0.170904
Liver	15	mmu-miR-802-3p	2.01722	0.281027	0.475956	1.01237	0.120691
Liver	15	mmu-miR-802-5p	2.38975	0.159542	0.369708	1.25686	0.120691
Liver	15	mmu-miR-871-3p	16.8222	0.0535537	0.241242	4.07229	0.0546812
Liver	15	mmu-miR-871-5p	20.9907	0.0380744	0.221107	4.39168	0.0212669
Liver	15	mmu-miR-872-3p	1.28374	0.340377	0.539676	0.360352	0.170904
Liver	15	mmu-miR-872-5p	0.727845	0.463361	0.643631	-0.458297	0.927264
Liver	15	mmu-miR-874-3p	1.19481	0.58305	0.743466	0.256784	0.522817
Liver	15	mmu-miR-874-5p	0.662088	0.376396	0.558224	-0.594905	0.648077
Liver	15	mmu-miR-877-5p	0.841977	0.589393	0.747599	-0.248147	0.648077
Liver	15	mmu-miR-878-3p	123.356	0.0322936	0.204809	6.94669	0.00549411
Liver	15	mmu-miR-878-5p	48.5081	0.0320637	0.204809	5.60015	0.0285193
Liver	15	mmu-miR-879-5p	1.71368	0.133843	0.339098	0.777101	0.235333
Liver	15	mmu-miR-880-3p	32.7911	0.0579474	0.253915	5.03523	0.0137108
Liver	15	mmu-miR-881-3p	15.8711	0.0778612	0.274314	3.98833	0.0552343
Liver	15	mmu-miR-883a-3p	37.5555	0.0280156	0.198581	5.23095	0.00754623
Liver	15	mmu-miR-883a-5p	6.36744	0.229775	0.430597	2.67071	0.597048
Liver	15	mmu-miR-883b-3p	91.5921	0.0482891	0.238844	6.51715	0.11275
Liver	15	mmu-miR-883b-5p	7.61952	0.0773377	0.274314	2.9297	0.19562
Liver	15	mmu-miR-9-3p	1.97617	0.309719	0.50434	0.98271	0.784191
Liver	15	mmu-miR-9-5p	1.80679	0.207266	0.420159	0.853431	0.315302
Liver	15	mmu-miR-92a-1-5p	1.20733	0.649143	0.796064	0.271817	0.784191
Liver	15	mmu-miR-92a-3p	0.833343	0.597097	0.751438	-0.263018	0.648077
Liver	15	mmu-miR-92b-3p	1.39232	0.357952	0.549468	0.477487	0.522817
Liver	15	mmu-miR-93-3p	1.11951	0.614791	0.770916	0.16287	0.522817
Liver	15	mmu-miR-93-5p	0.817695	0.638918	0.792291	-0.290365	0.648077
Liver	15	mmu-miR-96-5p	2.28101	0.000275102	0.0438513	1.18968	0.00811312
Liver	15	mmu-miR-98-3p	1.19941	0.6425	0.792766	0.262326	0.648077
Liver	15	mmu-miR-98-5p	1.59251	0.0727205	0.268976	0.671304	0.0552343
Liver	15	mmu-miR-99a-3p	1.82486	0.00162542	0.0768787	0.867783	0.0224789
Liver	15	mmu-miR-99a-5p	1.6354	0.048042	0.238844	0.709645	0.0552343
Liver	15	mmu-miR-99b-3p	1.06911	0.806743	0.887786	0.0964051	0.927264
Liver	15	mmu-miR-99b-5p	1.08789	0.776567	0.868622	0.121531	0.784191
Liver	18	mmu-miR-100-3p	1.32043	0.041964	0.169972	0.401011	0.0926958
Liver	18	mmu-miR-100-5p	1.08097	0.726579	0.810674	0.112331	0.47117
Liver	18	mmu-miR-101a-3p	1.32067	0.112988	0.304247	0.401269	0.229766
Liver	18	mmu-miR-101a-5p	1.43557	0.00692537	0.0834506	0.521621	0.0130652
Liver	18	mmu-miR-101b-3p	0.689373	0.319005	0.522994	-0.536643	0.936186
Liver	18	mmu-miR-101b-5p	0.699407	0.173337	0.361571	-0.515797	0.297953
Liver	18	mmu-miR-101c	1.42327	0.120248	0.315061	0.509209	0.173485
Liver	18	mmu-miR-103-3p	1.1875	0.521935	0.691133	0.24793	0.378478
Liver	18	mmu-miR-106a-5p	1.20574	0.584344	0.734108	0.269919	0.47117
Liver	18	mmu-miR-106b-3p	1.3059	0.219191	0.412696	0.38504	0.297953
Liver	18	mmu-miR-106b-5p	1.54613	0.0271155	0.128134	0.628657	0.0655522
Liver	18	mmu-miR-107-3p	1.6517	0.0775866	0.257439	0.723947	0.0655522
Liver	18	mmu-miR-107-5p	0.839932	0.657726	0.770517	-0.251656	0.688921
Liver	18	mmu-miR-10a-3p	1.31128	0.0973229	0.282588	0.39098	0.128205
Liver	18	mmu-miR-10a-5p	1.45974	0.112606	0.304247	0.545711	0.173485
Liver	18	mmu-miR-10b-5p	1.35893	0.27537	0.472344	0.442472	0.575174
Liver	18	mmu-miR-1191a	0.878984	0.700709	0.794686	-0.186092	0.810181
Liver	18	mmu-miR-1195	0.453073	0.195281	0.387347	-1.14218	0.378478
Liver	18	mmu-miR-1198-5p	0.636154	0.345288	0.538605	-0.652552	0.810181
Liver	18	mmu-miR-12182-3p	2.42989	0.212021	0.405531	1.28089	0.229766
Liver	18	mmu-miR-12191-3p	0.545949	0.141952	0.336286	-0.873163	0.128205
Liver	18	mmu-miR-122-3p	1.73937	0.174784	0.361571	0.798561	0.297953
Liver	18	mmu-miR-122-5p	1.22397	0.382704	0.565839	0.291562	0.575174
Liver	18	mmu-miR-12206-5p	0.818988	0.283285	0.481139	-0.288086	0.575174
Liver	18	mmu-miR-122b-5p	1.19553	0.336646	0.537723	0.257651	0.297953
Liver	18	mmu-miR-124-3p	1.11566	0.760571	0.838045	0.157898	1
Liver	18	mmu-miR-1247-5p	0.47941	0.326107	0.529238	-1.06067	0.229766
Liver	18	mmu-miR-1249-3p	1.53664	0.0484179	0.189807	0.619783	0.0926958
Liver	18	mmu-miR-125a-3p	1.11555	0.477024	0.644252	0.157749	0.575174
Liver	18	mmu-miR-125a-5p	1.59498	0.111999	0.304247	0.673536	0.229766
Liver	18	mmu-miR-125b-1-3p	1.18688	0.251977	0.441761	0.247176	0.229766
Liver	18	mmu-miR-125b-2-3p	1.47753	0.0107692	0.0859001	0.563189	0.0202406
Liver	18	mmu-miR-125b-5p	1.27241	0.182041	0.367129	0.347559	0.128205
Liver	18	mmu-miR-126a-3p	0.998944	0.994134	0.996201	-0.00152455	1
Liver	18	mmu-miR-126a-5p	0.778186	0.429702	0.599001	-0.361813	1
Liver	18	mmu-miR-126b-3p	1.70899	0.0156162	0.0952788	0.773147	0.030639
Liver	18	mmu-miR-126b-5p	1.42669	0.177588	0.363565	0.512671	0.297953
Liver	18	mmu-miR-127-3p	0.522173	0.171908	0.361571	-0.937399	0.297953
Liver	18	mmu-miR-128-3p	1.80856	0.0649413	0.228222	0.854842	0.0453276
Liver	18	mmu-miR-129-1-3p	1.23988	0.527502	0.693806	0.310205	0.936186
Liver	18	mmu-miR-129-2-3p	1.20784	0.631204	0.756816	0.272435	1
Liver	18	mmu-miR-129-5p	1.3173	0.429805	0.599001	0.397585	0.378478
Liver	18	mmu-miR-1291	1.12471	0.518835	0.688921	0.169556	0.47117
Liver	18	mmu-miR-1306-5p	1.61692	0.113958	0.305155	0.693252	0.128205
Liver	18	mmu-miR-130a-3p	1.30976	0.087483	0.269499	0.389299	0.0655522
Liver	18	mmu-miR-130a-5p	1.80488	0.00986636	0.0859001	0.851903	0.00823902
Liver	18	mmu-miR-130b-3p	1.46196	0.0796517	0.258331	0.547901	0.0655522
Liver	18	mmu-miR-132-3p	0.0471344	0.107801	0.303401	-4.40708	0.0926958
Liver	18	mmu-miR-133a-3p	2.46825	0.241344	0.434058	1.30349	0.47117
Liver	18	mmu-miR-133a-5p	1.93737	0.338222	0.537723	0.954103	0.936186
Liver	18	mmu-miR-133b-3p	2.63974	0.226056	0.415507	1.40039	0.47117
Liver	18	mmu-miR-134-5p	0.245615	0.147143	0.336286	-2.02553	0.47117
Liver	18	mmu-miR-135a-5p	2.43836	0.174291	0.361571	1.28591	0.173485
Liver	18	mmu-miR-136-3p	1.00115	0.997616	0.997616	0.00166343	0.688921
Liver	18	mmu-miR-136-5p	0.611149	0.17945	0.364309	-0.710404	0.173485
Liver	18	mmu-miR-137-3p	1.82728	0.0122468	0.0859001	0.869695	0.030639
Liver	18	mmu-miR-138-5p	1.38932	0.172662	0.361571	0.474374	0.173485
Liver	18	mmu-miR-139-3p	0.800714	0.221008	0.414497	-0.320641	0.229766
Liver	18	mmu-miR-139-5p	0.687261	0.292966	0.488614	-0.541069	0.810181
Liver	18	mmu-miR-140-3p	0.671795	0.349915	0.542588	-0.573906	0.936186
Liver	18	mmu-miR-140-5p	1.36559	0.125202	0.324448	0.44952	0.128205
Liver	18	mmu-miR-141-3p	1.08026	0.707625	0.798771	0.111376	0.936186
Liver	18	mmu-miR-141-5p	0.693955	0.380008	0.563581	-0.527087	0.229766
Liver	18	mmu-miR-142a-3p	1.93264	0.0800507	0.258331	0.95057	0.128205
Liver	18	mmu-miR-142a-5p	3.72934	0.0314621	0.141086	1.89892	0.00507487
Liver	18	mmu-miR-143-3p	1.82069	0.000229238	0.0143085	0.864483	0.00507487
Liver	18	mmu-miR-144-3p	1.59826	0.452325	0.622916	0.6765	0.575174
Liver	18	mmu-miR-144-5p	1.41705	0.566529	0.718597	0.502891	0.47117
Liver	18	mmu-miR-145a-3p	1.94132	0.000115603	0.0143085	0.957039	0.00507487
Liver	18	mmu-miR-145a-5p	0.888941	0.699627	0.794686	-0.16984	0.810181
Liver	18	mmu-miR-145b	0.699152	0.39009	0.571978	-0.516321	0.688921
Liver	18	mmu-miR-146a-3p	2.90772	0.069977	0.235867	1.53989	0.0926958
Liver	18	mmu-miR-146a-5p	2.1005	0.127672	0.32733	1.07073	0.378478
Liver	18	mmu-miR-146b-5p	1.15824	0.597382	0.738303	0.21194	0.688921
Liver	18	mmu-miR-147-3p	3.25588	0.11506	0.306402	1.70305	0.0655522
Liver	18	mmu-miR-148a-3p	1.78409	0.000243714	0.0143085	0.835188	0.00507487
Liver	18	mmu-miR-148b-3p	1.8618	0.00380816	0.0616308	0.896695	0.00823902
Liver	18	mmu-miR-148b-5p	0.647031	0.29212	0.488614	-0.628093	1
Liver	18	mmu-miR-149-5p	2.06453	0.00759871	0.0850667	1.04582	0.030639
Liver	18	mmu-miR-150-5p	1.10562	0.777237	0.8471	0.144858	0.810181
Liver	18	mmu-miR-151-3p	0.604192	0.17712	0.363565	-0.726922	0.297953
Liver	18	mmu-miR-151-5p	1.0871	0.692082	0.789242	0.120479	0.936186
Liver	18	mmu-miR-152-3p	0.976522	0.938751	0.956734	-0.0342755	0.810181
Liver	18	mmu-miR-152-5p	1.64096	0.178011	0.363565	0.714541	0.0926958
Liver	18	mmu-miR-153-3p	1.19942	0.53939	0.697014	0.262343	0.936186
Liver	18	mmu-miR-154-5p	0.375808	0.159073	0.346937	-1.41193	0.128205
Liver	18	mmu-miR-155-5p	3.99628	0.0129792	0.0859001	1.99866	0.0202406
Liver	18	mmu-miR-15a-3p	1.43235	0.0860803	0.267682	0.51838	0.173485
Liver	18	mmu-miR-15a-5p	1.74382	0.0144403	0.0910791	0.802248	0.0202406
Liver	18	mmu-miR-15b-3p	2.45288	0.00505516	0.0641207	1.29448	0.00507487
Liver	18	mmu-miR-15b-5p	2.16362	0.000757115	0.0280563	1.11344	0.00823902
Liver	18	mmu-miR-16-1-3p	2.84854	0.00194019	0.0406596	1.51022	0.00507487
Liver	18	mmu-miR-16-2-3p	2.00366	0.0393636	0.163562	1.00264	0.0655522
Liver	18	mmu-miR-16-5p	1.45856	0.103508	0.293474	0.544547	0.128205
Liver	18	mmu-miR-17-3p	1.12833	0.428055	0.599001	0.174195	0.575174
Liver	18	mmu-miR-17-5p	0.938373	0.841025	0.881248	-0.0917669	0.688921
Liver	18	mmu-miR-181a-1-3p	1.62969	0.0245161	0.120579	0.704594	0.030639
Liver	18	mmu-miR-181a-5p	1.10179	0.644156	0.767184	0.139847	0.378478
Liver	18	mmu-miR-181b-5p	0.981969	0.954017	0.968077	-0.026251	0.810181
Liver	18	mmu-miR-181c-5p	1.037	0.873789	0.909646	0.0524167	0.688921
Liver	18	mmu-miR-181d-5p	0.934098	0.806447	0.865718	-0.0983549	0.936186
Liver	18	mmu-miR-182-5p	1.79425	0.00930799	0.0859001	0.843379	0.030639
Liver	18	mmu-miR-183-3p	0.842433	0.537523	0.696467	-0.247367	1
Liver	18	mmu-miR-183-5p	1.63265	0.0200259	0.105373	0.707215	0.030639
Liver	18	mmu-miR-1839-3p	1.14752	0.529859	0.693806	0.198516	0.378478
Liver	18	mmu-miR-1839-5p	1.61144	0.00848709	0.0859001	0.688352	0.0130652
Liver	18	mmu-miR-184-3p	2.11137	0.0851029	0.267355	1.07818	0.128205
Liver	18	mmu-miR-1843a-3p	1.41029	0.093902	0.27598	0.495988	0.173485
Liver	18	mmu-miR-1843a-5p	1.49375	0.00799065	0.0855887	0.578943	0.0130652
Liver	18	mmu-miR-1843b-3p	1.34963	0.0232844	0.11909	0.43256	0.0453276
Liver	18	mmu-miR-1843b-5p	1.70268	0.0006192	0.0248712	0.767806	0.00823902
Liver	18	mmu-miR-185-5p	1.3856	0.213773	0.406296	0.470512	0.128205
Liver	18	mmu-miR-186-3p	0.889843	0.58485	0.734108	-0.168377	0.810181
Liver	18	mmu-miR-186-5p	1.06363	0.780392	0.847183	0.0889911	0.688921
Liver	18	mmu-miR-187-3p	0.808932	0.593871	0.73585	-0.30591	0.810181
Liver	18	mmu-miR-188-3p	1.20497	0.306979	0.506726	0.269001	0.297953
Liver	18	mmu-miR-188-5p	0.829906	0.58173	0.734016	-0.268979	0.575174
Liver	18	mmu-miR-1895	0.685199	0.252042	0.441761	-0.545405	0.575174
Liver	18	mmu-miR-18a-5p	1.65287	0.00757033	0.0850667	0.724971	0.0202406
Liver	18	mmu-miR-18b-5p	2.63461	0.00351499	0.060508	1.39759	0.0130652
Liver	18	mmu-miR-190a-3p	1.72885	0.0129866	0.0859001	0.789816	0.030639
Liver	18	mmu-miR-190a-5p	1.37242	0.0828781	0.263786	0.456722	0.128205
Liver	18	mmu-miR-190b-5p	1.30788	0.139786	0.336286	0.387235	0.128205
Liver	18	mmu-miR-191-3p	1.43278	0.0236665	0.11909	0.518815	0.0655522
Liver	18	mmu-miR-191-5p	1.39046	0.054629	0.201001	0.475564	0.0655522
Liver	18	mmu-miR-192-3p	0.800764	0.497092	0.665551	-0.32055	1
Liver	18	mmu-miR-192-5p	1.08252	0.648987	0.768474	0.114395	0.47117
Liver	18	mmu-miR-1934-5p	1.81966	0.0578773	0.21134	0.863669	0.0926958
Liver	18	mmu-miR-193a-3p	0.593833	0.144265	0.336286	-0.75187	0.229766
Liver	18	mmu-miR-193a-5p	0.402611	0.215029	0.406446	-1.31254	0.936186
Liver	18	mmu-miR-193b-3p	1.61076	0.150247	0.336832	0.687744	0.229766
Liver	18	mmu-miR-194-2-3p	1.1092	0.687327	0.78879	0.149516	0.810181
Liver	18	mmu-miR-194-5p	0.927792	0.767722	0.840792	-0.108126	0.936186
Liver	18	mmu-miR-1947-5p	0.874773	0.62719	0.753879	-0.193019	0.47117
Liver	18	mmu-miR-1948-3p	0.88855	0.663599	0.774467	-0.170476	0.575174
Liver	18	mmu-miR-1948-5p	1.14889	0.720784	0.809831	0.200242	0.810181
Liver	18	mmu-miR-1955-5p	1.47288	0.143044	0.336286	0.558642	0.229766
Liver	18	mmu-miR-195a-5p	1.59408	0.00494539	0.0641207	0.672722	0.0202406
Liver	18	mmu-miR-1964-5p	1.09217	0.730552	0.813224	0.127198	0.688921
Liver	18	mmu-miR-1968-5p	0.722373	0.329227	0.532508	-0.469184	0.575174
Liver	18	mmu-miR-196a-5p	2.49294	0.0118078	0.0859001	1.31785	0.030639
Liver	18	mmu-miR-196b-5p	2.78432	0.0168603	0.0979118	1.47732	0.0453276
Liver	18	mmu-miR-1981-5p	0.805288	0.575511	0.728074	-0.312422	0.378478
Liver	18	mmu-miR-1983	1.46185	0.0779795	0.257439	0.547796	0.0926958
Liver	18	mmu-miR-199a-3p	2.3254	0.000213245	0.0143085	1.21748	0.00507487
Liver	18	mmu-miR-199a-5p	1.68822	0.00489877	0.0641207	0.755502	0.0130652
Liver	18	mmu-miR-199b-3p	2.3254	0.000213749	0.0143085	1.21748	0.00507487
Liver	18	mmu-miR-199b-5p	2.47943	0.00210015	0.042178	1.31001	0.00507487
Liver	18	mmu-miR-19a-3p	1.7622	0.00524339	0.064803	0.817376	0.0130652
Liver	18	mmu-miR-19a-5p	1.65558	0.0493185	0.189807	0.727341	0.0926958
Liver	18	mmu-miR-19b-1-5p	1.08234	0.741641	0.823666	0.114148	0.47117
Liver	18	mmu-miR-19b-3p	1.57953	0.000192582	0.0143085	0.659496	0.00507487
Liver	18	mmu-miR-1a-3p	1.65708	0.408923	0.587324	0.728646	0.688921
Liver	18	mmu-miR-200a-3p	1.44302	0.0619931	0.220634	0.529092	0.0655522
Liver	18	mmu-miR-200a-5p	0.823617	0.656724	0.770517	-0.279954	0.810181
Liver	18	mmu-miR-200b-3p	1.49491	0.131816	0.332646	0.580058	0.173485
Liver	18	mmu-miR-200c-3p	1.05905	0.823672	0.870636	0.0827742	0.936186
Liver	18	mmu-miR-201-5p	1.58558	0.00443756	0.0641207	0.665007	0.00823902
Liver	18	mmu-miR-203-3p	0.985493	0.92835	0.951451	-0.0210819	0.575174
Liver	18	mmu-miR-203-5p	1.39502	0.0379063	0.158877	0.480284	0.0202406
Liver	18	mmu-miR-203b-3p	0.74475	0.403638	0.582496	-0.425172	0.810181
Liver	18	mmu-miR-204-5p	1.63172	0.146255	0.336286	0.706389	0.173485
Liver	18	mmu-miR-205-5p	1.29492	0.425612	0.599001	0.372859	0.47117
Liver	18	mmu-miR-206-3p	1.96711	0.118527	0.313901	0.976078	0.0926958
Liver	18	mmu-miR-208a-3p	0.836785	0.725567	0.810674	-0.257072	0.378478
Liver	18	mmu-miR-20a-3p	0.902328	0.486546	0.653804	-0.148276	0.47117
Liver	18	mmu-miR-20a-5p	1.15384	0.559055	0.712869	0.20644	0.47117
Liver	18	mmu-miR-20b-5p	1.55686	0.131209	0.332646	0.638639	0.229766
Liver	18	mmu-miR-210-3p	1.08216	0.810459	0.867489	0.113914	0.575174
Liver	18	mmu-miR-211-5p	1.8095	0.111191	0.304247	0.855592	0.0926958
Liver	18	mmu-miR-212-3p	0.977842	0.929738	0.951451	-0.0323265	0.936186
Liver	18	mmu-miR-2137	0.211051	0.0900193	0.269499	-2.24434	0.0655522
Liver	18	mmu-miR-214-3p	0.966945	0.895075	0.925807	-0.0484943	0.936186
Liver	18	mmu-miR-214-5p	1.71039	0.0435011	0.173285	0.774323	0.173485
Liver	18	mmu-miR-215-3p	1.83648	0.283048	0.481139	0.876947	0.575174
Liver	18	mmu-miR-215-5p	0.968912	0.93887	0.956734	-0.045562	0.47117
Liver	18	mmu-miR-216a-5p	1.2047	0.789617	0.853807	0.268678	0.936186
Liver	18	mmu-miR-218-5p	0.741936	0.4209	0.598751	-0.430633	0.575174
Liver	18	mmu-miR-219a-5p	1.62805	0.0518244	0.193638	0.703141	0.0453276
Liver	18	mmu-miR-21a-3p	1.48503	0.120272	0.315061	0.57049	0.128205
Liver	18	mmu-miR-21a-5p	1.39733	0.0936989	0.27598	0.482676	0.0926958
Liver	18	mmu-miR-21c	2.40312	0.101608	0.291778	1.26491	0.0453276
Liver	18	mmu-miR-22-3p	1.25201	0.224722	0.415507	0.324251	0.378478
Liver	18	mmu-miR-22-5p	0.954915	0.870079	0.907745	-0.0665554	0.936186
Liver	18	mmu-miR-221-3p	1.72197	0.0014918	0.0359523	0.784062	0.00823902
Liver	18	mmu-miR-221-5p	2.3273	0.000814913	0.0280563	1.21865	0.00823902
Liver	18	mmu-miR-222-3p	2.04526	0.0091162	0.0859001	1.03229	0.00823902
Liver	18	mmu-miR-222-5p	1.06649	0.878066	0.912129	0.0928649	0.575174
Liver	18	mmu-miR-223-3p	1.87013	0.0194999	0.105373	0.903139	0.0453276
Liver	18	mmu-miR-223-5p	1.50126	0.210288	0.40382	0.586176	0.229766
Liver	18	mmu-miR-224-5p	2.26001	0.00770179	0.0850667	1.17633	0.0130652
Liver	18	mmu-miR-23a-3p	1.33407	0.0881559	0.269499	0.415832	0.128205
Liver	18	mmu-miR-23a-5p	1.6335	0.283493	0.481139	0.707968	0.297953
Liver	18	mmu-miR-23b-3p	1.12113	0.588649	0.73557	0.164948	0.229766
Liver	18	mmu-miR-23b-5p	1.293	0.0898553	0.269499	0.37072	0.173485
Liver	18	mmu-miR-24-1-5p	1.26455	0.357461	0.548715	0.338621	0.128205
Liver	18	mmu-miR-24-2-5p	0.978562	0.901217	0.930164	-0.0312645	0.936186
Liver	18	mmu-miR-24-3p	0.874087	0.546233	0.703924	-0.194151	0.688921
Liver	18	mmu-miR-25-3p	1.56686	0.066004	0.22824	0.647876	0.0926958
Liver	18	mmu-miR-26a-2-3p	1.52373	0.189549	0.379097	0.607609	0.229766
Liver	18	mmu-miR-26a-5p	1.3382	0.143334	0.336286	0.420297	0.128205
Liver	18	mmu-miR-26b-3p	1.32666	0.262393	0.456583	0.407799	0.575174
Liver	18	mmu-miR-26b-5p	1.44679	0.0616128	0.220634	0.532856	0.0655522
Liver	18	mmu-miR-27a-3p	1.18737	0.360052	0.549193	0.247773	0.378478
Liver	18	mmu-miR-27a-5p	1.65149	0.0717718	0.240236	0.723765	0.0926958
Liver	18	mmu-miR-27b-3p	1.26815	0.385519	0.568257	0.342724	0.229766
Liver	18	mmu-miR-27b-5p	1.2701	0.343564	0.538508	0.34494	0.47117
Liver	18	mmu-miR-28a-3p	1.77867	0.0490512	0.189807	0.830797	0.0655522
Liver	18	mmu-miR-28a-5p	1.22918	0.400346	0.581226	0.297699	0.378478
Liver	18	mmu-miR-28c	2.1409	0.0130815	0.0859001	1.09822	0.0202406
Liver	18	mmu-miR-290b-3p	0.414173	0.0110841	0.0859001	-1.27169	0.0202406
Liver	18	mmu-miR-295-3p	2.75005	0.0164325	0.0979118	1.45946	0.0453276
Liver	18	mmu-miR-297a-5p	2.5511	0.00135492	0.0359523	1.35112	0.00823902
Liver	18	mmu-miR-297c-5p	1.56592	0.165477	0.357667	0.647011	0.128205
Liver	18	mmu-miR-299a-3p	0.579355	0.353955	0.545068	-0.78748	0.688921
Liver	18	mmu-miR-29a-3p	1.87366	0.00119087	0.0337645	0.905863	0.00507487
Liver	18	mmu-miR-29a-5p	1.45315	0.0653417	0.228222	0.539186	0.0655522
Liver	18	mmu-miR-29b-1-5p	1.17888	0.470187	0.640198	0.237422	0.378478
Liver	18	mmu-miR-29b-2-5p	0.7407	0.477174	0.644252	-0.433038	0.688921
Liver	18	mmu-miR-29b-3p	2.29615	1.80902e-05	0.00871949	1.19922	0.00507487
Liver	18	mmu-miR-29c-3p	1.91278	0.000207226	0.0143085	0.935667	0.00823902
Liver	18	mmu-miR-29c-5p	1.43662	0.0282717	0.129987	0.522675	0.0655522
Liver	18	mmu-miR-300-3p	0.761378	0.41763	0.597323	-0.393315	0.575174
Liver	18	mmu-miR-301a-3p	1.39636	0.0967085	0.282506	0.481674	0.0453276
Liver	18	mmu-miR-3061-5p	0.901254	0.818793	0.869292	-0.149994	0.297953
Liver	18	mmu-miR-3065-5p	1.22994	0.645678	0.767184	0.29859	0.810181
Liver	18	mmu-miR-3068-3p	2.11335	0.223703	0.415507	1.07953	0.378478
Liver	18	mmu-miR-3068-5p	1.93737	0.000335509	0.0161245	0.954097	0.00507487
Liver	18	mmu-miR-3073a-3p	0.480692	0.149675	0.336832	-1.05681	0.688921
Liver	18	mmu-miR-3073a-5p	0.867146	0.746307	0.826943	-0.205654	0.575174
Liver	18	mmu-miR-3084-3p	1.62599	0.000968675	0.0291813	0.701314	0.00507487
Liver	18	mmu-miR-3084-5p	1.26126	0.169728	0.361571	0.334869	0.173485
Liver	18	mmu-miR-30a-3p	1.1923	0.535796	0.696102	0.253751	0.688921
Liver	18	mmu-miR-30a-5p	1.27418	0.0415555	0.169744	0.349565	0.0655522
Liver	18	mmu-miR-30b-3p	1.581	0.00147824	0.0359523	0.660839	0.00823902
Liver	18	mmu-miR-30b-5p	1.30871	0.126025	0.324834	0.388151	0.229766
Liver	18	mmu-miR-30c-1-3p	1.41075	0.133327	0.333932	0.496464	0.173485
Liver	18	mmu-miR-30c-2-3p	1.81118	0.0344736	0.149696	0.856927	0.030639
Liver	18	mmu-miR-30c-5p	1.335	0.138475	0.336286	0.416844	0.47117
Liver	18	mmu-miR-30d-3p	1.44405	0.0684413	0.232315	0.530125	0.0655522
Liver	18	mmu-miR-30d-5p	1.10781	0.614216	0.747105	0.147714	0.575174
Liver	18	mmu-miR-30e-3p	1.39877	0.171874	0.361571	0.484163	0.297953
Liver	18	mmu-miR-30e-5p	1.21047	0.142541	0.336286	0.275564	0.173485
Liver	18	mmu-miR-31-3p	1.2623	0.27384	0.471396	0.33605	0.378478
Liver	18	mmu-miR-31-5p	1.05699	0.790037	0.853807	0.0799553	0.810181
Liver	18	mmu-miR-3105-5p	1.20254	0.469601	0.640198	0.266088	0.173485
Liver	18	mmu-miR-32-3p	2.00187	0.00315895	0.0563932	1.00135	0.00823902
Liver	18	mmu-miR-32-5p	1.72429	0.00026717	0.0143085	0.786004	0.00507487
Liver	18	mmu-miR-320-3p	0.938351	0.816064	0.868306	-0.0917999	0.936186
Liver	18	mmu-miR-322-3p	1.25592	0.207098	0.399285	0.32874	0.297953
Liver	18	mmu-miR-322-5p	0.879381	0.617308	0.747105	-0.18544	0.936186
Liver	18	mmu-miR-324-3p	0.579985	0.233917	0.422277	-0.785913	0.575174
Liver	18	mmu-miR-324-5p	0.997515	0.991199	0.996201	-0.00359004	1
Liver	18	mmu-miR-326-3p	0.943819	0.813138	0.867489	-0.0834182	0.688921
Liver	18	mmu-miR-328-3p	1.11292	0.714012	0.804097	0.154354	0.688921
Liver	18	mmu-miR-33-3p	1.89281	0.0502317	0.190265	0.920532	0.0655522
Liver	18	mmu-miR-33-5p	1.62807	0.0280805	0.129987	0.703164	0.0453276
Liver	18	mmu-miR-330-3p	0.531077	0.133711	0.333932	-0.913008	0.229766
Liver	18	mmu-miR-330-5p	0.827558	0.616073	0.747105	-0.273068	0.810181
Liver	18	mmu-miR-331-3p	1.44053	0.0426157	0.171173	0.526596	0.0655522
Liver	18	mmu-miR-331-5p	0.695664	0.547659	0.703924	-0.523538	0.47117
Liver	18	mmu-miR-335-3p	1.75358	0.141404	0.336286	0.810306	0.0926958
Liver	18	mmu-miR-335-5p	1.47755	0.0257258	0.123998	0.563203	0.0453276
Liver	18	mmu-miR-337-3p	0.941582	0.863967	0.903324	-0.0868421	0.936186
Liver	18	mmu-miR-337-5p	1.13581	0.793046	0.855142	0.183726	0.936186
Liver	18	mmu-miR-338-3p	1.48422	0.000911901	0.0291813	0.569705	0.0130652
Liver	18	mmu-miR-338-5p	0.682414	0.304985	0.505949	-0.551281	1
Liver	18	mmu-miR-339-3p	1.15033	0.337621	0.537723	0.20205	0.47117
Liver	18	mmu-miR-339-5p	0.710319	0.390416	0.571978	-0.493462	0.810181
Liver	18	mmu-miR-340-3p	1.10769	0.676258	0.777939	0.147559	0.575174
Liver	18	mmu-miR-340-5p	1.69156	0.00776542	0.0850667	0.758357	0.0130652
Liver	18	mmu-miR-341-3p	0.688549	0.436451	0.60451	-0.538369	0.936186
Liver	18	mmu-miR-342-3p	2.37388	0.0133662	0.0859001	1.24724	0.0202406
Liver	18	mmu-miR-342-5p	1.16279	0.723092	0.810536	0.217592	0.936186
Liver	18	mmu-miR-345-3p	1.17688	0.650492	0.768474	0.234963	0.688921
Liver	18	mmu-miR-345-5p	0.665059	0.26473	0.458992	-0.588445	0.688921
Liver	18	mmu-miR-3470a	0.242238	0.230733	0.419674	-2.0455	0.297953
Liver	18	mmu-miR-3470b	0.258064	0.202509	0.393586	-1.9542	0.173485
Liver	18	mmu-miR-3473a	0.681868	0.143161	0.336286	-0.552436	0.173485
Liver	18	mmu-miR-3473b	0.691103	0.108449	0.303401	-0.533028	0.0926958
Liver	18	mmu-miR-3473e	0.722819	0.287812	0.484052	-0.468293	0.378478
Liver	18	mmu-miR-34a-3p	2.05095	0.0188014	0.104164	1.0363	0.0453276
Liver	18	mmu-miR-34a-5p	2.34139	0.00426483	0.0641207	1.22737	0.0130652
Liver	18	mmu-miR-34b-3p	1.53382	0.377141	0.561056	0.61713	0.378478
Liver	18	mmu-miR-34b-5p	3.43425	0.0356483	0.152057	1.77999	0.00507487
Liver	18	mmu-miR-34c-3p	1.58861	0.243394	0.434767	0.667766	0.173485
Liver	18	mmu-miR-34c-5p	2.84319	0.0317475	0.141086	1.50751	0.00507487
Liver	18	mmu-miR-350-3p	1.433	0.0186411	0.104164	0.519038	0.0202406
Liver	18	mmu-miR-351-5p	0.824394	0.288222	0.484052	-0.278594	0.378478
Liver	18	mmu-miR-3535	1.61179	0.00290754	0.0539013	0.688665	0.00507487
Liver	18	mmu-miR-3572-3p	1.36605	0.344109	0.538508	0.45001	0.378478
Liver	18	mmu-miR-361-3p	1.79271	0.00383594	0.0616308	0.842138	0.0130652
Liver	18	mmu-miR-361-5p	0.724913	0.430419	0.599001	-0.46412	0.936186
Liver	18	mmu-miR-3618-5p	2.89078	0.122426	0.31897	1.53146	0.0655522
Liver	18	mmu-miR-362-3p	0.761288	0.509403	0.678266	-0.393486	0.688921
Liver	18	mmu-miR-362-5p	1.10353	0.646218	0.767184	0.142124	0.229766
Liver	18	mmu-miR-365-2-5p	0.720525	0.321978	0.52528	-0.472879	0.378478
Liver	18	mmu-miR-365-3p	1.65088	0.0302096	0.137368	0.723234	0.030639
Liver	18	mmu-miR-369-3p	1.58973	0.148242	0.336286	0.668778	0.229766
Liver	18	mmu-miR-369-5p	1.25689	0.431231	0.599001	0.329855	0.47117
Liver	18	mmu-miR-374b-5p	0.733075	0.440103	0.607821	-0.447967	1
Liver	18	mmu-miR-374c-5p	0.88926	0.840545	0.881248	-0.169323	0.688921
Liver	18	mmu-miR-375-3p	1.39897	0.472469	0.641493	0.484365	0.297953
Liver	18	mmu-miR-376a-3p	1.03079	0.917796	0.944133	0.0437449	0.810181
Liver	18	mmu-miR-376b-3p	0.83773	0.692633	0.789242	-0.255443	0.688921
Liver	18	mmu-miR-376b-5p	0.531008	0.146778	0.336286	-0.913195	0.173485
Liver	18	mmu-miR-376c-3p	1.3321	0.369261	0.557943	0.413703	0.47117
Liver	18	mmu-miR-377-3p	0.678897	0.333192	0.537118	-0.558736	0.297953
Liver	18	mmu-miR-378a-3p	0.532465	0.202402	0.393586	-0.909243	0.936186
Liver	18	mmu-miR-378a-5p	0.968216	0.885118	0.917477	-0.0465992	0.936186
Liver	18	mmu-miR-378b	0.729865	0.430892	0.599001	-0.454298	0.688921
Liver	18	mmu-miR-378c	0.666554	0.26893	0.464602	-0.585207	0.575174
Liver	18	mmu-miR-378d	0.582349	0.245371	0.434811	-0.780044	0.936186
Liver	18	mmu-miR-379-3p	0.775076	0.643273	0.767184	-0.36759	0.688921
Liver	18	mmu-miR-379-5p	0.304018	0.13633	0.335262	-1.71777	0.297953
Liver	18	mmu-miR-380-3p	1.40158	0.375679	0.560611	0.487055	0.297953
Liver	18	mmu-miR-381-3p	0.470803	0.203947	0.39479	-1.0868	0.0926958
Liver	18	mmu-miR-382-5p	1.08093	0.813496	0.867489	0.112268	0.936186
Liver	18	mmu-miR-383-5p	0.132519	0.0496177	0.189807	-2.91573	0.0130652
Liver	18	mmu-miR-3963	0.562281	0.0622537	0.220634	-0.830637	0.0655522
Liver	18	mmu-miR-3968	0.544427	0.131556	0.332646	-0.877189	0.229766
Liver	18	mmu-miR-3970	1.99834	0.0585306	0.212118	0.998804	0.0926958
Liver	18	mmu-miR-409-3p	0.640327	0.403625	0.582496	-0.64312	0.810181
Liver	18	mmu-miR-411-3p	0.739342	0.426306	0.599001	-0.435686	0.378478
Liver	18	mmu-miR-411-5p	0.444552	0.158802	0.346937	-1.16957	0.0453276
Liver	18	mmu-miR-421-3p	1.58805	0.135396	0.335191	0.66726	0.0926958
Liver	18	mmu-miR-423-3p	1.24694	0.370918	0.558695	0.318392	0.378478
Liver	18	mmu-miR-423-5p	1.28402	0.366646	0.557439	0.360663	0.688921
Liver	18	mmu-miR-425-3p	1.32989	0.322579	0.52528	0.411311	0.297953
Liver	18	mmu-miR-425-5p	1.31449	0.169909	0.361571	0.394504	0.297953
Liver	18	mmu-miR-429-3p	1.29819	0.455102	0.624955	0.376505	0.378478
Liver	18	mmu-miR-434-3p	0.885404	0.761543	0.838045	-0.175593	0.810181
Liver	18	mmu-miR-434-5p	1.05428	0.835356	0.87913	0.0762641	0.47117
Liver	18	mmu-miR-449a-5p	1.62416	0.224509	0.415507	0.699694	0.128205
Liver	18	mmu-miR-450a-2-3p	1.06126	0.778558	0.8471	0.0857816	0.810181
Liver	18	mmu-miR-450a-5p	1.47731	0.0240403	0.119458	0.562973	0.030639
Liver	18	mmu-miR-450b-3p	1.43907	0.0680416	0.232315	0.525134	0.128205
Liver	18	mmu-miR-450b-5p	1.68187	0.0046771	0.0641207	0.750063	0.0130652
Liver	18	mmu-miR-451a	1.59788	0.530219	0.693806	0.676159	0.688921
Liver	18	mmu-miR-455-3p	0.890628	0.671919	0.775212	-0.167105	0.936186
Liver	18	mmu-miR-455-5p	0.940672	0.769272	0.840792	-0.0882359	0.810181
Liver	18	mmu-miR-463-5p	81.7014	0.0111436	0.0859001	6.35229	0.0249921
Liver	18	mmu-miR-465a-3p	30.5489	0.00891464	0.0859001	4.93305	0.00823902
Liver	18	mmu-miR-465b-3p	30.5489	0.00891464	0.0859001	4.93305	0.00823902
Liver	18	mmu-miR-465b-5p	111.598	0.0129419	0.0859001	6.80216	0.00477182
Liver	18	mmu-miR-465c-3p	30.6027	0.00888918	0.0859001	4.93558	0.00823902
Liver	18	mmu-miR-465c-5p	195.301	0.00929956	0.0859001	7.60955	0.0249921
Liver	18	mmu-miR-465d-3p	22.3846	0.0263598	0.125796	4.48443	0.104415
Liver	18	mmu-miR-466a-3p	0.864948	0.618454	0.747105	-0.209314	0.810181
Liver	18	mmu-miR-466b-3p	0.841893	0.553518	0.707681	-0.248291	0.575174
Liver	18	mmu-miR-466c-3p	0.855384	0.592119	0.73557	-0.225356	0.688921
Liver	18	mmu-miR-466c-5p	1.66809	0.0505268	0.190265	0.738199	0.0655522
Liver	18	mmu-miR-466d-3p	1.32599	0.226736	0.415507	0.40707	0.297953
Liver	18	mmu-miR-466e-3p	0.864948	0.618454	0.747105	-0.209314	0.810181
Liver	18	mmu-miR-466i-5p	1.09333	0.666093	0.774564	0.12873	1
Liver	18	mmu-miR-466p-3p	0.855384	0.592119	0.73557	-0.225356	0.688921
Liver	18	mmu-miR-467a-5p	0.884917	0.668503	0.774564	-0.176386	0.936186
Liver	18	mmu-miR-467b-5p	0.884917	0.668503	0.774564	-0.176386	0.936186
Liver	18	mmu-miR-467c-5p	1.47783	0.111707	0.304247	0.563481	0.229766
Liver	18	mmu-miR-467d-5p	1.0036	0.987651	0.995916	0.00518981	0.936186
Liver	18	mmu-miR-467e-5p	2.14479	0.0201128	0.105373	1.10084	0.0202406
Liver	18	mmu-miR-470-3p	9.66048	0.039835	0.164106	3.2721	0.158147
Liver	18	mmu-miR-470-5p	13.4316	0.01245	0.0859001	3.74756	0.0449512
Liver	18	mmu-miR-471-3p	59.4089	0.0123609	0.0859001	5.89261	0.0636694
Liver	18	mmu-miR-471-5p	96.5748	0.0168192	0.0979118	6.59357	0.0608077
Liver	18	mmu-miR-484	1.30568	0.172397	0.361571	0.384799	0.297953
Liver	18	mmu-miR-486a-3p	1.24663	0.706092	0.798771	0.318032	0.575174
Liver	18	mmu-miR-486a-5p	0.654717	0.622324	0.7499	-0.611058	0.378478
Liver	18	mmu-miR-486b-5p	0.688763	0.658616	0.770517	-0.537921	0.47117
Liver	18	mmu-miR-487b-3p	2.23912	0.0662938	0.22824	1.16293	0.0655522
Liver	18	mmu-miR-497a-3p	1.52491	0.0117059	0.0859001	0.608724	0.0202406
Liver	18	mmu-miR-497a-5p	1.73855	0.0801367	0.258331	0.797886	0.128205
Liver	18	mmu-miR-499-5p	1.65337	0.337366	0.537723	0.725407	0.47117
Liver	18	mmu-miR-500-3p	0.616783	0.287831	0.484052	-0.697165	1
Liver	18	mmu-miR-501-3p	0.754569	0.421113	0.598751	-0.406276	1
Liver	18	mmu-miR-501-5p	1.53068	0.0283167	0.129987	0.614174	0.0453276
Liver	18	mmu-miR-503-3p	0.410362	0.153248	0.340395	-1.28503	1
Liver	18	mmu-miR-503-5p	1.43444	0.16234	0.352468	0.520483	0.128205
Liver	18	mmu-miR-505-3p	1.02096	0.958344	0.96839	0.0299198	0.936186
Liver	18	mmu-miR-505-5p	1.7605	0.155108	0.34138	0.815987	0.297953
Liver	18	mmu-miR-5099	0.878697	0.614669	0.747105	-0.186563	0.575174
Liver	18	mmu-miR-5104	1.08555	0.826015	0.871201	0.118426	0.378478
Liver	18	mmu-miR-511-3p	0.881942	0.652748	0.769253	-0.181245	1
Liver	18	mmu-miR-511-5p	0.90535	0.562996	0.716	-0.143452	0.575174
Liver	18	mmu-miR-5113	1.48072	0.146035	0.336286	0.566295	0.173485
Liver	18	mmu-miR-5121	0.895788	0.763807	0.838621	-0.158771	0.0655522
Liver	18	mmu-miR-5123	0.638278	0.179887	0.364309	-0.647744	0.229766
Liver	18	mmu-miR-5126	0.139227	0.0130585	0.0859001	-2.84449	0.0130652
Liver	18	mmu-miR-532-3p	0.415435	0.102304	0.291778	-1.2673	0.378478
Liver	18	mmu-miR-532-5p	1.13779	0.373476	0.560611	0.18624	0.378478
Liver	18	mmu-miR-540-5p	0.692629	0.397553	0.578914	-0.529846	0.575174
Liver	18	mmu-miR-541-5p	0.712314	0.375262	0.560611	-0.489415	1
Liver	18	mmu-miR-542-3p	1.07923	0.591777	0.73557	0.110006	0.688921
Liver	18	mmu-miR-542-5p	0.595213	0.171779	0.361571	-0.748522	0.378478
Liver	18	mmu-miR-547-3p	1.93459	0.00184252	0.0403679	0.952028	0.00823902
Liver	18	mmu-miR-551b-3p	1.03333	0.822016	0.870636	0.0473068	0.936186
Liver	18	mmu-miR-574-3p	0.991349	0.957184	0.96839	-0.0125351	0.936186
Liver	18	mmu-miR-574-5p	1.21147	0.341683	0.538206	0.276756	0.575174
Liver	18	mmu-miR-582-5p	3.61841	0.0374224	0.158225	1.85536	0.0453276
Liver	18	mmu-miR-592-5p	14.8084	0.0319053	0.141086	3.88834	0.0926958
Liver	18	mmu-miR-598-3p	1.4132	0.140844	0.336286	0.498968	0.128205
Liver	18	mmu-miR-6236	0.513646	0.39732	0.578914	-0.961153	1
Liver	18	mmu-miR-6239	1.16624	0.610829	0.747105	0.221869	0.47117
Liver	18	mmu-miR-6240	0.424446	0.00483313	0.0641207	-1.23635	0.00823902
Liver	18	mmu-miR-6516-3p	0.798396	0.535625	0.696102	-0.324824	0.575174
Liver	18	mmu-miR-6516-5p	1.65555	0.0224612	0.116412	0.727307	0.0453276
Liver	18	mmu-miR-652-3p	0.975097	0.918669	0.944133	-0.0363826	1
Liver	18	mmu-miR-652-5p	1.36182	0.227581	0.415507	0.445534	0.173485
Liver	18	mmu-miR-664-3p	1.56022	0.00174509	0.040054	0.641746	0.0130652
Liver	18	mmu-miR-664-5p	0.844948	0.531151	0.693806	-0.243065	0.47117
Liver	18	mmu-miR-669a-3p	1.33435	0.200934	0.393586	0.416135	0.173485
Liver	18	mmu-miR-669a-5p	1.5178	0.0894325	0.269499	0.601982	0.128205
Liver	18	mmu-miR-669b-5p	1.26713	0.339145	0.537723	0.341561	0.47117
Liver	18	mmu-miR-669c-5p	1.5882	0.191881	0.382176	0.667391	0.297953
Liver	18	mmu-miR-669l-5p	2.95552	0.00257107	0.0495702	1.56341	0.00507487
Liver	18	mmu-miR-669o-3p	1.33435	0.200934	0.393586	0.416135	0.173485
Liver	18	mmu-miR-669o-5p	1.64078	0.102231	0.291778	0.714382	0.173485
Liver	18	mmu-miR-669p-5p	1.5178	0.0894325	0.269499	0.601982	0.128205
Liver	18	mmu-miR-671-5p	0.82812	0.549746	0.704728	-0.272088	0.936186
Liver	18	mmu-miR-674-3p	1.15556	0.359984	0.549193	0.208593	0.378478
Liver	18	mmu-miR-674-5p	1.37313	0.148608	0.336286	0.457468	0.229766
Liver	18	mmu-miR-676-3p	1.49337	0.0803933	0.258331	0.578572	0.128205
Liver	18	mmu-miR-676-5p	1.29666	0.225069	0.415507	0.374804	0.173485
Liver	18	mmu-miR-677-5p	0.875082	0.79501	0.855345	-0.192509	0.0926958
Liver	18	mmu-miR-690	0.395888	0.214106	0.406296	-1.33684	0.229766
Liver	18	mmu-miR-6972-3p	1.38476	0.243542	0.434767	0.46964	0.297953
Liver	18	mmu-miR-6988-3p	0.367559	0.0486105	0.189807	-1.44395	0.0655522
Liver	18	mmu-miR-700-3p	1.28372	0.1483	0.336286	0.360329	0.229766
Liver	18	mmu-miR-700-5p	1.25247	0.232962	0.422133	0.324781	0.229766
Liver	18	mmu-miR-701-5p	1.22776	0.6026	0.740952	0.296025	0.575174
Liver	18	mmu-miR-7033-5p	0.730494	0.486962	0.653804	-0.453055	0.688921
Liver	18	mmu-miR-7065-3p	0.581961	0.353227	0.545068	-0.781005	0.936186
Liver	18	mmu-miR-708-5p	1.40415	0.409421	0.587324	0.489698	0.378478
Liver	18	mmu-miR-7083-5p	0.784753	0.67228	0.775212	-0.34969	0.810181
Liver	18	mmu-miR-709	0.292835	0.0922259	0.2744	-1.77184	0.0453276
Liver	18	mmu-miR-7219-3p	2.23891	0.000367987	0.0161245	1.1628	0.00507487
Liver	18	mmu-miR-7240-5p	0.919035	0.598934	0.738328	-0.121809	0.688921
Liver	18	mmu-miR-741-3p	62.5892	0.0166584	0.0979118	5.96784	0.0129066
Liver	18	mmu-miR-741-5p	56.4129	0.0351263	0.151169	5.81795	0.0262788
Liver	18	mmu-miR-742-3p	42.667	0.0197192	0.105373	5.41505	0.0608077
Liver	18	mmu-miR-743a-3p	50.1217	0.0147389	0.0910791	5.64736	0.0379415
Liver	18	mmu-miR-743b-3p	43.5252	0.0106842	0.0859001	5.44378	0.0453276
Liver	18	mmu-miR-744-3p	1.34176	0.135606	0.335191	0.424125	0.173485
Liver	18	mmu-miR-744-5p	0.823921	0.350093	0.542588	-0.279422	0.47117
Liver	18	mmu-miR-7a-1-3p	0.998078	0.992641	0.996201	-0.00277543	0.936186
Liver	18	mmu-miR-7a-5p	1.28476	0.254153	0.443847	0.361501	0.378478
Liver	18	mmu-miR-7b-5p	1.46186	0.18644	0.374434	0.547807	0.128205
Liver	18	mmu-miR-802-3p	2.15447	0.0831858	0.263786	1.10733	0.128205
Liver	18	mmu-miR-802-5p	2.71079	0.0185345	0.104164	1.43871	0.030639
Liver	18	mmu-miR-871-3p	24.7619	0.0128485	0.0859001	4.63005	0.0904121
Liver	18	mmu-miR-871-5p	33.7389	0.0178659	0.102516	5.07634	0.02948
Liver	18	mmu-miR-872-3p	1.06754	0.691308	0.789242	0.0942924	0.229766
Liver	18	mmu-miR-872-5p	0.705556	0.367771	0.557439	-0.503167	0.936186
Liver	18	mmu-miR-874-3p	0.719403	0.341127	0.538206	-0.475128	0.688921
Liver	18	mmu-miR-874-5p	0.445769	0.108897	0.303401	-1.16563	0.229766
Liver	18	mmu-miR-877-5p	0.608527	0.198231	0.391587	-0.716606	0.173485
Liver	18	mmu-miR-878-3p	210.607	0.00958047	0.0859001	7.71841	0.0167114
Liver	18	mmu-miR-878-5p	114.424	0.0528388	0.19591	6.83824	0.0608077
Liver	18	mmu-miR-879-5p	1.07185	0.749042	0.828069	0.100105	0.173485
Liver	18	mmu-miR-880-3p	54.23	0.0133248	0.0859001	5.76102	0.0453276
Liver	18	mmu-miR-881-3p	29.2116	0.0101485	0.0859001	4.86847	0.0453276
Liver	18	mmu-miR-883a-3p	59.3949	0.0111333	0.0859001	5.89227	0.0636694
Liver	18	mmu-miR-883a-5p	18.4404	0.0336281	0.147352	4.20479	0.104415
Liver	18	mmu-miR-883b-3p	150.849	0.0250431	0.121927	7.23696	0.0608077
Liver	18	mmu-miR-883b-5p	7.98408	0.0237191	0.11909	2.99713	0.0562044
Liver	18	mmu-miR-9-3p	1.62296	0.244705	0.434811	0.698627	0.229766
Liver	18	mmu-miR-9-5p	2.02653	0.154531	0.34138	1.01901	0.378478
Liver	18	mmu-miR-92a-1-5p	1.72764	0.0854206	0.267355	0.788803	0.128205
Liver	18	mmu-miR-92a-3p	0.69175	0.251051	0.441761	-0.531678	0.47117
Liver	18	mmu-miR-92b-3p	1.4553	0.305459	0.505949	0.541319	0.297953
Liver	18	mmu-miR-93-3p	1.01358	0.946491	0.962466	0.0194571	0.688921
Liver	18	mmu-miR-93-5p	0.74246	0.458659	0.62805	-0.429616	0.936186
Liver	18	mmu-miR-96-5p	1.91605	0.0106402	0.0859001	0.938134	0.0202406
Liver	18	mmu-miR-98-3p	1.21597	0.52777	0.693806	0.282112	0.688921
Liver	18	mmu-miR-98-5p	1.49217	0.112056	0.304247	0.577412	0.229766
Liver	18	mmu-miR-99a-3p	1.56897	0.00469433	0.0641207	0.649822	0.00507487
Liver	18	mmu-miR-99a-5p	1.28003	0.152513	0.340331	0.356177	0.173485
Liver	18	mmu-miR-99b-3p	0.785162	0.309929	0.509848	-0.348937	0.47117
Liver	18	mmu-miR-99b-5p	0.843389	0.507089	0.677055	-0.24573	0.47117
Liver	21	mmu-miR-100-3p	1.64223	0.0270211	0.208298	0.715659	0.0828374
Liver	21	mmu-miR-100-5p	1.14465	0.599257	0.74062	0.194903	0.784191
Liver	21	mmu-miR-101a-3p	1.54244	0.0564219	0.246388	0.625217	0.0828374
Liver	21	mmu-miR-101a-5p	1.56753	0.00778545	0.187629	0.648495	0.0357638
Liver	21	mmu-miR-101b-3p	0.927421	0.830051	0.903054	-0.108703	0.784191
Liver	21	mmu-miR-101b-5p	0.599576	0.107261	0.3072	-0.737986	0.235333
Liver	21	mmu-miR-101c	1.90053	0.00557346	0.162314	0.926402	0.0224789
Liver	21	mmu-miR-103-3p	1.34981	0.317304	0.513221	0.432759	0.411314
Liver	21	mmu-miR-106a-5p	1.60702	0.192724	0.405645	0.684385	0.170904
Liver	21	mmu-miR-106b-3p	1.37909	0.243831	0.452794	0.463716	0.315302
Liver	21	mmu-miR-106b-5p	1.50865	0.0540392	0.246388	0.593254	0.0552343
Liver	21	mmu-miR-107-3p	1.77457	0.129183	0.333676	0.827472	0.170904
Liver	21	mmu-miR-107-5p	1.03253	0.937792	0.95687	0.0461861	0.648077
Liver	21	mmu-miR-10a-3p	1.84367	0.0305939	0.208676	0.88258	0.0828374
Liver	21	mmu-miR-10a-5p	1.6669	0.0598617	0.250572	0.737164	0.0552343
Liver	21	mmu-miR-10b-5p	1.28959	0.386173	0.570968	0.366907	0.522817
Liver	21	mmu-miR-1191a	0.834878	0.606631	0.745908	-0.260362	0.927264
Liver	21	mmu-miR-1195	0.384452	0.1803	0.394121	-1.37912	0.235333
Liver	21	mmu-miR-1198-5p	2.29641	0.391267	0.57673	1.19938	0.927264
Liver	21	mmu-miR-12182-3p	1.71308	0.426242	0.60964	0.776597	0.583025
Liver	21	mmu-miR-12191-3p	0.827767	0.583518	0.731373	-0.272703	0.784191
Liver	21	mmu-miR-122-3p	1.6517	0.345424	0.533637	0.723955	0.411314
Liver	21	mmu-miR-122-5p	1.34123	0.24102	0.452029	0.423554	0.315302
Liver	21	mmu-miR-12206-5p	1.33339	0.228521	0.440837	0.415103	0.648077
Liver	21	mmu-miR-122b-5p	1.81924	0.0150653	0.202139	0.863335	0.0357638
Liver	21	mmu-miR-124-3p	1.63174	0.286718	0.481526	0.706411	0.315302
Liver	21	mmu-miR-1247-5p	0.558455	0.414287	0.599659	-0.840487	0.927264
Liver	21	mmu-miR-1249-3p	1.56956	0.100921	0.300271	0.650358	0.170904
Liver	21	mmu-miR-125a-3p	1.54185	0.0698638	0.265533	0.624658	0.120691
Liver	21	mmu-miR-125a-5p	1.82267	0.00506002	0.162314	0.866052	0.00811312
Liver	21	mmu-miR-125b-1-3p	1.5543	0.013635	0.202139	0.636261	0.0224789
Liver	21	mmu-miR-125b-2-3p	1.55725	0.0864788	0.285499	0.639005	0.170904
Liver	21	mmu-miR-125b-5p	1.51871	0.0778155	0.274162	0.602844	0.0828374
Liver	21	mmu-miR-126a-3p	1.38116	0.211839	0.423843	0.465877	0.315302
Liver	21	mmu-miR-126a-5p	0.961356	0.899975	0.934887	-0.0568569	0.784191
Liver	21	mmu-miR-126b-3p	1.32848	0.347173	0.534625	0.409781	0.315302
Liver	21	mmu-miR-126b-5p	1.69046	0.0159669	0.202139	0.757416	0.0224789
Liver	21	mmu-miR-127-3p	0.732008	0.580177	0.731373	-0.450069	0.315302
Liver	21	mmu-miR-128-3p	1.89389	0.0968668	0.297387	0.921354	0.170904
Liver	21	mmu-miR-129-1-3p	1.07031	0.839068	0.904367	0.0980274	0.784191
Liver	21	mmu-miR-129-2-3p	1.10186	0.838998	0.904367	0.139945	0.411314
Liver	21	mmu-miR-129-5p	1.33824	0.35103	0.537038	0.42034	0.235333
Liver	21	mmu-miR-1291	1.25983	0.0874067	0.286599	0.333225	0.0828374
Liver	21	mmu-miR-1306-5p	2.44606	0.0215641	0.202139	1.29046	0.0552343
Liver	21	mmu-miR-130a-3p	1.72819	0.0227042	0.202139	0.789263	0.0357638
Liver	21	mmu-miR-130a-5p	1.86571	0.0637252	0.257921	0.899722	0.120691
Liver	21	mmu-miR-130b-3p	1.77759	0.0420053	0.233928	0.829919	0.0552343
Liver	21	mmu-miR-132-3p	0.237366	0.245349	0.452794	-2.07481	0.522817
Liver	21	mmu-miR-133a-3p	2.64795	0.116282	0.316939	1.40487	0.170904
Liver	21	mmu-miR-133a-5p	1.90013	0.252713	0.459652	0.926096	0.411314
Liver	21	mmu-miR-133b-3p	2.63414	0.10836	0.3072	1.39733	0.120691
Liver	21	mmu-miR-134-5p	0.127984	0.134394	0.340065	-2.96597	0.120691
Liver	21	mmu-miR-135a-5p	2.02261	0.0803136	0.274162	1.01622	0.0552343
Liver	21	mmu-miR-136-3p	0.627782	0.295918	0.493348	-0.671665	0.784191
Liver	21	mmu-miR-136-5p	0.596794	0.223102	0.438919	-0.744695	0.170904
Liver	21	mmu-miR-137-3p	1.68586	0.203641	0.417452	0.753481	0.235333
Liver	21	mmu-miR-138-5p	1.253	0.297851	0.493348	0.325386	0.315302
Liver	21	mmu-miR-139-3p	1.14366	0.604625	0.745343	0.193662	0.927264
Liver	21	mmu-miR-139-5p	1.18225	0.688621	0.799796	0.241534	0.648077
Liver	21	mmu-miR-140-3p	0.872373	0.745919	0.843974	-0.196983	0.927264
Liver	21	mmu-miR-140-5p	1.52781	0.0214994	0.202139	0.611468	0.0828374
Liver	21	mmu-miR-141-3p	1.17283	0.527378	0.688879	0.229989	0.522817
Liver	21	mmu-miR-141-5p	1.30792	0.686646	0.799428	0.387278	0.648077
Liver	21	mmu-miR-142a-3p	1.99854	0.0156591	0.202139	0.998944	0.0357638
Liver	21	mmu-miR-142a-5p	3.2479	0.0200606	0.202139	1.69951	0.0828374
Liver	21	mmu-miR-143-3p	2.0003	0.0278055	0.208298	1.00022	0.120691
Liver	21	mmu-miR-144-3p	1.05703	0.896184	0.934887	0.0800133	0.648077
Liver	21	mmu-miR-144-5p	0.925609	0.876813	0.926806	-0.111525	0.784191
Liver	21	mmu-miR-145a-3p	2.18593	0.00525189	0.162314	1.12825	0.0828374
Liver	21	mmu-miR-145a-5p	1.26383	0.488626	0.667189	0.337805	0.235333
Liver	21	mmu-miR-145b	1.15893	0.729329	0.83167	0.212794	0.411314
Liver	21	mmu-miR-146a-3p	3.12108	0.0102261	0.190571	1.64205	0.0137108
Liver	21	mmu-miR-146a-5p	2.02021	0.0198374	0.202139	1.01451	0.0224789
Liver	21	mmu-miR-146b-5p	1.60048	0.139159	0.344122	0.678503	0.170904
Liver	21	mmu-miR-147-3p	3.4965	0.000769773	0.077386	1.80591	0.00811312
Liver	21	mmu-miR-148a-3p	1.75863	0.0192693	0.202139	0.814448	0.0828374
Liver	21	mmu-miR-148b-3p	1.70195	0.0603036	0.250572	0.767187	0.120691
Liver	21	mmu-miR-148b-5p	0.945826	0.891683	0.934328	-0.0803527	0.927264
Liver	21	mmu-miR-149-5p	4.75748	0.0298186	0.208298	2.2502	0.0828374
Liver	21	mmu-miR-150-5p	1.89749	0.201082	0.415973	0.92409	0.235333
Liver	21	mmu-miR-151-3p	1.40143	0.627547	0.761908	0.486902	1
[truncated: 59,343 more rows]

## Sheet: Supp.Table 5 Venn Diagram Fig3A
mirna	gene	N = number of tissues with correlation
[truncated: 222 more rows]

## Sheet: Supp.Table 6 Venn Diagram Fig3B
mirna	gene	N = number of tissues with correlation
[truncated: 721 more rows]

[truncated: 3 more sheets: Supp.Table 7 paralogs, Supp.Table 8 miRNA aging correl, Supp.Table 9 3'UTR Sequences]
